# Supplementary material for: Combining Immune-Related Genes For Delineating the Extracellular Matrix and Predicting Hormone Therapy and Neoadjuvant Chemotherapy Benefits In Breast Cancer
Source: Front Immunol. 2022 Jul 14;13:888339. doi: 10.3389/fimmu.2022.888339 (PMC9331652; doi:10.3389/fimmu.2022.888339)
Supplement: Supplementary file 1 [file DataSheet_1.xlsx]

## Sheet: S1
Supplementary Table-S1: Gene list of extracellular matrix
Gene Symbol	Category	Gene Name	Synonyms	HGNC_IDs	HGNC_IDs Links	UniProt_IDs	Refseq_IDs	Orthology
ABI3BP	ECM Glycoproteins	ABI family, member 3 (NESH) binding protein	FLJ41743|FLJ41754|NESHBP|TARSH	17265	17265	B4DSV9:D3YTG3:E9PPR9:E9PRB5:H0Y897:H0YCG4:H0YCP4:H0YDN0:H0YDW0:H0YEA0:H0YEL2:H0YF18:H0YF57:H7C4H3:H7C4N5:H7C4S3:H7C4T1:H7C4X4:H7C524:H7C556:H7C5S3:Q5JPC9:Q7Z7G0	NP_056244.2:XP_005247340.1	Mouse:Abi3bp|
ADIPOQ	ECM Glycoproteins	adiponectin, C1Q and collagen domain containing	ACDC|ACRP30|ADIPQTL1|ADPN|APM-1|APM1|GBP28|adipone	13633	13633	Q15848	NP_001171271.1:NP_004788.1	Mouse:Adipoq|
AEBP1	ECM Glycoproteins	AE binding protein 1	ACLP; FLJ33612	303	303	C9JLQ8:H7C0W8:H7C1J5:H7C391:H7C3D7:H7C4B5:Q8IUX7	NP_001120.3	Mouse:Aebp1|
AGRN	ECM Glycoproteins	agrin	FLJ45064	329	329	H0Y5U1:O00468	NP_940978.2:XP_005244806.1:XP_006710696.1	Mouse:Agrn|
AMBN	ECM Glycoproteins	ameloblastin (enamel matrix protein)	-	452	452	Q9NP70	NP_057603.1	Mouse:Ambn|
AMELX	ECM Glycoproteins	amelogenin (amelogenesis imperfecta 1, X-linked)	AIH1|ALGN|AMG|AMGL|AMGX	461	461	Q99217	NP_001133.1:NP_872621.1:NP_872622.1	Mouse:Amelx|
AMELY	ECM Glycoproteins	amelogenin, Y-linked	AMGL|AMGY	462	462	J3KPK5:Q99218	NP_001134.1
BGLAP	ECM Glycoproteins	bone gamma-carboxyglutamate (gla) protein	BGP|OC|PMF1	1043	1043	P02818	NP_954642.1	Mouse:Bglap2|
BMPER	ECM Glycoproteins	BMP binding endothelial regulator	CRIM3|CV-2|CV2	24154	24154	C9JY72:F8WDG9:G5E9K4:Q8N8U9	NP_597725.1	Mouse:Bmper|
BSPH1	ECM Glycoproteins	binder of sperm protein homolog 1	BSP1|ELSPBP2	33906	33906	Q075Z2	NP_001121798.1	Mouse:Bsph1|
CDCP2	ECM Glycoproteins	CUB domain containing protein 2	-	27297	27297	Q5VXM1	NP_963840.2	Mouse:Cdcp2|
CILP	ECM Glycoproteins	cartilage intermediate layer protein, nucleotide pyrophosphohydrolase	CILP-1|HsT18872	1980	1980	O75339	NP_003604.3	Mouse:Cilp|
CILP2	ECM Glycoproteins	cartilage intermediate layer protein 2	CLIP-2|MGC45771	24213	24213	K7EPJ4:Q8IUL8	NP_694953.2	Mouse:Cilp2|
COCH	ECM Glycoproteins	coagulation factor C homolog, cochlin (Limulus polyphemus)	COCH-5B2|COCH5B2|DFNA9	2180	2180	E7EN67:G3V4C4:G3V5G6:G3V5V4:G3V5X3:H0YJJ0:H0YJW4:O43405:Q96IU6	NP_001128530.1:NP_004077.1:XP_006720136.1	Mouse:Coch|
COLQ	ECM Glycoproteins	collagen-like tail subunit (single strand of homotrimer) of asymmetric acetylcholinesterase	EAD|FLJ55041	2226	2226	C9JBB2:F8WA67:Q9Y215:S4R408	NP_005668.2:NP_536799.1:NP_536800.2	Mouse:Colq|
COMP	ECM Glycoproteins	cartilage oligomeric matrix protein	EDM1|EPD1|MED|MGC131819|MGC149768|PSACH|THBS5	2227	2227	B4DKJ3:G3XAP6:P49747	NP_000086.2	Mouse:Comp|
CRELD1	ECM Glycoproteins	cysteine-rich with EGF-like domains 1	AVSD2|CIRRIN|DKFZp566D213	14630	14630	F8WBY3:H7C2L3:Q96HD1	NP_001026887.1:NP_001070883.1:NP_056328.2:XP_006713391.1	Mouse:Creld1|
CRELD2	ECM Glycoproteins	cysteine-rich with EGF-like domains 2	DKFZp667O055|MGC11256	28150	28150	A6PWM2:Q6UXH1	NP_001128573.1:NP_001271246.1:NP_001271247.1:NP_077300.3:XP_005261795.1	Mouse:Creld2|
CRIM1	ECM Glycoproteins	cysteine rich transmembrane BMP regulator 1 (chordin-like)	MGC138194|S52	2359	2359	H7C1Z0:H7C2T6:H7C458:Q9NZV1	NP_057525.1	Mouse:Crim1|
CRISPLD1	ECM Glycoproteins	cysteine-rich secretory protein LCCL domain containing 1	CRISP10|DKFZp762F133|LCRISP1	18206	18206	B7Z8V9:E5RJS4:Q9H336	NP_001273707.1:NP_113649.1	Mouse:Crispld1|
CRISPLD2	ECM Glycoproteins	cysteine-rich secretory protein LCCL domain containing 2	CRISP11|DKFZp434B044|LCRISP2|MGC74865	25248	25248	H3BS62:H3BSZ9:H3BTI0:H3BTP0:J3QKP2:Q9H0B8	NP_113664.1:XP_005256247.1	Mouse:Crispld2|
CTGF	ECM Glycoproteins	connective tissue growth factor	CCN2|HCS24|IGFBP8|MGC102839|NOV2	2500	2500	P29279	NP_001892.1	Mouse:Ctgf|
CTHRC1	ECM Glycoproteins	collagen triple helix repeat containing 1	-	18831	18831	E5RK99:E7EVQ5:Q96CG8	NP_001243028.1:NP_612464.1	Mouse:Cthrc1|
CYR61	ECM Glycoproteins	cysteine-rich, angiogenic inducer, 61	CCN1|GIG1|IGFBP10	2654	2654	O00622	NP_001545.2	Mouse:Cyr61|
DDX26B	ECM Glycoproteins	DEAD/H (Asp-Glu-Ala-Asp/His) box polypeptide 26B	DKFZp686G0470|FLJ41215|MGC88298	27334	27334	Q5JSJ4	NP_872346.3	Mouse:Ddx26b|
DMBT1	ECM Glycoproteins	deleted in malignant brain tumors 1	FLJ61058|GP340|MGC164738|muclin	2926	2926	Q9UGM3	NP_004397.2:NP_015568.2:NP_060049.2	Mouse:Dmbt1|
DMP1	ECM Glycoproteins	dentin matrix acidic phosphoprotein 1	ARHP|ARHR|DMP-1	2932	2932	Q13316	NP_001073380.1:NP_004398.1	Mouse:Dmp1|
DPT	ECM Glycoproteins	dermatopontin	TRAMP	3011	3011	Q07507	NP_001928.2	Mouse:Dpt|
DSPP	ECM Glycoproteins	dentin sialophosphoprotein	DFNA39|DGI1|DMP3|DPP|DSP|DTDP2	3054	3054	Q9NZW4	NP_055023.2	Mouse:Dspp|
ECM1	ECM Glycoproteins	extracellular matrix protein 1	-	3153	3153	Q16610	NP_001189787.1:NP_004416.2:NP_073155.2	Mouse:Ecm1|
ECM2	ECM Glycoproteins	extracellular matrix protein 2, female organ and adipocyte specific	MGC126355|MGC126356	3154	3154	O94769:Q5T9F3:Q5T9F4	NP_001184224.1:NP_001184225.1:NP_001384.1	Mouse:Ecm2|
EDIL3	ECM Glycoproteins	EGF-like repeats and discoidin I-like domains 3	DEL1|MGC26287	3173	3173	O43854	NP_001265571.1:NP_005702.3	Mouse:Edil3|
EFEMP1	ECM Glycoproteins	EGF-containing fibulin-like extracellular matrix protein 1	DHRD|DRAD|FBLN3|FBNL|FLJ35535|MGC111353|MLVT|MTLV|	3218	3218	C9J4H7:C9J4J8:C9J8S9:C9JPZ9:C9JQX7:C9JUM4:Q12805:Q580Q6	NP_001034437.1:NP_001034438.1	Mouse:Efemp1|
EFEMP2	ECM Glycoproteins	EGF-containing fibulin-like extracellular matrix protein 2	FBLN4|MBP1|UPH1	3219	3219	E9PI47:E9PKA3:E9PNB8:E9PRQ8:E9PRU1:E9PSC1:H0YCB5:H0YCR9:H0YET5:H0YEU0:O95967	NP_058634.4	Mouse:Efemp2|
EGFLAM	ECM Glycoproteins	EGF-like, fibronectin type III and laminin G domains	AGRINL|AGRNL|FLJ39155	26810	26810	D6RG24:D6RJD2:Q63HQ2	NP_001192230.1:NP_689616.2:NP_877950.1:NP_877953.1	Mouse:Egflam|
ELN	ECM Glycoproteins	elastin	FLJ38671|FLJ43523|SVAS|WBS|WS	3327	3327	E7EN51:E7EN65:E7ENM0:E7ENW7:E7EP82:E7EQH8:E7ETP7:E7EWS8:E9PGX4:F8WAH6:G3V0G6:G5E950:H7C3K0:P15502	NP_000492.2:NP_001075221.1:NP_001075222.1:NP_001075223.1:NP_001075224.1:NP_001265844.1:NP_001265845.1:NP_001265841.1:NP_001265842.1:NP_001265843.1:NP_001265846.1	Mouse:Eln|
ELSPBP1	ECM Glycoproteins	epididymal sperm binding protein 1	E12|EDDM12|HE12	14417	14417	M0QZH6:M0R006:M0R179:M0R331:Q96BH3	NP_071425.3
EMID1	ECM Glycoproteins	EMI domain containing 1	EMI5|EMU1|MGC50657|hEmu1	18036	18036	B0QYK2:B0QYK3:B0QYK4:B0QYK5:F8WDX7:H0Y6W4:Q96A84	NP_001254824.1:NP_597712.2:XP_005261385.1	Mouse:Emid1|
EMILIN1	ECM Glycoproteins	elastin microfibril interfacer 1	DKFZp586M121|EMI|EMILIN|gp115	19880	19880	H0Y7A0:Q9Y6C2	NP_008977.1	Mouse:Emilin1|
EMILIN2	ECM Glycoproteins	elastin microfibril interfacer 2	EMILIN-2|FLJ33200|FOAP-10	19881	19881	Q9BXX0	NP_114437.2	Mouse:Emilin2|
EMILIN3	ECM Glycoproteins	elastin microfibril interfacer 3	C20orf130|DKFZp434A2410|EMILIN5|dJ620E11.4	16123	16123	Q9NT22	NP_443078.1	Mouse:Emilin3|
EYS	ECM Glycoproteins	eyes shut homolog (Drosophila)	C6orf178|C6orf179|C6orf180|EGFL10|EGFL11|KIAA0663|	21555	21555	F8WDD3:H0Y3Q4:Q5T1H1	NP_001136272.1:NP_001136273.1:NP_938024.1
FBLN1	ECM Glycoproteins	fibulin 1	FBLN|FIBL1	3600	3600	B1AHL2:B1AHM4:B1AHM5:B1AHM6:B1AHM7:B1AHM8:B1AHM9:B1AHN3:F8W7M9:H7C1M6:P23142	NP_001987.2:NP_006476.2:NP_006477.2:NP_006478.2	Mouse:Fbln1|
FBLN2	ECM Glycoproteins	fibulin 2	-	3601	3601	C9JQS6:F5H1F3:H7BXL0:H7C1A3:P98095	NP_001004019.1:NP_001158507.1:NP_001989.2	Mouse:Fbln2|
FBLN5	ECM Glycoproteins	fibulin 5	ARMD3|DANCE|EVEC|FIBL-5|FLJ90059|UP50	3602	3602	G3V2P8:G3V329:G3V3Y2:G3V4U0:G3XA98:H0YJ31:Q9UBX5	NP_006320.2	Mouse:Fbln5|
FBLN7	ECM Glycoproteins	fibulin 7	DKFZp547D0610|FLJ37440|TM14	26740	26740	B8ZZC1:H7BZ65:Q53RD9:Q8IY13	NP_001121637.1:NP_694946.2	Mouse:Fbln7|
FBN1	ECM Glycoproteins	fibrillin 1	FBN|MASS|MFS1|OCTD|SGS|WMS	3603	3603	F6U495:H0YN80:H0YND0:P35555	NP_000129.3	Mouse:Fbn1|
FBN2	ECM Glycoproteins	fibrillin 2	CCA|DA9	3604	3604	D6REJ2:D6RJI3:E9PHW4:P35556	NP_001990.2	Mouse:Fbn2|
FBN3	ECM Glycoproteins	fibrillin 3	KIAA1776	18794	18794	M0QXL8:M0R2Q5:Q75N90	NP_115823.3
FGA	ECM Glycoproteins	fibrinogen alpha chain	Fib2|MGC119422|MGC119423|MGC119425	3661	3661	P02671	NP_000499.1:NP_068657.1	Mouse:Fga|
FGB	ECM Glycoproteins	fibrinogen beta chain	MGC104327|MGC120405	3662	3662	D6REL8:F8W6P4:P02675	NP_001171670.1:NP_005132.2	Mouse:Fgb|
FGG	ECM Glycoproteins	fibrinogen gamma chain	-	3694	3694	C9JC84:C9JEU5:C9JPQ9:C9JU00:P02679	NP_000500.2:NP_068656.2	Mouse:Fgg|
FGL1	ECM Glycoproteins	fibrinogen-like 1	HFREP1|HP-041|LFIRE1|MGC12455	3695	3695	Q08830	NP_004458.3:NP_671736.2:NP_963846.1:NP_963847.1	Mouse:Fgl1|
FGL2	ECM Glycoproteins	fibrinogen-like 2	T49|pT49	3696	3696	Q14314	NP_006673.1	Mouse:Fgl2|
FN1	ECM Glycoproteins	fibronectin 1	CIG|DKFZp686F10164|DKFZp686H0342|DKFZp686I1370|DKF	3778	3778	F8W7G7:H0Y4K8:H0Y7Z1:P02751	NP_002017.1:NP_473375.2:NP_997639.1:NP_997641.1:NP_997643.1:NP_997647.1:XP_005246457.1:XP_005246463.1:XP_005246470.1:XP_005246472.1:XP_005246474.1	Mouse:Fn1|
FNDC1	ECM Glycoproteins	fibronectin type III domain containing 1	AGS8|FNDC2|KIAA1866|MEL4B3|bA243O10.1|dJ322A24.1	21184	21184	J3KNQ2:Q4ZHG4	NP_115921.2	Mouse:Fndc1|
FNDC7	ECM Glycoproteins	fibronectin type III domain containing 7	FLJ35838|MGC163293|RP11-293A10.2	26668	26668	H7C2H6:J3KN65:Q5VTL7	NP_001138409.1	Mouse:Fndc7|
FNDC8	ECM Glycoproteins	fibronectin type III domain containing 8	DKFZp434H2215	25286	25286	Q8TC99	NP_060029.1	Mouse:Fndc8|
FRAS1	ECM Glycoproteins	Fraser syndrome 1	DKFZp686I05113|DKFZp686P08111|FLJ14927|FLJ22031|KI	19185	19185	D6RCP6:H0Y8V2:H0Y930:H0Y9A6:H0Y9C9:Q86XX4	NP_001159605.1:NP_079350.5	Mouse:Fras1|
GAS6	ECM Glycoproteins	growth arrest-specific 6	AXLLG|AXSF|DKFZp666G247|FLJ34709	4168	4168	J3KP07:Q14393	NP_000811.1:NP_001137417.1:NP_001137418.1	Mouse:Gas6|
GLDN	ECM Glycoproteins	gliomedin	CLOM|COLM|CRG-L2|CRGL2|FLJ23917|UNC-112	29514	29514	H0YM22:Q6ZMI3	NP_861454.2:XP_006720545.1:XP_006720546.1	Mouse:Gldn|
HMCN1	ECM Glycoproteins	hemicentin 1	ARMD1|FBLN6|FIBL-6|FIBL6	19194	19194	Q5TCP6:Q96RW7	NP_114141.2	Mouse:Hmcn1|
HMCN2	ECM Glycoproteins	hemicentin 2	DKFZp434P0216|FLJ23816|FLJ46139|FLJ46844	21293	21293	A2A3K3:H0Y3X1:H7BZI5:H7C0N8:H7C3T8:Q8NDA2	NP_001278744.1	Mouse:Hmcn2|
IBSP	ECM Glycoproteins	integrin-binding sialoprotein	BNSP|BSP|BSP-II|SP-II	5341	5341	P21815	NP_004958.2	Mouse:Ibsp|
IGFALS	ECM Glycoproteins	insulin-like growth factor binding protein, acid labile subunit	ALS	5468	5468	H3BSX8:P35858	NP_001139478.1:NP_004961.1	Mouse:Igfals|
IGFBP1	ECM Glycoproteins	insulin-like growth factor binding protein 1	AFBP|IBP1|IGF-BP25|PP12|hIGFBP-1	5469	5469	C9J6H2:C9JXF9:P08833	NP_000587.1	Mouse:Igfbp1|
IGFBP2	ECM Glycoproteins	insulin-like growth factor binding protein 2, 36kDa	IBP2|IGF-BP53	5471	5471	C9JMY1:C9JW52:H7C1H0:P18065	NP_000588.2	Mouse:Igfbp2|
IGFBP3	ECM Glycoproteins	insulin-like growth factor binding protein 3	BP-53|IBP3	5472	5472	B3KWK7:C9JMX4:H0Y485:H0Y5K2:P17936	NP_000589.2:NP_001013416.1	Mouse:Igfbp3|
IGFBP4	ECM Glycoproteins	insulin-like growth factor binding protein 4	BP-4|HT29-IGFBP|IBP4|IGFBP-4	5473	5473	B4E351:P22692	NP_001543.2	Mouse:Igfbp4|
IGFBP5	ECM Glycoproteins	insulin-like growth factor binding protein 5	IBP5	5474	5474	C9JXX4:P24593	NP_000590.1	Mouse:Igfbp5|
IGFBP6	ECM Glycoproteins	insulin-like growth factor binding protein 6	IBP6	5475	5475	F8VVA5:F8VYK9:P24592	NP_002169.1	Mouse:Igfbp6|
IGFBP7	ECM Glycoproteins	insulin-like growth factor binding protein 7	FSTL2|IGFBP-7|IGFBP-7v|IGFBPRP1|MAC25|PSF	5476	5476	Q16270	NP_001240764.1:NP_001544.1	Mouse:Igfbp7|
IGFBPL1	ECM Glycoproteins	insulin-like growth factor binding protein-like 1	IGFBP-RP4|bA113O24.1	20081	20081	Q8WX77	NP_001007564.1	Mouse:Igfbpl1|
IGSF10	ECM Glycoproteins	immunoglobulin superfamily, member 10	CMF608|FLJ25972	26384	26384	H7C4M2:Q6WRI0	NP_001171616.1:NP_001171617.1:NP_849144.2:XP_005247434.1:XP_006713660.1:XP_006713663.1	Mouse:Igsf10|
KAL1	ECM Glycoproteins	Kallmann syndrome 1 sequence	ADMLX|HHA|KAL|KALIG-1|KMS	6211	6211	P23352	NP_000207.2	Mouse:Slamf6|
KCP	ECM Glycoproteins	kielin/chordin-like protein	CRIM2|KCP1|NET67	17585	17585	Q6ZWJ8	NP_001129386.1:NP_955381.2	Mouse:Kcp|
LAMA1	ECM Glycoproteins	laminin, alpha 1	LAMA	6481	6481	P25391	NP_005550.2	Mouse:Lama1|
LAMA2	ECM Glycoproteins	laminin, alpha 2	LAMM	6482	6482	P24043	NP_000417.2:NP_001073291.1	Mouse:Lama2|
LAMA3	ECM Glycoproteins	laminin, alpha 3	BM600|E170|LAMNA|LOCS|lama3a	6483	6483	K7EIP4:K7EMU9:K7EPP3:K7EQ42:K7ERM0:Q16787	NP_000218.2:NP_001121189.1:NP_001121190.1:NP_937762.1	Mouse:Lama3|
LAMA4	ECM Glycoproteins	laminin, alpha 4	DKFZp686D23145|LAMA3|LAMA4*-1	6484	6484	E5RFD7:E5RFQ2:E5RHF3:E5RK79:H0Y351:H0YAP9:H0YAQ5:Q16363:Q6LET9	NP_001098676.2:NP_001098677.2:NP_001098678.1:NP_001098679.1:NP_002281.3	Mouse:Lama4|
LAMA5	ECM Glycoproteins	laminin, alpha 5	KIAA1907	6485	6485	E2QRK0:F2Z2S4:H7C5J6:O15230:Q5JTP4	NP_005551.3	Mouse:Lama5|
LAMB1	ECM Glycoproteins	laminin, beta 1	CLM|MGC142015	6486	6486	C9J296:E7EPA6:E9PCS6:G3XAI2:P07942	NP_002282.2	Mouse:Lamb1|
LAMB2	ECM Glycoproteins	laminin, beta 2 (laminin S)	LAMS	6487	6487	F5H520:P55268	NP_002283.3:XP_005265184.1	Mouse:Lamb2|
LAMB3	ECM Glycoproteins	laminin, beta 3	BM600-125KDA|FLJ99565|LAM5|LAMNB1	6490	6490	Q13751:Q5THA1:X1WI29	NP_000219.2:NP_001017402.1:NP_001121113.1:XP_005273181.1	Mouse:Lamb3|
LAMB4	ECM Glycoproteins	laminin, beta 4	-	6491	6491	A4D0S4:C9JMJ0	NP_031382.2:XP_005250289.1
LAMC1	ECM Glycoproteins	laminin, gamma 1 (formerly LAMB2)	LAMB2|MGC87297	6492	6492	P11047:R4GNC7	NP_002284.3	Mouse:Lamc1|
LAMC2	ECM Glycoproteins	laminin, gamma 2	B2T|BM600|CSF|EBR2|EBR2A|LAMB2T|LAMNB2|MGC138491|M	6493	6493	Q13753	NP_005553.2:NP_061486.2	Mouse:Lamc2|
LAMC3	ECM Glycoproteins	laminin, gamma 3	DKFZp434E202	6494	6494	H7BY04:Q5JTC4:Q9Y6N6	NP_006050.3	Mouse:Lamc3|
LGI1	ECM Glycoproteins	leucine-rich, glioma inactivated 1	EPITEMPIN|EPT|ETL1|IB1099	6572	6572	O95970	NP_005088.1:XP_005270329.1	Mouse:Lgi1|
LGI2	ECM Glycoproteins	leucine-rich repeat LGI family, member 2	FLJ10675|KIAA1916|LGIL2|MGC126808|MGC126810	18710	18710	H0YA65:Q8N0V4	NP_060646.2	Mouse:Lgi2|
LGI3	ECM Glycoproteins	leucine-rich repeat LGI family, member 3	LGIL4	18711	18711	A5PLP2:E5RIV5:H0YAP4:Q8N145	NP_644807.1	Mouse:Lgi3|
LGI4	ECM Glycoproteins	leucine-rich repeat LGI family, member 4	LGIL3	18712	18712	A8MVC2:K7ENQ0:Q8N135	NP_644813.1	Mouse:Lgi4|
LRG1	ECM Glycoproteins	leucine-rich alpha-2-glycoprotein 1	HMFT1766|LRG	29480	29480	P02750	NP_443204.1	Mouse:Lrg1|
LTBP1	ECM Glycoproteins	latent transforming growth factor beta binding protein 1	MGC163161	6714	6714	C9JD84:C9JDW2:E7EUU6:E7EV71:H7BZ76:H7C0I7:H7C2H7:H7C4L5:Q14766	NP_000618.3:NP_001159736.1:NP_001159737.1:NP_001159738.1:NP_996826.2	Mouse:Ltbp1|
LTBP2	ECM Glycoproteins	latent transforming growth factor beta binding protein 2	C14orf141|GLC3D|LTBP3|MSTP031	6715	6715	G3V254:G3V3X5:G3V511:H0YJ20:Q14767	NP_000419.1	Mouse:Ltbp2|
LTBP3	ECM Glycoproteins	latent transforming growth factor beta binding protein 3	DKFZp586M2123|FLJ33431|FLJ39893|FLJ42533|FLJ44138|	6716	6716	E9PJR2:E9PKW1:E9PPT7:E9PQR0:E9PR75:E9PR84:E9PRF2:F5GWC4:H0YC99:H0YCQ2:H0YCX6:H0YE75:Q9NS15	NP_001123616.1:NP_001157738.1:NP_066548.2	Mouse:Ltbp3|
LTBP4	ECM Glycoproteins	latent transforming growth factor beta binding protein 4	FLJ46318|FLJ90018|LTBP-4|LTBP4L|LTBP4S	6717	6717	E7ENG9:E7EUU1:F5GXC9:F8WAA0:M0QXV3:M0QYE9:M0QZX0:M0R351:Q8N2S1	NP_001036009.1:NP_001036010.1:NP_003564.2	Mouse:Ltbp4|
MATN1	ECM Glycoproteins	matrilin 1, cartilage matrix protein	CMP|CRTM	6907	6907	P21941	NP_002370.1	Mouse:Matn1|
MATN2	ECM Glycoproteins	matrilin 2	-	6908	6908	E5RJM4:H0YBD5:H0YBF2:H0YBJ4:H0YBM3:H0YBN2:H0YBU5:H0YBV5:J3KN08:O00339	NP_002371.3:NP_085072.2	Mouse:Matn2|
MATN3	ECM Glycoproteins	matrilin 3	DIPOA|EDM5|HOA|OADIP|OS2	6909	6909	O15232	NP_002372.1	Mouse:Matn3|
MATN4	ECM Glycoproteins	matrilin 4	FLJ14417|HE6WCR54	6910	6910	A6NNA4:O95460	NP_085080.1:NP_085095.1:XP_005260654.1:NP_085095.1	Mouse:Matn4|
MEPE	ECM Glycoproteins	matrix extracellular phosphoglycoprotein	OF45	13361	13361	D6RAC8:D6RFW6:Q9NQ76	NP_001171623.1:NP_001171624.1:NP_001171625.1:NP_001171626.1:NP_001278112.1:NP_064588.1:XP_006714341.1	Mouse:Mepe|
MFAP1	ECM Glycoproteins	microfibrillar-associated protein 1	-	7032	7032	P55081	NP_005917.2	Mouse:Mfap1a|Mouse:Mfap1b|
MFAP2	ECM Glycoproteins	microfibrillar-associated protein 2	FLJ50901|MAGP|MAGP-1|MAGP1	7033	7033	P55001	NP_001128719.1:NP_001128720.1:NP_002394.1:NP_059453.1	Mouse:Mfap2|
MFAP3	ECM Glycoproteins	microfibrillar-associated protein 3	DKFZp586F0219	7034	7034	E5RH26:E5RHQ6:E5RJ59:P55082	NP_001128509.1:NP_001229265.1:NP_005918.1	Mouse:Mfap3|
MFAP4	ECM Glycoproteins	microfibrillar-associated protein 4	-	7035	7035	K7ES70:P55083	NP_001185624.1:NP_002395.1	Mouse:Mfap4|
MFAP5	ECM Glycoproteins	microfibrillar associated protein 5	MAGP2|MP25	29673	29673	B3KW70:F5GYX4:F5H1C0:F5H2W4:F5H413:F5H7Z2:H0YG03:H0YGS3:Q13361:Q7Z490	NP_003471.1:XP_005253542.1	Mouse:Mfap5|
MFGE8	ECM Glycoproteins	milk fat globule-EGF factor 8 protein	BA46|EDIL1|HsT19888|MFG-E8|OAcGD3S|SED1|SPAG10|hP4	7036	7036	F5GZN3:F5H7N9:H0YKB5:H0YKS8:Q08431:X6R3G6	NP_001108086.1:NP_001108086.1:NP_005919.2	Mouse:Mfge8|
MGP	ECM Glycoproteins	matrix Gla protein	GIG36|MGLAP|NTI	7060	7060	H0YGZ6:P08493	NP_000891.2:NP_001177768.1	Mouse:Mgp|
MMRN1	ECM Glycoproteins	multimerin 1	ECM|EMILIN4|GPIa*|MMRN	7178	7178	E7EPG1:Q13201	NP_031377.2	Mouse:Mmrn1|
MMRN2	ECM Glycoproteins	multimerin 2	EMILIN3|EndoGlyx-1|FLJ13465	19888	19888	Q9H8L6:R4GMY6:V9GY37:V9GY43:V9GYS9	NP_079032.2	Mouse:Mmrn2|
MXRA5	ECM Glycoproteins	matrix-remodelling associated 5	DKFZp564I1922	7539	7539	Q9NR99	NP_056234.2
NDNF	ECM Glycoproteins	chromosome 4 open reading frame 31	FLJ23191|C4orf31	26256	26256	D6R972:D6RF18:Q8TB73	NP_078850.3	Mouse:Ndnf|
NELL1	ECM Glycoproteins	NEL-like 1 (chicken)	FLJ45906|IDH3GL|NRP1	7750	7750	F5H6I3:J3KNC5:Q92832	NP_001275642.1:NP_001275642.1:NP_001275643.1:NP_006148.2:NP_963845.1:NP_001275643.1	Mouse:Nell1|
NELL2	ECM Glycoproteins	NEL-like 2 (chicken)	NRP2	7751	7751	F8VRQ0:F8VVB6:F8VXR5:F8VZ72:F8W1A2:F8W1I8:H0YHY5:H0YI34:H0YIT4:Q99435	NP_001138579.1:NP_001138580.1:NP_001138581.1:NP_001138582.1:NP_006150.1:XP_005268962.1	Mouse:Nell2|
NID1	ECM Glycoproteins	nidogen 1	NID	7821	7821	P14543	NP_002499.2	Mouse:Nid1|
NID2	ECM Glycoproteins	nidogen 2 (osteonidogen)	-	13389	13389	H0YJV3:Q14112	NP_031387.3	Mouse:Nid2|
NOV	ECM Glycoproteins	nephroblastoma overexpressed gene	CCN3|IGFBP9	7885	7885	P48745	NP_002505.1	Mouse:Nov|
NPNT	ECM Glycoproteins	nephronectin	EGFL6L|POEM	27405	27405	D6RE63:D6RH31:H0Y8M1:H0YA60:H0YAK9:Q6UXI9	NP_001028219.1:NP_001171619.1:NP_001171620.1:NP_001171621.1:NP_001171622.1	Mouse:Npnt|
NTN1	ECM Glycoproteins	netrin 1	NTN1L	8029	8029	H7BZF4:O95631	NP_004813.2:XP_006721658.1	Mouse:Ntn1|
NTN3	ECM Glycoproteins	netrin 3	NTN2L	8030	8030	O00634	NP_006172.1	Mouse:Ntn3|
NTN4	ECM Glycoproteins	netrin 4	FLJ23180|PRO3091	13658	13658	F8W0I7:Q9HB63	NP_067052.2	Mouse:Ntn4|
NTN5	ECM Glycoproteins	netrin 5	-	25208	25208	M0QXZ9:Q8WTR8	NP_665806.1:XP_006723074.1	Mouse:Ntn5|
NTNG1	ECM Glycoproteins	netrin G1	KIAA0976|Lmnt1	23319	23319	A6NK56:B4DKF0:F5GYT0:F8WEB5:Q9Y2I2	NP_001106697.1:NP_001106699.1:NP_055732.2:XP_006710519.1	Mouse:Ntng1|
NTNG2	ECM Glycoproteins	netrin G2	KIAA0625|KIAA1857|LHLL9381|Lmnt2|MGC21884|NTNG1|bA	14288	14288	A6NMX7:Q5JUJ3:Q96CW9	NP_115925.2	Mouse:Ntng2|
OIT3	ECM Glycoproteins	oncoprotein induced transcript 3	FLJ39116|LZP	29953	29953	Q8WWZ8	NP_689848.1	Mouse:Oit3|
OTOG	ECM Glycoproteins	otogelin	FLJ46346|OTGN|mlemp	8516	8516	C9IZ84:H9KVB3:Q6ZRI0	NP_001264198.1	Mouse:Otog|
OTOL1	ECM Glycoproteins	otolin-1	-	34071	34071	A6NHN0	NP_001073909.1:XP_005247166.1	Mouse:Otol1|
PAPLN	ECM Glycoproteins	papilin, proteoglycan-like sulfated glycoprotein	DKFZp434F053|MGC50452	19262	19262	B5MDP7:G3V5P6:H0YJA1:H0YMM2:O95428	NP_775733.3	Mouse:Papln|
PCOLCE	ECM Glycoproteins	procollagen C-endopeptidase enhancer	PCPE|PCPE1	8738	8738	Q15113	NP_002584.2	Mouse:Pcolce|
PCOLCE2	ECM Glycoproteins	procollagen C-endopeptidase enhancer 2	PCPE2	8739	8739	C9JYX9:H7C520:H7C5D5:Q9UKZ9	NP_037495.1	Mouse:Pcolce2|
POMZP3	ECM Glycoproteins	POM (POM121 homolog, rat) and ZP3 fusion	MGC8359|POM-ZP3|POM121	9203	9203	C9J370:C9JER0:H7C4D5:Q6PJE2	NP_036362.3:NP_694537.1
POSTN	ECM Glycoproteins	periostin, osteoblast specific factor	MGC119510|MGC119511|OSF-2|OSF2|PDLPOSTN|PN|RP11-41	16953	16953	B1ALD9:Q15063	NP_001129406.1:NP_001129407.1:NP_001129408.1:NP_001273594.1:NP_001273595.1:NP_001273596.1:NP_006466.2:XP_005266288.1	Mouse:Postn|
PXDN	ECM Glycoproteins	peroxidasin homolog (Drosophila)	D2S448|D2S448E|KIAA0230|MG50|PRG2|PXN|VPO	14966	14966	C9J4I9:H7C1W1:H7C300:H7C3W2:Q92626	NP_036425.1	Mouse:Pxdn|
PXDNL	ECM Glycoproteins	peroxidasin homolog (Drosophila)-like	FLJ25471|VPO2	26359	26359	A1KZ92:H0YAV0:K4DIA6	NP_653252.3
RELN	ECM Glycoproteins	reelin	PRO1598|RL	9957	9957	H7C2B0:J3KQ66:P78509	NP_005036.2:NP_774959.1	Mouse:Reln|
RSPO1	ECM Glycoproteins	R-spondin homolog (Xenopus laevis)	CRISTIN3|FLJ40906|RSPO	21679	21679	Q2MKA7	NP_001033722.1:NP_001229837.1:NP_001229838.1:NP_001229839.1:XP_006710646.1	Mouse:Rspo1|
RSPO2	ECM Glycoproteins	R-spondin 2 homolog (Xenopus laevis)	CRISTIN2|MGC35555|MGC43342	28583	28583	E5RGU9:E5RH25:E5RHC3:E5RJA2:E5RJU7:Q6UXX9	NP_001269792.1:NP_848660.3:XP_005250963.1	Mouse:Rspo2|
RSPO3	ECM Glycoproteins	R-spondin 3 homolog (Xenopus laevis)	CRISTIN1|FLJ14440|PWTSR|THSD2	20866	20866	Q9BXY4	NP_116173.2	Mouse:Rspo3|
RSPO4	ECM Glycoproteins	R-spondin family, member 4	C20orf182|CRISTIN4|FLJ16018	16175	16175	Q2I0M5	NP_001025042.2:NP_001035096.1	Mouse:Rspo4|
SBSPON	ECM Glycoproteins	chromosome 8 open reading frame 84	FLJ40021|RPESP|C8orf84	30362	30362	Q8IVN8	NP_694957.3
SLIT1	ECM Glycoproteins	slit homolog 1 (Drosophila)	MEGF4|MGC164811|SLIL1|SLIT3|Slit-1	11085	11085	O75093:Q5T0V0:Q5T0V2:Q5T0V3:Q5T0V4	NP_003052.2	Mouse:Slit1|
SLIT2	ECM Glycoproteins	slit homolog 2 (Drosophila)	FLJ14420|SLIL3|Slit-2	11086	11086	E9PCX4:F5H0U4:H0Y968:H0Y9Z6:O94813:X6R3P0	NP_001276064.1:NP_001276065.1:NP_004778.1	Mouse:Slit2|
SLIT3	ECM Glycoproteins	slit homolog 3 (Drosophila)	FLJ10764|MEGF5|SLIL2|SLIT1|Slit-3|slit2	11087	11087	O75094	NP_001258875.1:NP_003053.1	Mouse:Slit3|
SMOC1	ECM Glycoproteins	SPARC related modular calcium binding 1	-	20318	20318	Q9H4F8	NP_001030024.1:NP_071420.1	Mouse:Smoc1|
SMOC2	ECM Glycoproteins	SPARC related modular calcium binding 2	MST117|MSTP117|MSTP140|SMAP2|bA270C4A.1|bA37D8.1|d	20323	20323	H0Y3J4:H0Y5I1:Q9H3U7	NP_001159884.1:NP_071421.1	Mouse:Smoc2|
SNED1	ECM Glycoproteins	sushi, nidogen and EGF-like domains 1	DKFZp586B2420|FLJ00133|SST3|Snep	24696	24696	B5MEF5:H7BYY9:H7C0D4:H7C1R9:Q8TER0	NP_001073906.1:XP_006712468.1:XP_006712469.1	Mouse:Sned1|
SPARC	ECM Glycoproteins	secreted protein, acidic, cysteine-rich (osteonectin)	ON	11219	11219	E5RJA5:E5RK62:F5GY03:F5H4E2:P09486	NP_003109.1	Mouse:Sparc|
SPARCL1	ECM Glycoproteins	SPARC-like 1 (hevin)	PIG33|SC1	11220	11220	B4E2Z0:C9JJR8:D6RA29:E7EU82:E9PC64:F5H1Y9:F5H331:F5H4Y3:Q14515	NP_001121782.1:NP_004675.3	Mouse:Sparcl1|
SPON1	ECM Glycoproteins	spondin 1, extracellular matrix protein	KIAA0762|MGC10724|f-spondin	11252	11252	Q9HCB6	NP_006099.2	Mouse:Spon1|
SPON2	ECM Glycoproteins	spondin 2, extracellular matrix protein	DIL-1|DIL1|DKFZp686G21139|FLJ16313|FLJ22401|FLJ344	11253	11253	D6RA41:D6RB12:D6RBY3:D6REX2:D6RFY9:D6RIH5:Q9BUD6	NP_001121797.1:NP_001185950.1:NP_036577.1	Mouse:Spon2|
SPP1	ECM Glycoproteins	secreted phosphoprotein 1	BNSP|BSPI|ETA-1|MGC110940|OPN	11255	11255	D6R9C5:P10451	NP_000573.1:NP_001035147.1:NP_001035149.1:NP_001238758.1:NP_001238759.1	Mouse:Spp1|
SRPX	ECM Glycoproteins	sushi-repeat-containing protein, X-linked	DRS|ETX1|SRPX1	11309	11309	P78539	NP_001164221.1:NP_001164222.1:NP_001164223.1:NP_006298.1	Mouse:Srpx|
SRPX2	ECM Glycoproteins	sushi-repeat-containing protein, X-linked 2	BPP|CBPS|PMGX|RESDX|SRPUL	30668	30668	O60687	NP_055282.1:XP_005262178.1	Mouse:Srpx2|
SSPO	ECM Glycoproteins	SCO-spondin homolog (Bos taurus)	FLJ36112|FLJ45737|KIAA2036|SCO-spondin	21998	21998	A2VEC9	NP_940857.2	Mouse:Sspo|
SVEP1	ECM Glycoproteins	sushi, von Willebrand factor type A, EGF and pentraxin domain containing 1	C9orf13|CCP22|FLJ16013|FLJ90719|POLYDOM|SEL-OB|SEL	15985	15985	E9PBN8:Q4LDE5	NP_699197.3	Mouse:Svep1|
TECTA	ECM Glycoproteins	tectorin alpha	DFNA12|DFNA8|DFNB21	11720	11720	O75443	NP_005413.2	Mouse:Tecta|
TECTB	ECM Glycoproteins	tectorin beta	KIAA1560|MGC142057|MGC142059	11721	11721	Q96PL2	NP_478129.1:XP_005270164.1	Mouse:Tectb|
TGFBI	ECM Glycoproteins	transforming growth factor, beta-induced, 68kDa	BIGH3|CDB1|CDG2|CDGG1|CSD|CSD1|CSD2|CSD3|EBMD|LCD1	11771	11771	D6RBX4:G8JLA8:H0Y8L3:H0Y8M8:H0Y9D7:H0YAB8:H0YAH8:Q15582:S4R3C6	NP_000349.1	Mouse:Tgfbi|
THBS1	ECM Glycoproteins	thrombospondin 1	THBS|THBS-1|TSP|TSP-1|TSP1	11785	11785	A8MZG1:P07996	NP_003237.2	Mouse:Thbs1|
THBS2	ECM Glycoproteins	thrombospondin 2	TSP2	11786	11786	P35442:Q5RI53	NP_003238.2	Mouse:Thbs2|
THBS3	ECM Glycoproteins	thrombospondin 3	MGC119564|MGC119565|TSP3	11787	11787	B4DQH6:F5H4Z8:P49746:Q2HIZ1	NP_001239536.1:NP_001239537.1:NP_009043.1	Mouse:Thbs3|
THBS4	ECM Glycoproteins	thrombospondin 4	TSP4	11788	11788	E7ES19:P35443	NP_003239.2	Mouse:Thbs4|
THSD4	ECM Glycoproteins	thrombospondin, type I, domain containing 4	ADAMTSL6|FLJ13710|FVSY9334|PRO34005	25835	25835	Q6ZMP0	NP_001273358.1:NP_079093.2:XP_006720755.1	Mouse:Thsd4|
TINAG	ECM Glycoproteins	tubulointerstitial nephritis antigen	TIN-AG	14599	14599	B1AQ11:Q5T466:Q5T471:Q9UJW2	NP_055279.3	Mouse:Tinag|
TINAGL1	ECM Glycoproteins	tubulointerstitial nephritis antigen-like 1	ARG1|LCN7|LIECG3|TINAGRP	19168	19168	B4DNS5:E7EUP2:Q9GZM7	NP_001191343.1:NP_001191344.1:NP_071447.1	Mouse:Tinagl1|
TNC	ECM Glycoproteins	tenascin C	150-225|GMEM|GP|HXB|JI|MGC167029|TN	5318	5318	E9PC84:F5H5D6:F5H7V9:H0YGZ3:J3QSU6:P24821	NP_002151.2:XP_005252029.1:XP_005252031.1:XP_005252032.1:XP_006717161.1:XP_006717163.1	Mouse:Tnc|
TNFAIP6	ECM Glycoproteins	tumor necrosis factor, alpha-induced protein 6	TSG-6|TSG6	11898	11898	P98066	NP_009046.2	Mouse:Tnfaip6|
TNN	ECM Glycoproteins	tenascin N	TN-W	22942	22942	Q9UQP3	NP_071376.1	Mouse:Tnn|
TNR	ECM Glycoproteins	tenascin R (restrictin, janusin)	MGC149328|TN-R	11953	11953	H0Y668:Q92752	NP_003276.3	Mouse:Tnr|
TNXB	ECM Glycoproteins	tenascin XB	HXBL|TENX|TNX|TNXB1|TNXB2|TNXBS|XB|XBS	11976	11976	C9J7W4:E7EPZ9:P22105	NP_061978.6:NP_115859.2	Mouse:Tnxb|
TSKU	ECM Glycoproteins	tsukushi small leucine rich proteoglycan homolog (Xenopus laevis)	E2IG4|LRRC54|TSK	28850	28850	E9PLG7:E9PN12:Q8WUA8	NP_001245139.1:NP_056331.2	Mouse:Tsku|
TSPEAR	ECM Glycoproteins	chromosome 21 open reading frame 29	MGC11251|TSPEAR|C21orf29	1268	1268	A8MW19:Q8WU66	NP_001258966.1:NP_659428.2:XP_005261214.1	Mouse:Tspear|
VIT	ECM Glycoproteins	vitrin	DKFZp313L1517|MGC149746|MGC70561	12697	12697	B5MD45:C9J6F5:H7C587:Q6UXI7	NP_001171440.1:NP_001171441.1:NP_001171442.1:NP_001171443.1:NP_444506.2	Mouse:Vit|
VTN	ECM Glycoproteins	vitronectin	V75|VN|VNT	12724	12724	P04004	NP_000629.3	Mouse:Vtn|
VWA1	ECM Glycoproteins	von Willebrand factor A domain containing 1	DKFZp761O051|FLJ22215|WARP	30910	30910	J3QLP3:J3QRR0:Q6PCB0	NP_073745.2:NP_954572.2	Mouse:Vwa1|
VWA2	ECM Glycoproteins	von Willebrand factor A domain containing 2	AMACO|CCSP-2|MGC157755|NET42	24709	24709	Q5GFL6	NP_001258975.1	Mouse:Vwa2|
VWA3A	ECM Glycoproteins	von Willebrand factor A domain containing 3A	FLJ40941|FLJ46765	27088	27088	A6NCI4:H3BTG8:H3BTX3:H3BUS3:H7BXL8	NP_775886.3	Mouse:Vwa3a|
VWA3B	ECM Glycoproteins	von Willebrand factor A domain containing 3B	FLJ32686|MGC26733	28385	28385	B7Z7Q7:F8W737:F8WBX4:F8WD48:F8WD56:H0YCW7:H0YDS6:H0YEM4:H0YF54:Q502W6	NP_659429.4:XP_005263954.1	Mouse:Vwa3b|
VWA5A	ECM Glycoproteins	von Willebrand factor A domain containing 5A	BCSC-1|BCSC1|LOH11CR2A	6658	6658	B4DHS6:O00534	NP_001123614.1:NP_055437.2:NP_938057.1	Mouse:AW551984|Mouse:Vwa5a|
VWA5B1	ECM Glycoproteins	von Willebrand factor A domain containing 5B1	FLJ32784|FLJ43845	26538	26538	E7EM39:E7EM40:E9PMB3:E9PNX8:E9PP07:E9PQ62:H0YED8:Q5TIE3	NP_001034589.2	Mouse:Vwa5b1|
VWA5B2	ECM Glycoproteins	von Willebrand factor A domain containing 5B2	-	25144	25144	E9PF42:Q8N398	NP_612354.1:XP_006713882.1:XP_006713881.1	Mouse:Vwa5b2|
VWA7	ECM Glycoproteins	chromosome 6 open reading frame 27	FLJ25524|G7c|NG37|C6orf27	13939	13939	E7EMA3:Q9Y334	NP_079534.2	Mouse:Vwa7|
VWA9	ECM Glycoproteins	chromosome 15 open reading frame 44	DKFZp564O1664|C15orf44	25372	25372	B4DJL6:B4DVT3:H3BMK7:H3BN95:H3BNR6:H3BP17:H3BRY6:H3BT02:H3BV25:Q96SY0	NP_001193987.1:NP_001193988.1:XP_006720772.1:XP_006720773.1:XP_006720774.1	Mouse:Vwa9|
VWCE	ECM Glycoproteins	von Willebrand factor C and EGF domains	FLJ32009|URG11|VWC1	26487	26487	B4DS56:B4DY31:Q96DN2	NP_689931.2	Mouse:Vwce|
VWDE	ECM Glycoproteins	von Willebrand factor D and EGF domains	FLJ14712	21897	21897	E5RG96:J3KQJ9:Q8N2E2	NP_001129396.1	Mouse:Vwde|
VWF	ECM Glycoproteins	von Willebrand factor	F8VWF|VWD	12726	12726	I3L4K4:P04275:Q8TCE8	NP_000543.2	Mouse:Vwf|
WISP1	ECM Glycoproteins	WNT1 inducible signaling pathway protein 1	CCN4|WISP1c|WISP1i|WISP1tc	12769	12769	E5RG88:O95388	NP_001191798.1:NP_001191799.1:NP_003873.1:NP_543028.1	Mouse:Wisp1|
WISP2	ECM Glycoproteins	WNT1 inducible signaling pathway protein 2	CCN5|CT58|CTGF-L	12770	12770	O76076:Q6PEG3	NP_003872.1:XP_005260660.1	Mouse:Wisp2|
WISP3	ECM Glycoproteins	WNT1 inducible signaling pathway protein 3	CCN6|LIBC|MGC125987|MGC125988|MGC125989|PPAC|PPD	12771	12771	F8WC24:G3V0J1:O95389:O95958:Q3T1A9	NP_003871.1:NP_937882.1:XP_005267252.1	Mouse:Wisp3|
ZP1	ECM Glycoproteins	zona pellucida glycoprotein 1 (sperm receptor)	MGC87693	13187	13187	H0YG11:P60852	NP_997224.2	Mouse:Zp1|
ZP2	ECM Glycoproteins	zona pellucida glycoprotein 2 (sperm receptor)	ZPA	13188	13188	Q05996	NP_001277033.1:NP_003451.1	Mouse:Zp2|
ZP3	ECM Glycoproteins	zona pellucida glycoprotein 3 (sperm receptor)	ZP3A|ZP3B|ZPC	13189	13189	E9PFI9:H0Y3M4:P21754	NP_001103824.1:NP_009086.4	Mouse:Zp3|
ZP4	ECM Glycoproteins	zona pellucida glycoprotein 4	ZBP|ZP1|ZPB	15770	15770	Q12836	NP_067009.1	Mouse:Zp4-ps|
ZPLD1	ECM Glycoproteins	zona pellucida-like domain containing 1	-	27022	27022	Q8TCW7	NP_778226.1:XP_005247167.1	Mouse:Zpld1|
COL10A1	Collagens	collagen, type X, alpha 1	-	2185	2185	Q03692:Q5QPC7:Q5QPC8	NP_000484.2:XP_006715395.1:XP_006715396.1	Mouse:Col10a1|
COL11A1	Collagens	collagen, type XI, alpha 1	CO11A1|COLL6|STL2	2186	2186	C9JMN2:H7C381:P12107	NP_001177638.1:NP_001845.3:NP_542196.2:NP_542197.3	Mouse:Col11a1|
COL11A2	Collagens	collagen, type XI, alpha 2	DFNA13|DFNB53|HKE5|PARP|STL3	2187	2187	A2AAS7:H0Y3B3:H0Y3B5:H0Y3M9:H0YHM5:H0YHM9:H0YIS1:P13942:Q4VXY6	NP_001157243.1:NP_542411.2:NP_542412.2:NP_542410.2:NP_542412.2	Mouse:Col11a2|
COL12A1	Collagens	collagen, type XII, alpha 1	BA209D8.1|COL12A1L|DJ234P15.1	2188	2188	D6RGG3:H0Y4P7:H0Y5N9:H0Y991:Q99715	NP_004361.3:NP_542376.2	Mouse:Col12a1|
COL13A1	Collagens	collagen, type XIII, alpha 1	COLXIIIA1|FLJ42485	2190	2190	E7ES46:E7ES47:E7ES49:E7ES50:E7ES51:E7ES55:E7ES56:E7EX21:E9PEG9:G5E987:H7BYT9:H7BZB6:Q5TAT6	NP_001123575.1:NP_542988.3:NP_542990.3:NP_542991.3:NP_542992.3:NP_542995.3	Mouse:Col13a1|
COL14A1	Collagens	collagen, type XIV, alpha 1	UND	2191	2191	H0YBB2:J3QT75:J3QT83:Q05707:Q4G0W3	NP_066933.1:XP_005251116.1:XP_006716714.1	Mouse:Col14a1|
COL15A1	Collagens	collagen, type XV, alpha 1	FLJ38566	2192	2192	P39059	NP_001846.3	Mouse:Col15a1|
COL16A1	Collagens	collagen, type XVI, alpha 1	447AA|FP1572	2193	2193	A6NCT7:A6NDR9:H7BY97:H7BZL8:H7C3F0:Q07092	NP_001847.3	Mouse:Col16a1|
COL17A1	Collagens	collagen, type XVII, alpha 1	BA16H23.2|BP180|BPAG2|FLJ60881|KIAA0204|LAD-1	2194	2194	A2A2Y8:H0Y420:Q9UMD9	NP_000485.3	Mouse:Col17a1|
COL18A1	Collagens	collagen, type XVIII, alpha 1	FLJ27325|FLJ34914|KNO|KNO1|MGC74745	2195	2195	H7BXV5:H7C457:P39060	NP_085059.2:NP_569712.2	Mouse:Col18a1|
COL19A1	Collagens	collagen, type XIX, alpha 1	COL9A1L|D6S228E	2196	2196	Q14993:Q5JVU1	NP_001849.2	Mouse:Col19a1|
COL1A1	Collagens	collagen, type I, alpha 1	OI4	2197	2197	I3L3H7:P02452	NP_000079.2	Mouse:Col1a1|
COL1A2	Collagens	collagen, type I, alpha 2	OI4	2198	2198	P08123	NP_000080.2	Mouse:Col1a2|
COL20A1	Collagens	collagen, type XX, alpha 1	KIAA1510|bA261N11.4	14670	14670	B7ZBI4:B7ZBI5:Q9P218	NP_065933.2	Mouse:Col20a1|
COL21A1	Collagens	collagen, type XXI, alpha 1	COLA1L|DKFZp564B052|FLJ39125|FLJ44623|FP633|MGC266	17025	17025	A6PVD9:F5GZK2:H0Y4C9:H0YDH6:Q96P44	NP_110447.2
COL22A1	Collagens	collagen, type XXII, alpha 1	-	22989	22989	H0YAX7:Q8NFW1	NP_690848.1:XP_005250867.1:XP_006716576.1	Mouse:Col22a1|
COL23A1	Collagens	collagen, type XXIII, alpha 1	DKFZp434K0621	22990	22990	Q86Y22	NP_775736.2	Mouse:Col23a1|
COL24A1	Collagens	collagen, type XXIV, alpha 1	MGC142214	20821	20821	E9PNK8:F8WDM8:H0YCZ7:Q17RW2	NP_690850.2	Mouse:Col24a1|
COL25A1	Collagens	collagen, type XXV, alpha 1	CLAC|CLACP	18603	18603	A8MWQ5:D6R8Y2:E9PNV9:H0YAE1:Q9BXS0	NP_001243003.1:NP_115907.2:NP_942014.1	Mouse:Col25a1|
COL26A1	Collagens	EMI domain containing 2	COL26A1|EMI6|EMU2|MGC129848|SH2B|hEmu2|EMID2	18038	18038	C9JPW4:Q96A83	NP_001265492.1:NP_597714.2	Mouse:Col26a1|
COL27A1	Collagens	collagen, type XXVII, alpha 1	FLJ11895|KIAA1870|MGC11337	22986	22986	H0YD40:Q5T1U7:Q8IZC6	NP_116277.2	Mouse:Col27a1|
COL28A1	Collagens	collagen, type XXVIII, alpha 1	COL28	22442	22442	H7BZU0:H7C3P2:Q2UY09	NP_001032852.2	Mouse:Col28a1|
COL2A1	Collagens	collagen, type II, alpha 1	ANFH|AOM|COL11A3|MGC131516|SEDC	2200	2200	P02458	NP_001835.3:NP_149162.2	Mouse:Col2a1|
COL3A1	Collagens	collagen, type III, alpha 1	EDS4A|FLJ34534	2201	2201	E7ENY8:H7C435:P02461	NP_000081.1	Mouse:Col3a1|
COL4A1	Collagens	collagen, type IV, alpha 1	arresten	2202	2202	F5H5K0:P02462	NP_001836.2	Mouse:Col4a1|
COL4A2	Collagens	collagen, type IV, alpha 2	DKFZp686I14213|FLJ22259	2203	2203	A2A352:P08572	NP_001837.2	Mouse:Col4a2|
COL4A3	Collagens	collagen, type IV, alpha 3 (Goodpasture antigen)	-	2204	2204	H7BXM4:Q01955	NP_000082.2	Mouse:Col4a3|
COL4A4	Collagens	collagen, type IV, alpha 4	CA44	2206	2206	J3KNM7:P53420	NP_000083.3:XP_005246338.1	Mouse:Col4a4|
COL4A5	Collagens	collagen, type IV, alpha 5	ASLN|ATS|CA54|MGC167109|MGC42377	2207	2207	H0Y998:H0Y9H0:H0Y9R8:P29400	NP_000486.1:NP_203699.1:XP_006724679.1	Mouse:Col4a5|
COL4A6	Collagens	collagen, type IV, alpha 6	MGC88184	2208	2208	A8MXH5:B4DZ39:F5H3Q5:F5H851:Q14031	NP_001274688.1:NP_001274689.1:NP_001274689.1:NP_001838.2:NP_378667.1	Mouse:Col4a6|
COL5A1	Collagens	collagen, type V, alpha 1	-	2209	2209	H7BY82:P20908	NP_000084.3	Mouse:Col5a1|
COL5A2	Collagens	collagen, type V, alpha 2	MGC105115	2210	2210	P05997	NP_000384.2	Mouse:Col5a2|
COL5A3	Collagens	collagen, type V, alpha 3	-	14864	14864	P25940	NP_056534.2	Mouse:Col5a3|
COL6A1	Collagens	collagen, type VI, alpha 1	OPLL	2211	2211	P12109	NP_001839.2	Mouse:Col6a1|
COL6A2	Collagens	collagen, type VI, alpha 2	DKFZp586E1322|FLJ46862|PP3610	2212	2212	C9JH44:H7C0M5:P12110	NP_001840.3:NP_478054.2:NP_478055.2	Mouse:Col6a2|
COL6A3	Collagens	collagen, type VI, alpha 3	DKFZp686D23123|DKFZp686K04147|DKFZp686N0262|FLJ347	2213	2213	C9JNG9:E7ENL6:E9PCV6:I3L392:P12111	NP_004360.2:NP_476505.3:NP_476506.3:NP_476507.3:NP_476508.2:XP_005246122.1	Mouse:Col6a3|
COL6A5	Collagens	collagen, type XXIX, alpha 1	COL29A1|FLJ35880|VWA4	26674	26674	A8TX70:E9PAL5:F8W8G8:H0Y393:H0Y935:H0Y9T2	NP_001265227.1:NP_694996.5	Mouse:Col6a5|
COL6A6	Collagens	collagen, type VI, alpha 6	-	27023	27023	A6NMZ7:F8W6Y7:H0Y940:H0YA33	NP_001096078.1:XP_005247178.1	Mouse:Col6a6|
COL7A1	Collagens	collagen, type VII, alpha 1	EBD1|EBDCT|EBR1	2214	2214	C9JBL3:Q02388	NP_000085.1	Mouse:Col7a1|
COL8A1	Collagens	collagen, type VIII, alpha 1	C3orf7|MGC9568	2215	2215	C9JTN9:P27658	NP_001841.2:NP_065084.2	Mouse:Col8a1|
COL8A2	Collagens	collagen, type VIII, alpha 2	FECD|FECD1|FLJ00201|MGC116970|MGC116972|PPCD|PPCD2	2216	2216	E9PP49:P25067	NP_005193.1:XP_005270535.1:XP_005270536.1	Mouse:Col8a2|
COL9A1	Collagens	collagen, type IX, alpha 1	DJ149L1.1.2|EDM6|FLJ40263|MED	2217	2217	A6NEQ6:P20849	NP_001842.3:NP_511040.2	Mouse:Col9a1|
COL9A2	Collagens	collagen, type IX, alpha 2	DJ39G22.4|EDM2|MED	2218	2218	B1AKJ1:B1AKJ3:H0Y409:Q14055	NP_001843.1:XP_006710428.1	Mouse:Col9a2|
COL9A3	Collagens	collagen, type IX, alpha 3	DJ885L7.4.1|EDM3|FLJ90759|IDD|MED	2219	2219	Q14050:Q4VXW1	NP_001844.3	Mouse:Col9a3|
ACAN	Proteoglycans	aggrecan	AGC1|AGCAN|CSPG1|CSPGCP|MSK16|SEDK	319	319	E7ENV9:E7EX88:H0YK70:H0YM81:H0YMF1:P16112:Q6PID9	NP_001126.3:NP_037359.3	Mouse:Acan|
ASPN	Proteoglycans	asporin	FLJ20129|OS3|PLAP1|SLRR1C	14872	14872	C9JGC9:Q05CQ6:Q5TBF2:Q9BXN1	NP_001180264.1:NP_060150.4	Mouse:Aspn|
BCAN	Proteoglycans	brevican	BEHAB|CSPG7|MGC13038	23059	23059	Q5T3I6:Q5T3I7:Q5T3I8:Q96GW7:V9GXZ8:V9GY88	NP_068767.3:NP_940819.1	Mouse:Bcan|
BGN	Proteoglycans	biglycan	DSPG1|PG-S1|PGI|SLRR1A	1044	1044	C9JKG1:P21810	NP_001702.1	Mouse:Bgn|
CHAD	Proteoglycans	chondroadherin	SLRR4A	1909	1909	H0YA03:O15335	NP_001258.2	Mouse:Chad|
CHADL	Proteoglycans	chondroadherin-like	SLRR4B	25165	25165	B0QYT2:H0Y4I5:Q6NUI6	NP_612490.1	Mouse:Chadl|
DCN	Proteoglycans	decorin	CSCD|DSPG2|PG40|PGII|PGS2|SLRR1B	2705	2705	F8VNV6:F8VNW0:F8VSI3:F8VU58:F8VUF6:F8VWU0:F8VX58:F8VXZ8:H0YI87:H0YIH3:P07585	NP_001911.1:NP_598010.1:NP_598011.1:NP_598012.1:NP_598013.1:NP_598014.1:XP_005268750.1:XP_006719333.1	Mouse:Dcn|
EPYC	Proteoglycans	epiphycan	DSPG3|PGLB|Pg-Lb|SLRR3B	3053	3053	F8VSI4:Q99645	NP_004941.2	Mouse:Epyc|
ESM1	Proteoglycans	endothelial cell-specific molecule 1	endocan	3466	3466	M0R154:Q9NQ30	NP_001129076.1:NP_008967.1	Mouse:Esm1|
FMOD	Proteoglycans	fibromodulin	SLRR2E	3774	3774	Q06828	NP_002014.2	Mouse:Fmod|
HAPLN1	Proteoglycans	hyaluronan and proteoglycan link protein 1	CRTL1	2380	2380	D6RAK7:D6RBS1:D6RBX9:D6RC59:D6RFI7:D6RG04:P10915	NP_001875.1	Mouse:Hapln1|
HAPLN2	Proteoglycans	hyaluronan and proteoglycan link protein 2	BRAL1	17410	17410	Q5T3J1:Q9GZV7	NP_068589.1:XP_005245472.1	Mouse:Hapln2|
HAPLN3	Proteoglycans	hyaluronan and proteoglycan link protein 3	EXLD1|HsT19883	21446	21446	H3BRY4:H3BT26:H3BTH8:Q96S86	NP_839946.1	Mouse:Hapln3|
HAPLN4	Proteoglycans	hyaluronan and proteoglycan link protein 4	BRAL2|KIAA1926	31357	31357	Q86UW8	NP_075378.1	Mouse:Hapln4|
HSPG2	Proteoglycans	heparan sulfate proteoglycan 2	PLC|PRCAN|SJA|SJS|SJS1	5273	5273	H0Y5A9:H7BYA5:H7C4A6:P98160:Q5SZI5:Q5SZI9:Q5SZJ1:Q5SZJ2	NP_001278789.1:NP_005520.4	Mouse:Hspg2|
IMPG1	Proteoglycans	interphotoreceptor matrix proteoglycan 1	GP147|IPM150|SPACR	6055	6055	Q17R60:Q5JSC4:Q68D53	NP_001269297.1:NP_001554.2	Mouse:Impg1|
IMPG2	Proteoglycans	interphotoreceptor matrix proteoglycan 2	IPM200|SPACRCAN	18362	18362	Q9BZV3	NP_057331.2	Mouse:Impg2|
KERA	Proteoglycans	keratocan	CNA2|SLRR2B	6309	6309	O60938	NP_008966.1	Mouse:Kera|
LUM	Proteoglycans	lumican	LDC|SLRR2D	6724	6724	P51884	NP_002336.1	Mouse:Lum|
NCAN	Proteoglycans	neurocan	CSPG3|FLJ44681	2465	2465	F5H7X3:K7EKF8:O14594	NP_004377.2:XP_005259802.1:XP_005259803.1	Mouse:Ncan|
NYX	Proteoglycans	nyctalopin	CLRP|CSNB1|CSNB4|MGC138447	8082	8082	Q9GZU5	NP_072089.1:XP_005272689.1	Mouse:Nyx|
OGN	Proteoglycans	osteoglycin	DKFZp586P2421|OG|OIF|SLRR3A	8126	8126	P20774:Q5TBF5	NP_054776.1:NP_148935.1	Mouse:Ogn|
OMD	Proteoglycans	osteomodulin	OSAD|SLRR2C	8134	8134	Q99983	NP_005005.1	Mouse:Omd|
OPTC	Proteoglycans	opticin	OPT	8158	8158	Q5T2G3:Q9UBM4	NP_055174.1	Mouse:Optc|
PODN	Proteoglycans	podocan	MGC24995|PCAN|SLRR5A	23174	23174	Q7Z5L7	NP_001186009.1:NP_001186010.1:NP_001186011.1:NP_714914.2:XP_005270514.1	Mouse:Podn|
PODNL1	Proteoglycans	podocan-like 1	FLJ23447|SLRR5B	26275	26275	B7Z3M0:K7EJ07:K7EMV0:K7EPI2:K7EPR1:K7ER84:K7ERE6:K7ESB1:Q6PEZ8	NP_001139726.1:NP_001139727.1:NP_079101.3:NP_001139726.1:NP_079101.3	Mouse:Podnl1|
PRELP	Proteoglycans	proline/arginine-rich end leucine-rich repeat protein	MGC45323|MST161|MSTP161|SLRR2A	9357	9357	P51888	NP_002716.1:NP_958505.1	Mouse:Prelp|
PRG2	Proteoglycans	proteoglycan 2, bone marrow (natural killer cell activator, eosinophil granule major basic protein)	BMPG|MBP|MBP1|MGC14537	9362	9362	A6XMW0:P13727	NP_001230174.1:NP_002719.3	Mouse:Prg2|
PRG3	Proteoglycans	proteoglycan 3	MBP2|MBPH|MGC126662|MGC141971	9363	9363	Q9Y2Y8	NP_006084.2	Mouse:Prg3|
PRG4	Proteoglycans	p53-responsive gene 4	-	9364	9364	E7EQ48:E9PLR3:J3KP74:Q92954	NP_001121180.1:NP_001121181.1:NP_001121182.1:NP_005798.2	Mouse:Prg4|
SPOCK1	Proteoglycans	sparc/osteonectin, cwcv and kazal-like domains proteoglycan (testican) 1	FLJ37170|SPOCK|TESTICAN|TIC1	11251	11251	D6RAM7:D6RB21:D6RFX3:Q08629	NP_004589.1	Mouse:Spock1|
SPOCK2	Proteoglycans	sparc/osteonectin, cwcv and kazal-like domains proteoglycan (testican) 2	FLJ97039|testican-2	13564	13564	F5H283:Q92563	NP_001127906.1:NP_001231879.1:NP_055582.1:XP_005270359.1	Mouse:Spock2|
SPOCK3	Proteoglycans	sparc/osteonectin, cwcv and kazal-like domains proteoglycan (testican) 3	HSAJ1454|TES-3	13565	13565	B4DG04:E7EMP8:E7ENM6:E7ENT7:E7ENY3:E7EQ24:E7ESN1:E7EVH4:H0YA19:Q4W5S3:Q9BQ16	NP_001035249.1:NP_001191281.1:NP_001191282.1:NP_001191283.1:NP_001191284.1:NP_001191285.1:NP_001191287.1:NP_001238896.1:NP_058646.2	Mouse:Spock3|
SRGN	Proteoglycans	serglycin	FLJ12930|MGC9289|PPG|PRG|PRG1	9361	9361	P10124	NP_002718.2	Mouse:Srgn|
VCAN	Proteoglycans	versican	CSPG2|DKFZp686K06110|ERVR|GHAP|PG-M|WGN|WGN1	2464	2464	D6RGZ6:E9PF17:P13611:Q86W61	NP_001119808.1:NP_001119808.1:NP_001157569.1:NP_001157570.1:NP_004376.2	Mouse:Vcan|

## Sheet: S2
Supplementary Table-S2: ECM score of each sample in TCGA
Sample ID	ECM score
TCGA-D8-A1Y2	0.331072
TCGA-A1-A0SM	0.433697
TCGA-E9-A22H	-0.446484
TCGA-BH-A1EX	0.0318812
TCGA-D8-A1XZ	-0.191376
TCGA-AC-A3W6	0.477395
TCGA-BH-A18S	-0.500952
TCGA-BH-A0BR	0.510661
TCGA-A7-A4SD	0.157292
TCGA-A7-A0CD	-0.359242
TCGA-BH-A0H9	0.105314
TCGA-D8-A27W	-0.0285197
TCGA-E2-A2P5	0.161615
TCGA-A2-A0EU	-0.0109731
TCGA-A8-A09V	-0.243828
TCGA-E2-A15F	-0.160999
TCGA-E2-A9RU	0.00877912
TCGA-AN-A046	0.0707595
TCGA-AR-A252	-0.0960226
TCGA-AC-A3OD	-0.426607
TCGA-BH-A18P	0.203901
TCGA-E2-A1LA	-0.104936
TCGA-E9-A22E	0.508585
TCGA-EW-A1P4	0.123981
TCGA-GM-A3NY	-0.218476
TCGA-BH-A0BQ	0.585351
TCGA-E2-A14P	-0.387171
TCGA-E9-A3HO	-0.413644
TCGA-BH-A1F5	-0.384245
TCGA-A8-A08F	-0.0275937
TCGA-A8-A08R	-0.116489
TCGA-AC-A23G	0.609935
TCGA-BH-A1EV	0.205351
TCGA-A7-A0CJ	-0.44143
TCGA-B6-A0IA	-0.487568
TCGA-AO-A12A	0.269227
TCGA-C8-A12W	0.332436
TCGA-B6-A0RI	0.307749
TCGA-A7-A4SB	-0.133815
TCGA-E2-A14Q	0.058837
TCGA-BH-A0AU	0.277397
TCGA-AR-A24X	0.211281
TCGA-B6-A0WV	-0.382268
TCGA-A8-A090	0.18488
TCGA-AR-A24P	0.339177
TCGA-EW-A1J2	0.41415
TCGA-GM-A2DL	0.411702
TCGA-E2-A154	0.0478669
TCGA-D8-A1Y1	0.202651
TCGA-AO-A125	-0.506969
TCGA-AR-A24L	0.264173
TCGA-D8-A1X8	0.170644
TCGA-AC-A2FO	0.260667
TCGA-BH-A18V	-0.28735
TCGA-BH-A0DH	-0.177953
TCGA-E2-A1L7	-0.0993071
TCGA-E2-A15S	-0.438442
TCGA-AC-A3EH	0.256882
TCGA-A2-A4RY	0.319453
TCGA-AO-A1KS	-0.388143
TCGA-AR-A1AP	0.288194
TCGA-B6-A0RG	0.103911
TCGA-E2-A15D	0.0731278
TCGA-A2-A1G1	-0.140391
TCGA-C8-A1HK	-0.524044
TCGA-B6-A0I9	-0.453572
TCGA-A8-A081	-0.510081
TCGA-A2-A25C	-0.00329768
TCGA-AC-A3HN	0.493095
TCGA-GM-A5PV	-0.385656
TCGA-LD-A66U	0.219556
TCGA-BH-A0BM	0.280106
TCGA-W8-A86G	0.00347232
TCGA-AO-A124	-0.304605
TCGA-AO-A0J9	0.0808173
TCGA-A2-A0CR	0.151262
TCGA-EW-A1PE	0.125366
TCGA-E2-A15P	0.0224446
TCGA-A2-A1FV	-0.351566
TCGA-EW-A1PC	-0.252704
TCGA-A2-A3XT	-0.353902
TCGA-B6-A0X0	-0.33982
TCGA-B6-A0IK	-0.0869878
TCGA-A2-A0T7	0.446821
TCGA-A2-A04Y	-0.421544
TCGA-A8-A09R	0.222311
TCGA-AR-A5QN	0.311908
TCGA-HN-A2NL	-0.368132
TCGA-AR-A5QP	0.29777
TCGA-AO-A0JL	-0.16612
TCGA-D8-A1JK	0.167268
TCGA-A2-A0CV	0.350969
TCGA-A7-A3RF	-0.233397
TCGA-OL-A5RZ	-0.44847
TCGA-B6-A0IM	0.148554
TCGA-AR-A0U4	-0.261059
TCGA-D8-A1J9	0.250705
TCGA-A2-A0D0	-0.40618
TCGA-D8-A27T	0.40176
TCGA-EW-A3U0	0.0288627
TCGA-AN-A0G0	-0.108612
TCGA-C8-A27B	-0.490249
TCGA-AN-A0FK	-0.0510214
TCGA-LQ-A4E4	-0.278143
TCGA-AN-A0AS	0.265262
TCGA-BH-A5J0	0.435391
TCGA-E2-A14Z	0.101673
TCGA-AR-A1AN	0.478216
TCGA-B6-A0RM	-0.386918
TCGA-B6-A0X7	0.216273
TCGA-D8-A1JF	-0.0521092
TCGA-GM-A2DF	-0.191445
TCGA-A2-A0T5	0.347828
TCGA-E9-A1RF	0.119009
TCGA-AO-A12F	0.0205328
TCGA-S3-A6ZG	-0.393496
TCGA-B6-A0X5	-0.423798
TCGA-BH-A209	-0.41783
TCGA-WT-AB44	0.0933023
TCGA-BH-A18K	0.233535
TCGA-BH-A0B1	0.415046
TCGA-AR-A2LJ	0.307061
TCGA-AR-A0U2	-0.407987
TCGA-A7-A3J0	-0.368985
TCGA-GM-A3NW	-0.273895
TCGA-C8-A12P	0.209416
TCGA-AN-A041	0.217767
TCGA-C8-A12Q	0.302035
TCGA-E2-A1L6	-0.0434248
TCGA-BH-A0HI	0.378866
TCGA-E2-A14U	-0.252425
TCGA-E9-A3X8	0.271941
TCGA-C8-A1HF	-0.0303283
TCGA-BH-A0DO	-0.0256495
TCGA-A8-A0AD	0.309383
TCGA-C8-A275	-0.348227
TCGA-E2-A15A	-0.192024
TCGA-B6-A0IE	-0.296519
TCGA-A2-A0EO	0.460666
TCGA-B6-A0IQ	-0.377699
TCGA-A8-A09Z	-0.423259
TCGA-A8-A0A2	-0.314474
TCGA-B6-A0RV	-0.280664
TCGA-OL-A66I	0.0700115
TCGA-AR-A5QQ	0.0724872
TCGA-LL-A440	0.449154
TCGA-C8-A274	-0.462001
TCGA-AC-A2QJ	0.37636
TCGA-E9-A2JS	-0.3069
TCGA-BH-A1EW	0.106169
TCGA-BH-A0B3	0.142231
TCGA-3C-AALI	-0.167949
TCGA-BH-A201	0.38583
TCGA-A2-A3XU	-0.353986
TCGA-AR-A24V	0.36717
TCGA-AO-A12D	0.369432
TCGA-AR-A1AH	-0.389947
TCGA-EW-A1P3	-0.0909102
TCGA-A8-A0A7	0.214611
TCGA-A8-A08I	-0.540504
TCGA-AR-A24W	0.126279
TCGA-OL-A6VO	-0.442101
TCGA-OL-A5D6	0.45508
TCGA-A1-A0SO	-0.498917
TCGA-C8-A3M7	-0.00928872
TCGA-E9-A1R4	-0.157133
TCGA-E2-A15R	-0.300333
TCGA-A2-A0CK	0.0723362
TCGA-BH-A0RX	0.326857
TCGA-AN-A0FD	0.447895
TCGA-AR-A0TZ	-0.175504
TCGA-AN-A03X	0.542943
TCGA-E2-A2P6	-0.316472
TCGA-A8-A085	-0.034482
TCGA-AC-A8OR	-0.366941
TCGA-AC-A8OP	0.150043
TCGA-A2-A0YH	0.247792
TCGA-AR-A1AT	0.0710113
TCGA-AN-A0XS	0.318697
TCGA-BH-A5IZ	-0.19557
TCGA-EW-A1J1	-0.431651
TCGA-AC-A3TN	-0.0808352
TCGA-AC-A2FK	-0.0684084
TCGA-AQ-A1H3	0.267844
TCGA-A8-A07O	-0.346472
TCGA-A8-A08H	0.454294
TCGA-BH-A1ES	-0.100917
TCGA-A7-A4SA	0.321606
TCGA-E2-A1II	-0.466072
TCGA-EW-A424	0.180054
TCGA-D8-A27K	0.0748102
TCGA-AC-A6IX	0.190557
TCGA-E9-A1R7	-0.278024
TCGA-BH-A0DV	0.639383
TCGA-AC-A5XU	0.219783
TCGA-BH-A0B4	0.475775
TCGA-BH-A0C1	0.346881
TCGA-A7-A0DA	0.151579
TCGA-E2-A1IE	-0.341296
TCGA-AO-A0J8	0.123666
TCGA-AC-A2BK	-0.295696
TCGA-C8-A12U	-0.542479
TCGA-AC-A6IW	-0.494255
TCGA-LL-A740	0.413074
TCGA-3C-AAAU	-0.32766
TCGA-B6-A0RE	-0.203646
TCGA-E2-A1IF	0.465024
TCGA-OL-A5RU	-0.0818494
TCGA-A7-A3IZ	-0.413231
TCGA-E9-A229	0.354693
TCGA-LL-A8F5	-0.10184
TCGA-D8-A142	0.349497
TCGA-A7-A425	0.301088
TCGA-E9-A295	0.429145
TCGA-E9-A1NC	0.285872
TCGA-EW-A2FR	0.4798
TCGA-EW-A1P8	-0.146811
TCGA-AC-A2QH	-0.293981
TCGA-GM-A2DC	-0.383434
TCGA-AC-A3YI	0.445773
TCGA-EW-A2FW	-0.235214
TCGA-E2-A1B5	-0.150952
TCGA-D8-A3Z5	-0.0371288
TCGA-LL-A7SZ	-0.24069
TCGA-A8-A07W	-0.0209412
TCGA-AR-A2LE	-0.289925
TCGA-A2-A0CZ	0.62983
TCGA-AN-A0FS	0.350093
TCGA-BH-A0W4	0.355349
TCGA-BH-A1FN	0.00883928
TCGA-AN-A049	0.332157
TCGA-A7-A26E	-0.385506
TCGA-B6-A0RS	-0.107451
TCGA-A7-A3J1	0.0169319
TCGA-C8-A12Y	0.106626
TCGA-A2-A04U	-0.164931
TCGA-E9-A1RI	0.122674
TCGA-EW-A1P5	-0.090564
TCGA-C8-A278	0.0458405
TCGA-D8-A4Z1	0.20385
TCGA-A8-A07S	-0.157572
TCGA-AC-A3W5	0.489568
TCGA-C8-A26Y	-0.492474
TCGA-A8-A08Z	0.346429
TCGA-AO-A1KO	-0.0789869
TCGA-A2-A0YJ	-0.220461
TCGA-AO-A03N	0.00375247
TCGA-BH-A1ET	-0.0439801
TCGA-E2-A576	-0.394453
TCGA-AO-A12E	0.0659052
TCGA-BH-A0W7	0.340089
TCGA-E9-A1N9	0.150544
TCGA-BH-A0BZ	0.301298
TCGA-D8-A1X5	0.0536616
TCGA-A8-A06X	-0.338376
TCGA-E2-A109	-0.0550262
TCGA-A8-A09E	-0.359017
TCGA-E2-A1IJ	0.500195
TCGA-BH-A202	-0.174245
TCGA-AN-A0AM	-0.0586472
TCGA-A2-A0CY	-0.376279
TCGA-OL-A5RX	0.178897
TCGA-A1-A0SN	0.306093
TCGA-BH-A1FG	-0.399575
TCGA-JL-A3YW	0.446568
TCGA-E2-A14X	-0.357527
TCGA-D8-A27P	0.0142362
TCGA-A8-A08G	-0.363466
TCGA-A8-A07J	0.500454
TCGA-A2-A0CS	0.274268
TCGA-A2-A04W	0.368736
TCGA-BH-A0B8	-0.0133727
TCGA-A2-A0D1	-0.358446
TCGA-AN-A0FV	0.189151
TCGA-D8-A73X	0.178604
TCGA-E9-A1RE	-0.391422
TCGA-AC-A2QI	0.285035
TCGA-E2-A1LI	-0.481063
TCGA-OL-A6VR	-0.359579
TCGA-S3-AA12	-0.385873
TCGA-C8-A130	-0.0248612
TCGA-D8-A27R	-0.0780999
TCGA-A7-A5ZX	0.286466
TCGA-A2-A4S1	0.383455
TCGA-A1-A0SB	0.0355706
TCGA-PE-A5DE	-0.0456079
TCGA-PL-A8LX	-0.282805
TCGA-AC-A7VB	-0.465885
TCGA-D8-A1XJ	0.157998
TCGA-C8-A133	-0.415764
TCGA-A8-A099	-0.00822472
TCGA-BH-A0HW	-0.458332
TCGA-D8-A1JC	0.19675
TCGA-A8-A06O	-0.431423
TCGA-B6-A0IN	0.0317646
TCGA-E9-A1ND	-0.198908
TCGA-AR-A1AR	-0.2157
TCGA-B6-A408	-0.218193
TCGA-D8-A1Y0	-0.0526042
TCGA-D8-A27E	-0.377462
TCGA-A8-A06U	-0.391227
TCGA-E2-A1B4	-0.231884
TCGA-A1-A0SQ	-0.19695
TCGA-BH-A0E1	0.352951
TCGA-AC-A2FG	-0.0404524
TCGA-A8-A09A	0.362024
TCGA-D8-A1XC	-0.430864
TCGA-B6-A1KI	0.178121
TCGA-AR-A1AJ	0.00775577
TCGA-A7-A4SF	-0.339001
TCGA-A2-A3XW	0.154713
TCGA-LD-A9QF	0.413576
TCGA-B6-A0WT	0.250956
TCGA-V7-A7HQ	-0.0964146
TCGA-AR-A1AY	0.0305163
TCGA-AN-A0FY	-0.0125961
TCGA-E2-A107	-0.417301
TCGA-BH-A0B0	0.524627
TCGA-B6-A0RO	-0.290573
TCGA-D8-A1JS	-0.520588
TCGA-D8-A27L	0.426398
TCGA-E9-A1RH	-0.00114399
TCGA-LL-A6FR	0.13517
TCGA-A2-A0CQ	-0.413584
TCGA-AR-A5QM	0.37362
TCGA-AR-A24R	-0.324137
TCGA-A8-A09I	-0.331733
TCGA-A1-A0SG	0.389166
TCGA-AC-A3QQ	-0.347985
TCGA-AC-A23H	-0.0773021
TCGA-A7-A426	0.232491
TCGA-BH-A0DZ	0.41172
TCGA-BH-A1FL	-0.26602
TCGA-A2-A0YC	0.118334
TCGA-B6-A0RH	0.323132
TCGA-A8-A0A6	0.0436908
TCGA-AO-A1KP	-0.42495
TCGA-AR-A0U3	-0.391368
TCGA-OL-A6VQ	0.483025
TCGA-B6-A0WZ	-0.119982
TCGA-A2-A0SY	0.43804
TCGA-BH-A18N	-0.239536
TCGA-A8-A09D	0.39437
TCGA-BH-A0BA	0.0533805
TCGA-A8-A09Q	-0.247404
TCGA-E2-A15E	-0.221954
TCGA-AC-A2BM	-0.337554
TCGA-E2-A10C	-0.397848
TCGA-D8-A1JT	-0.50302
TCGA-AC-A3BB	0.404433
TCGA-AR-A1AQ	-0.101324
TCGA-AR-A256	-0.271227
TCGA-E9-A1N5	0.266933
TCGA-D8-A1XO	0.166893
TCGA-A8-A06T	-0.426436
TCGA-AQ-A04L	-0.160335
TCGA-E2-A15M	0.0339246
TCGA-A8-A07I	0.221902
TCGA-BH-A0B7	0.434967
TCGA-A7-A26J	-0.497324
TCGA-AO-A0J2	-0.378589
TCGA-E9-A244	-0.274689
TCGA-A8-A06Z	-0.50205
TCGA-AR-A1AS	-0.170286
TCGA-A2-A25A	0.272538
TCGA-A2-A3XX	-0.0793222
TCGA-OL-A97C	0.317683
TCGA-A2-A04R	-0.138188
TCGA-4H-AAAK	0.452973
TCGA-BH-A0DX	0.416994
TCGA-A2-A3XZ	-0.249926
TCGA-EW-A6SC	0.454724
TCGA-OL-A66P	0.0444973
TCGA-GM-A3XN	0.37252
TCGA-A8-A07G	0.434742
TCGA-A2-A1G6	-0.150506
TCGA-A2-A0T6	0.448261
TCGA-D8-A1JU	0.4844
TCGA-A7-A3IY	0.0840249
TCGA-GM-A2DO	-0.385483
TCGA-A8-A0A9	-0.0734663
TCGA-A1-A0SP	-0.127975
TCGA-OL-A5RY	0.453159
TCGA-E2-A155	-0.42039
TCGA-EW-A1IZ	-0.362013
TCGA-A1-A0SE	0.35103
TCGA-BH-A0DK	0.529128
TCGA-BH-A8G0	0.422734
TCGA-BH-A1FH	0.492287
TCGA-E2-A150	0.11763
TCGA-D8-A27V	-0.00599561
TCGA-A8-A084	0.0411953
TCGA-BH-A0H6	0.305589
TCGA-D8-A27M	0.173507
TCGA-EW-A1PD	0.332421
TCGA-AR-A0TQ	-0.224496
TCGA-LL-A442	-0.343702
TCGA-E2-A56Z	-0.38044
TCGA-AR-A2LL	-0.380936
TCGA-B6-A0IB	-0.374231
TCGA-A8-A07B	0.148331
TCGA-EW-A1IY	-0.0202534
TCGA-A7-A4SC	0.323511
TCGA-LL-A6FQ	-0.173407
TCGA-B6-A0RU	0.333444
TCGA-AR-A24H	-0.522258
TCGA-EW-A1P1	0.529705
TCGA-BH-A0E0	-0.430127
TCGA-E2-A1B1	0.146551
TCGA-AC-A3QP	0.296324
TCGA-A8-A086	0.183486
TCGA-D8-A145	0.359803
TCGA-A2-A0YM	-0.132458
TCGA-E2-A3DX	0.496294
TCGA-BH-A0W5	0.315256
TCGA-AO-A0JJ	0.422812
TCGA-B6-A1KC	-0.431015
TCGA-A2-A0T2	-0.293055
TCGA-AN-A0XN	0.44145
TCGA-AO-A0J5	0.446366
TCGA-A2-A0T4	0.449523
TCGA-AO-A03V	0.1027
TCGA-A7-A13E	-0.512656
TCGA-AN-A0FF	0.095891
TCGA-B6-A3ZX	-0.262564
TCGA-E2-A1LH	-0.177704
TCGA-AR-A0TY	-0.422825
TCGA-BH-A0HK	0.201418
TCGA-E2-A10E	-0.0269972
TCGA-C8-A26Z	-0.306333
TCGA-OL-A66N	0.238
TCGA-A2-A25D	-0.374495
TCGA-A7-A0D9	-0.0610228
TCGA-E9-A54Y	-0.511746
TCGA-AO-A0JD	-0.493476
TCGA-E9-A1N3	-0.405895
TCGA-D8-A1Y3	-0.516075
TCGA-C8-A12X	-0.310699
TCGA-A8-A07U	-0.0853588
TCGA-E2-A10B	0.337539
TCGA-AO-A03U	0.386002
TCGA-A8-A075	0.0831711
TCGA-EW-A1OY	-0.32191
TCGA-AR-A1AO	0.34711
TCGA-BH-A18U	-0.207397
TCGA-D8-A27H	0.33175
TCGA-Z7-A8R6	-0.173225
TCGA-GM-A2DM	-0.314688
TCGA-BH-A1FJ	-0.423145
TCGA-C8-A26W	-0.058142
TCGA-AR-A2LH	0.211061
TCGA-AQ-A7U7	0.381681
TCGA-BH-A0E7	-0.163135
TCGA-D8-A1XT	0.200352
TCGA-A7-A13F	-0.00824724
TCGA-BH-A0HQ	0.402294
TCGA-C8-A26V	-0.0474842
TCGA-D8-A1J8	-0.331554
TCGA-B6-A0RN	0.261616
TCGA-E2-A1LS	-0.413354
TCGA-AC-A2B8	0.29475
TCGA-A1-A0SI	0.435041
TCGA-AR-A0U0	-0.418464
TCGA-A8-A09G	-0.387744
TCGA-E2-A14W	-0.353472
TCGA-D8-A1X7	0.103548
TCGA-A1-A0SK	-0.370183
TCGA-A8-A082	-0.213326
TCGA-LL-A5YN	-0.266632
TCGA-D8-A1XY	0.260246
TCGA-A7-A0DB	-0.33952
TCGA-E9-A22B	0.296172
TCGA-A8-A0A1	0.280024
TCGA-C8-A26X	0.194005
TCGA-BH-AB28	0.116212
TCGA-A8-A09M	-0.420552
TCGA-E9-A22A	0.435616
TCGA-AN-A0FX	0.326732
TCGA-A2-A0YG	-0.3063
TCGA-BH-A0DE	0.408009
TCGA-A2-A0T1	0.433959
TCGA-EW-A2FV	-0.0210294
TCGA-D8-A1JH	0.421699
TCGA-E9-A1R6	0.00228687
TCGA-A7-A0DC	-0.496393
TCGA-A2-A0CL	0.0827846
TCGA-A2-A04Q	-0.080346
TCGA-AN-A0FZ	0.0787805
TCGA-AC-A3W7	0.354853
TCGA-BH-A1F6	-0.198377
TCGA-A7-A0CE	-0.0616728
TCGA-D8-A27N	0.128959
TCGA-EW-A1PA	-0.215936
TCGA-AR-A24S	0.176715
TCGA-B6-A0X1	-0.432541
TCGA-A8-A07R	-0.369426
TCGA-E2-A156	-0.403875
TCGA-BH-A0H5	0.0207263
TCGA-B6-A0IH	0.365616
TCGA-A8-A076	-0.185759
TCGA-E2-A15T	-0.43221
TCGA-Z7-A8R5	0.0812838
TCGA-D8-A140	-0.232444
TCGA-B6-A40C	0.387435
TCGA-A2-A259	0.224994
TCGA-BH-A1EU	-0.0105438
TCGA-A2-A0EV	0.20073
TCGA-B6-A0IC	-0.465955
TCGA-BH-A0AW	0.245304
TCGA-A8-A093	0.185617
TCGA-B6-A1KN	-0.276738
TCGA-EW-A1PH	-0.298142
TCGA-BH-A0BC	0.354003
TCGA-E2-A1IN	0.278542
TCGA-LL-A73Z	0.30838
TCGA-E2-A106	-0.248323
TCGA-BH-A0EB	0.283825
TCGA-WT-AB41	-0.217949
TCGA-A7-A2KD	-0.000464321
TCGA-A7-A13G	-0.406798
TCGA-E2-A14N	-0.467636
TCGA-C8-A132	0.451384
TCGA-E9-A6HE	0.201852
TCGA-AC-A6IV	0.519915
TCGA-AC-A4ZE	-0.27533
TCGA-AR-A1AM	0.205818
TCGA-AC-A23E	0.429396
TCGA-AN-A0AK	-0.432484
TCGA-A8-A06R	0.192463
TCGA-E9-A247	-0.412117
TCGA-GM-A2DD	0.152304
TCGA-AO-A1KR	-0.463383
TCGA-E2-A1LL	-0.153005
TCGA-GI-A2C8	0.388845
TCGA-E9-A1N6	0.343671
TCGA-BH-A0E2	0.409648
TCGA-D8-A1XQ	-0.0592739
TCGA-AN-A0FJ	0.013036
TCGA-AR-A24Q	0.369401
TCGA-AC-A7VC	0.285289
TCGA-AN-A0XW	0.343534
TCGA-E2-A1IG	0.42844
TCGA-C8-A27A	-0.515893
TCGA-AO-A03T	-0.306836
TCGA-B6-A0RQ	-0.127235
TCGA-D8-A27F	0.216362
TCGA-A8-A091	-0.201027
TCGA-E9-A1RG	-0.0137762
TCGA-BH-A1F2	0.180208
TCGA-BH-A0AZ	0.560458
TCGA-E2-A15J	-0.296535
TCGA-C8-A1HM	-0.524925
TCGA-BH-A6R8	-0.388669
TCGA-BH-A0E6	-0.15314
TCGA-A2-A3KC	0.36386
TCGA-BH-A0EI	0.374544
TCGA-B6-A0WY	0.361105
TCGA-AO-A0JE	0.411422
TCGA-C8-A8HR	0.44028
TCGA-HN-A2OB	0.514451
TCGA-E2-A1BD	0.0533686
TCGA-BH-A28O	0.420712
TCGA-A2-A0ER	-0.30479
TCGA-E9-A1R3	0.20447
TCGA-MS-A51U	0.408171
TCGA-BH-A0C7	0.0831001
TCGA-A2-A0YI	0.00344114
TCGA-C8-A12Z	-0.0559413
TCGA-B6-A0WW	0.0857113
TCGA-A8-A07L	-0.00361345
TCGA-E9-A226	0.333364
TCGA-PE-A5DD	0.100693
TCGA-AR-A2LO	0.269883
TCGA-GM-A2DN	0.0912443
TCGA-E9-A1NE	-0.0627439
TCGA-A8-A096	0.259103
TCGA-D8-A1JJ	0.206784
TCGA-BH-A18J	0.346984
TCGA-A2-A3XV	-0.355551
TCGA-AR-A24K	-0.437288
TCGA-S3-AA14	0.41118
TCGA-BH-A18F	0.438567
TCGA-BH-A42V	0.284737
TCGA-A2-A0YD	0.502947
TCGA-BH-A0HL	-0.283312
TCGA-B6-A0IP	-0.258019
TCGA-BH-A1F8	-0.286683
TCGA-S3-AA10	-0.132118
TCGA-E9-A1NI	0.320177
TCGA-BH-A1EY	0.28739
TCGA-B6-A0I8	-0.0104143
TCGA-BH-A1FM	-0.0664707
TCGA-BH-A0DP	0.402865
TCGA-BH-A0HX	0.35133
TCGA-BH-A18G	-0.156586
TCGA-E2-A1AZ	0.0957958
TCGA-E2-A573	-0.301376
TCGA-A2-A04X	-0.472297
TCGA-A7-A13H	0.0929539
TCGA-BH-A1FU	0.466349
TCGA-LL-A5YP	0.448838
TCGA-BH-A0DG	0.445105
TCGA-AQ-A54N	-0.392591
TCGA-E2-A1L9	0.201809
TCGA-AO-A0J3	-0.552604
TCGA-D8-A1XA	-0.0473676
TCGA-A2-A0EQ	-0.420304
TCGA-AO-A0JA	0.432973
TCGA-AO-A0J7	-0.317656
TCGA-AO-A0JM	0.300745
TCGA-UL-AAZ6	-0.442443
TCGA-OL-A66O	-0.266884
TCGA-E2-A158	-0.449936
TCGA-D8-A147	-0.28033
TCGA-AR-A250	0.212611
TCGA-AN-A0XP	0.0223528
TCGA-E2-A1LB	0.0197019
TCGA-E2-A1B6	-0.400883
TCGA-A2-A0CW	-0.458948
TCGA-E9-A1QZ	-0.0179791
TCGA-BH-A208	0.546081
TCGA-D8-A1XK	-0.363026
TCGA-AO-A0JF	0.506327
TCGA-XX-A899	0.422036
TCGA-D8-A1JG	-0.0850351
TCGA-BH-A0C0	-0.380203
TCGA-A2-A0EM	0.309632
TCGA-A2-A0SX	0.185172
TCGA-E2-A15C	0.23449
TCGA-A1-A0SD	0.456829
TCGA-D8-A73W	0.280769
TCGA-GM-A3XG	-0.0201409
TCGA-EW-A1J3	-0.392897
TCGA-LL-A441	-0.172725
TCGA-C8-A1HI	-0.127179
TCGA-D8-A1JI	-0.410277
TCGA-GM-A3XL	-0.529333
TCGA-A2-A0YK	0.303433
TCGA-E9-A248	-0.375027
TCGA-C8-A12V	-0.180153
TCGA-E2-A15G	-0.387718
TCGA-A7-A6VY	0.108119
TCGA-E2-A1IU	-0.263835
TCGA-AR-A24Z	-0.39477
TCGA-A2-A0YT	-0.293165
TCGA-BH-A0DS	0.283437
TCGA-BH-A204	-0.334018
TCGA-E9-A249	-0.440058
TCGA-BH-A1FD	-0.0413087
TCGA-E9-A1R5	0.199065
TCGA-BH-A0DI	0.560932
TCGA-AO-A1KT	0.0652596
TCGA-LL-A5YO	-0.262617
TCGA-AO-A12C	0.456131
TCGA-A2-A04P	-0.249279
TCGA-BH-A0AY	0.4912
TCGA-BH-A18L	-0.466394
TCGA-E9-A1NG	0.406145
TCGA-B6-A0IJ	-0.450703
TCGA-B6-A0WX	0.417713
TCGA-A2-A3XY	0.384761
TCGA-EW-A1J5	-0.372654
TCGA-AR-A2LR	0.376675
TCGA-A7-A26I	-0.333089
TCGA-EW-A1PF	0.436554
TCGA-GM-A4E0	0.385581
TCGA-E2-A1IH	0.316051
TCGA-EW-A1P0	-0.329053
TCGA-A7-A0CG	0.359634
TCGA-D8-A1JL	0.244634
TCGA-D8-A1JP	0.320012
TCGA-E2-A152	0.259098
TCGA-BH-A0BW	-0.209726
TCGA-A2-A0YE	0.132482
TCGA-A2-A0CM	-0.289542
TCGA-E2-A153	0.557482
TCGA-D8-A146	0.420176
TCGA-A2-A4S3	-0.276296
TCGA-BH-A18M	0.431611
TCGA-OL-A5S0	0.350135
TCGA-A2-A1FX	0.0322451
TCGA-AC-A2FM	-0.29853
TCGA-BH-A18H	-0.182031
TCGA-AR-A254	0.0087768
TCGA-B6-A0I6	0.119201
TCGA-3C-AALK	0.443405
TCGA-D8-A1JE	0.162267
TCGA-D8-A1JA	-0.150503
TCGA-AR-A0TR	-0.55205
TCGA-EW-A2FS	-0.289528
TCGA-A8-A06P	0.476016
TCGA-AN-A0AT	-0.389861
TCGA-XX-A89A	0.481288
TCGA-AR-A1AI	-0.405448
TCGA-OL-A5DA	-0.252314
TCGA-E2-A1LK	-0.345309
TCGA-A2-A4S0	-0.313588
TCGA-A2-A4RW	0.320922
TCGA-BH-A0B6	0.356364
TCGA-BH-A0HO	-0.0267841
TCGA-GM-A5PX	0.399351
TCGA-OL-A5D8	-0.309749
TCGA-BH-A0H7	0.449759
TCGA-BH-A6R9	0.474877
TCGA-D8-A1XS	-0.0830627
TCGA-AN-A0FN	0.514207
TCGA-A2-A25E	-0.378943
TCGA-C8-A12O	0.317923
TCGA-C8-A12T	0.318735
TCGA-EW-A1OW	0.241973
TCGA-AR-A24O	0.415057
TCGA-E9-A5FL	-0.000229602
TCGA-BH-A0BD	0.320244
TCGA-AO-A0J4	0.0754533
TCGA-AO-A12B	-0.311697
TCGA-BH-A0W3	-0.428735
TCGA-BH-A0B2	0.489375
TCGA-C8-A12L	-0.302407
TCGA-D8-A143	-0.179545
TCGA-E2-A14O	-0.260076
TCGA-S3-A6ZF	-0.12829
TCGA-A8-A08A	0.0625259
TCGA-AN-A0XV	0.266907
TCGA-LL-A7T0	-0.331024
TCGA-A2-A0SV	0.137409
TCGA-B6-A401	0.123454
TCGA-EW-A1IX	0.451565
TCGA-E2-A15I	-0.243143
TCGA-AQ-A04H	-0.256272
TCGA-D8-A13Z	0.120823
TCGA-A2-A4S2	0.187554
TCGA-BH-A28Q	0.167515
TCGA-A8-A06Y	-0.384421
TCGA-AC-A6NO	-0.250078
TCGA-AO-A0JC	-0.384297
TCGA-EW-A1OX	-0.512068
TCGA-S3-AA0Z	-0.283354
TCGA-AO-A03P	-0.445048
TCGA-D8-A1XR	-0.318824
TCGA-AR-A24T	0.354302
TCGA-GI-A2C9	0.075942
TCGA-A2-A3Y0	-0.38309
TCGA-AN-A04A	0.473604
TCGA-BH-A0BT	-0.187954
TCGA-BH-A1EO	0.437196
TCGA-AC-A62X	-0.25105
TCGA-AR-A0TU	-0.538048
TCGA-BH-A18Q	-0.261371
TCGA-BH-A0HB	-0.214908
TCGA-E9-A227	0.224172
TCGA-BH-A0DL	-0.458326
TCGA-A8-A08P	0.0471025
TCGA-GM-A2DK	0.128968
TCGA-AN-A04D	-0.477467
TCGA-A2-A04V	0.214787
TCGA-B6-A0IO	-0.5016
TCGA-GM-A2DA	0.244767
TCGA-AO-A126	0.328643
TCGA-BH-A1FE	0.423037
TCGA-E2-A159	-0.214419
TCGA-A7-A26G	0.345137
TCGA-E2-A15O	-0.41693
TCGA-A8-A094	-0.10923
TCGA-GM-A2DH	-0.471414
TCGA-AC-A2FF	0.336382
TCGA-AR-A0TX	0.27441
TCGA-AQ-A54O	-0.293805
TCGA-E2-A1IO	0.472044
TCGA-E9-A1NH	0.462349
TCGA-A2-A0ET	-0.515994
TCGA-A2-A4RX	0.42101
TCGA-5L-AAT0	0.405576
TCGA-BH-A0EA	0.439953
TCGA-E9-A1N8	-0.276308
TCGA-A2-A25B	-0.177009
TCGA-AR-A24U	0.113687
TCGA-A8-A083	-0.406029
TCGA-AN-A0AR	-0.426702
TCGA-5T-A9QA	-0.512274
TCGA-S3-AA15	0.45357
TCGA-A2-A0EW	0.425632
TCGA-C8-A3M8	0.0253642
TCGA-A8-A07Z	-0.211431
TCGA-C8-A1HJ	-0.409965
TCGA-EW-A6SA	-0.446262
TCGA-A7-A4SE	0.411764
TCGA-BH-A42T	-0.028914
TCGA-AC-A2FE	0.31082
TCGA-A8-A0A4	-0.0850848
TCGA-BH-A1FC	-0.497926
TCGA-A2-A0ST	-0.201322
TCGA-A8-A07E	0.43882
TCGA-A7-A0CH	0.0195742
TCGA-BH-A0E9	0.00262766
TCGA-BH-A0HN	-0.401803
TCGA-E9-A243	-0.231297
TCGA-BH-A0BV	0.26583
TCGA-AR-A1AL	0.292932
TCGA-BH-A1FR	-0.403262
TCGA-D8-A27I	0.43972
TCGA-BH-A0HA	0.461873
TCGA-A2-A1FZ	0.360573
TCGA-AO-A0JB	-0.286026
TCGA-E2-A14Y	-0.416619
TCGA-AR-A255	0.315799
TCGA-A8-A09B	0.035929
TCGA-C8-A12K	-0.379882
TCGA-C8-A1HN	-0.425243
TCGA-PE-A5DC	-0.111051
TCGA-BH-A0BL	0.417835
TCGA-E9-A22G	-0.397657
TCGA-D8-A1X9	0.0114497
TCGA-A7-A26H	0.269083
TCGA-AC-A62Y	-0.0626876
TCGA-D8-A1X6	-0.428025
TCGA-E9-A2JT	-0.162989
TCGA-E2-A1IK	-0.339411
TCGA-A2-A0EN	0.443254
TCGA-B6-A409	-0.238622
TCGA-D8-A1XL	-0.463424
TCGA-A8-A08X	0.235291
TCGA-A7-A13D	-0.461757
TCGA-BH-A0DQ	0.454229
TCGA-A8-A097	0.329877
TCGA-D8-A1XU	0.191804
TCGA-A8-A08L	-0.246412
TCGA-A2-A04T	-0.255338
TCGA-EW-A1P7	0.335006
TCGA-E2-A15H	0.0434097
TCGA-OL-A66H	-0.198414
TCGA-A8-A08J	-0.0597009
TCGA-5L-AAT1	0.314567
TCGA-B6-A0RT	-0.272582
TCGA-C8-A12N	0.223866
TCGA-E9-A228	-0.417695
TCGA-A2-A0CP	0.518159
TCGA-E2-A14V	-0.200107
TCGA-PL-A8LZ	0.101048
TCGA-AO-A128	-0.369643
TCGA-AO-A0JI	-0.302993
TCGA-D8-A1XV	-0.419129
TCGA-B6-A0I5	-0.0913585
TCGA-A2-A1FW	-0.34731
TCGA-LD-A74U	0.366364
TCGA-AN-A0XR	-0.298661
TCGA-C8-A1HG	-0.287678
TCGA-A7-A6VV	0.327977
TCGA-AN-A0FW	-0.0798521
TCGA-AQ-A04J	0.10994
TCGA-LL-A50Y	-0.227281
TCGA-BH-A203	-0.345875
TCGA-AR-A1AK	0.099765
TCGA-E9-A1RA	0.0682415
TCGA-A1-A0SH	0.519602
TCGA-E2-A572	-0.310278
TCGA-BH-A0WA	0.193859
TCGA-AO-A03L	0.225999
TCGA-AC-A23C	-0.096869
TCGA-PL-A8LV	-0.333747
TCGA-A2-A04N	0.311889
TCGA-A2-A1G0	0.134668
TCGA-E2-A105	-0.436436
TCGA-D8-A3Z6	0.306538
TCGA-BH-A0AV	0.38633
TCGA-E2-A14T	-0.283414
TCGA-A8-A06N	-0.595726
TCGA-A8-A095	0.0077956
TCGA-A8-A092	-0.281297
TCGA-E9-A1NA	0.246638
TCGA-B6-A402	-0.438098
TCGA-E9-A5FK	0.0783325
TCGA-A1-A0SJ	0.435865
TCGA-C8-A137	0.00942492
TCGA-A2-A0YL	0.318657
TCGA-AQ-A0Y5	0.402404
TCGA-E2-A14R	-0.498684
TCGA-E9-A1RB	-0.29247
TCGA-AR-A1AX	0.187624
TCGA-E9-A5UO	-0.43019
TCGA-AC-A62V	-0.0218458
TCGA-E2-A108	0.477787
TCGA-B6-A400	0.151421
TCGA-AR-A2LQ	0.573485
TCGA-A8-A079	-0.426443
TCGA-EW-A1PB	-0.435211
TCGA-LL-A5YL	-0.0163559
TCGA-E9-A3Q9	-0.292033
TCGA-A2-A0T3	-0.246555
TCGA-D8-A27G	0.23876
TCGA-A8-A07P	-0.230747
TCGA-D8-A1JN	-0.524169
TCGA-A8-A08O	0.257395
TCGA-AR-A24M	0.286473
TCGA-BH-A0EE	-0.531564
TCGA-A8-A08B	-0.310042
TCGA-AR-A0TP	-0.158578
TCGA-BH-A0BP	0.491576
TCGA-E9-A3QA	-0.203267
TCGA-AR-A1AW	-0.276882
TCGA-E9-A1NF	0.502023
TCGA-BH-A1EN	-0.165833
TCGA-AR-A0TS	0.0240558
TCGA-BH-A0B9	-0.455276
TCGA-A2-A1G4	-0.480724
TCGA-C8-A135	0.215234
TCGA-A2-A3KD	0.0860401
TCGA-A2-A0CU	0.071517
TCGA-B6-A0I1	-0.441507
TCGA-B6-A0RP	0.30679
TCGA-EW-A1IW	0.310411
TCGA-AO-A12G	0.293813
TCGA-AN-A0XO	0.344793
TCGA-EW-A1OV	-0.0165935
TCGA-GM-A2DI	0.430421
TCGA-BH-A8FY	-0.435289
TCGA-A2-A0EP	0.440301
TCGA-E2-A1L8	-0.217915
TCGA-E9-A5UP	-0.447382
TCGA-BH-A0GZ	0.407034
TCGA-EW-A1P6	0.109896
TCGA-AO-A03O	-0.417924
TCGA-EW-A423	-0.456218
TCGA-E9-A1R0	0.35943
TCGA-C8-A8HQ	0.178143
TCGA-A7-A5ZV	-0.118417
TCGA-AC-A2FB	-0.0511886
TCGA-BH-A42U	0.221903
TCGA-E2-A10A	-0.0422993
TCGA-S3-A6ZH	-0.447311
TCGA-AO-A03M	-0.170446
TCGA-A8-A09X	-0.0737816
TCGA-EW-A1PG	0.383731
TCGA-C8-A8HP	-0.0291246
TCGA-BH-A8FZ	0.331721
TCGA-D8-A1JB	-0.297168
TCGA-A8-A06Q	-0.597756
TCGA-C8-A1HL	-0.0429251
TCGA-B6-A0IG	-0.276384
TCGA-E2-A1LE	0.390048
TCGA-C8-A1HO	-0.467475
TCGA-A8-A08S	-0.230396
TCGA-E9-A245	-0.457001
TCGA-E9-A54X	-0.453232
TCGA-S3-AA17	-0.244879
TCGA-A8-A09T	0.19089
TCGA-A8-A08T	-0.297231
TCGA-A7-A56D	0.202186
TCGA-AN-A0XT	-0.129137
TCGA-OK-A5Q2	0.33384
TCGA-BH-A0B5	0.212753
TCGA-A2-A0D2	-0.123295
TCGA-OL-A5RV	-0.0348609
TCGA-A2-A0D3	-0.402093
TCGA-BH-A18I	0.337478
TCGA-BH-A0DD	-0.372715
TCGA-A8-A09K	-0.541786
TCGA-E2-A15K	-0.354887
TCGA-AC-A8OS	0.357133
TCGA-AC-A8OQ	0.309612
TCGA-LL-A5YM	-0.185991
TCGA-AO-A0JG	0.12187
TCGA-A2-A0YF	-0.319425
TCGA-AN-A0AL	0.414916
TCGA-AO-A03R	-0.282204
TCGA-D8-A1XM	0.3128
TCGA-BH-A0DT	0.36419
TCGA-A7-A6VX	0.142019
TCGA-AR-A2LK	-0.0762236
TCGA-A8-A07C	-0.411768
TCGA-C8-A12M	-0.407094
TCGA-E2-A1B0	0.156882
TCGA-D8-A1XD	0.222498
TCGA-E2-A10F	0.474828
TCGA-LL-A73Y	0.282658
TCGA-3C-AALJ	0.148054
TCGA-AR-A1AV	-0.00467071
TCGA-A8-A09W	0.0121009
TCGA-AO-A129	-0.161771
TCGA-UU-A93S	-0.369322
TCGA-D8-A1XF	-0.427578
TCGA-A7-A5ZW	0.415163
TCGA-OL-A66L	0.199308
TCGA-E9-A22D	-0.422928
TCGA-E9-A1R2	0.0944532
TCGA-BH-A0HY	0.307254
TCGA-D8-A73U	0.223807
TCGA-E2-A15L	0.156408
TCGA-EW-A1J6	-0.469516
TCGA-AO-A0J6	-0.434392
TCGA-BH-A0H0	-0.475294
TCGA-AC-A3YJ	-0.313423
TCGA-BH-A0HU	-0.456792
TCGA-BH-A0H3	0.400491
TCGA-D8-A1XB	0.403147
TCGA-BH-A0C3	0.383343
TCGA-E2-A1BC	0.314971
TCGA-OL-A66K	0.146925
TCGA-B6-A0X4	-0.415012
TCGA-BH-A0BJ	0.420869
TCGA-BH-A0HF	0.520627
TCGA-A1-A0SF	0.0980193
TCGA-LD-A7W6	-0.0811132
TCGA-E2-A574	-0.283413
TCGA-D8-A141	0.43353
TCGA-AO-A12H	-0.370687
TCGA-BH-A0HP	0.216042
TCGA-AR-A251	-0.311651
TCGA-AR-A2LN	0.451193
TCGA-D8-A1XW	-0.164285
TCGA-AC-A5XS	-0.0520605
TCGA-A2-A0SW	-0.191567
TCGA-A2-A0EX	0.448376
TCGA-A7-A26F	-0.350734
TCGA-C8-A273	0.132595
TCGA-AN-A0FT	-0.0219735
TCGA-E9-A24A	-0.0745564
TCGA-C8-A1HE	-0.254704
TCGA-BH-A1FB	0.2846
TCGA-PL-A8LY	-0.189678
TCGA-A8-A09N	-0.0100775
TCGA-AR-A1AU	0.340266
TCGA-A8-A0AB	-0.3682
TCGA-A2-A0SU	0.399777
TCGA-A7-A6VW	-0.25737
TCGA-AR-A2LM	0.406067
TCGA-AR-A24N	0.0539539
TCGA-AR-A0TT	0.0878777
TCGA-LL-A6FP	-0.532893
TCGA-AN-A0AJ	-0.346706
TCGA-E9-A1N4	-0.020282
TCGA-OL-A66J	0.235683
TCGA-LL-A9Q3	0.0471716
TCGA-E9-A1RC	-0.150341
TCGA-BH-A0BG	-0.276549
TCGA-B6-A0RL	-0.570879
TCGA-A8-A08C	-0.318031
TCGA-AN-A0XU	-0.308773
TCGA-S3-AA11	-0.293371
TCGA-OL-A5RW	-0.255254
TCGA-BH-A1F0	0.0247443
TCGA-E2-A1LG	-0.489217
TCGA-A2-A3XS	-0.124275
TCGA-AQ-A1H2	-0.30768
TCGA-B6-A0I2	-0.434035
TCGA-EW-A3E8	0.259159
TCGA-GM-A2D9	0.186304
TCGA-AN-A0FL	-0.282483
TCGA-B6-A2IU	-0.308575
TCGA-JL-A3YX	0.0174619
TCGA-EW-A1OZ	0.0899809
TCGA-EW-A6SB	-0.426687
TCGA-A2-A0EY	-0.162782
TCGA-AO-A1KQ	-0.353404
TCGA-EW-A6SD	-0.125091
TCGA-C8-A138	0.260663
TCGA-BH-A0BF	0.382661
TCGA-E2-A570	0.23754
TCGA-AC-A5EH	0.337607
TCGA-B6-A1KF	-0.237101
TCGA-A2-A0CT	-0.240534
TCGA-A2-A0T0	-0.0645181
TCGA-E2-A1IL	0.279696
TCGA-D8-A1JM	-0.394324
TCGA-AN-A03Y	-0.355857
TCGA-AN-A0XL	0.359321
TCGA-BH-A0GY	0.257144
TCGA-AR-A0TV	-0.460215
TCGA-B6-A40B	0.305793
TCGA-AR-A0TW	-0.400427
TCGA-C8-A134	-0.25134
TCGA-D8-A1JD	0.237442
TCGA-E9-A1RD	-0.327113
TCGA-AC-A3TM	-0.0735175
TCGA-BH-A18T	-0.379923
TCGA-A2-A0CX	0.340021
TCGA-AN-A04C	-0.48019
TCGA-BH-A18R	-0.382172
TCGA-C8-A131	0.212732
TCGA-A2-A0ES	0.260203
TCGA-EW-A6S9	0.207187
TCGA-A2-A25F	0.213966
TCGA-D8-A13Y	-0.334127
TCGA-B6-A0WS	0.203898
TCGA-BH-A0BO	0.453491
TCGA-GM-A2DB	-0.324358
TCGA-A2-A0D4	-0.340199
TCGA-A8-A07F	-0.254133
TCGA-OL-A5D7	-0.481163
TCGA-A2-A0CO	0.350269
TCGA-D8-A1XG	-0.0403609
TCGA-BH-A2L8	0.302611

## Sheet: S3
Supplementary Table-S3: Immune related genes download from www.immport.org
Genes
AZGP1
B2M
CALR
CANX
CD1A
CD1B
CD1C
CD1D
CD1E
CD4
CD8A
CD8B
CD74
CREB1
CTSB
CTSE
CTSL
CTSS
FCER1G
FCGRT
PDIA3
HFE
HLA-A
HLA-B
HLA-C
HLA-DMA
HLA-DMB
HLA-DOA
HLA-DOB
HLA-DPA1
HLA-DPB1
HLA-DQA1
HLA-DQA2
HLA-DQB1
HLA-DRA
HLA-DRB1
HLA-DRB3
HLA-DRB4
HLA-DRB5
HLA-E
HLA-F
HLA-G
HLA-H
MR1
HSPA1A
HSPA1B
HSPA1L
HSPA2
HSPA4
HSPA5
HSPA6
HSPA8
HSP90AA1
HSP90AB1
ICAM1
IFNA1
IFNA2
IFNA4
IFNA5
IFNA6
IFNA7
IFNA8
IFNA10
IFNA13
IFNA14
IFNA16
IFNA17
IFNA21
IFNG
KIR2DL1
KIR2DL2
KIR2DL3
KIR2DL4
KIR2DS1
KIR2DS3
KIR2DS4
KIR2DS5
KIR3DL1
KIR3DL2
KLRC1
KLRC2
KLRC3
KLRD1
LTA
CIITA
MICA
MICB
NFYA
NFYB
NFYC
LGMN
PSMB8
PSMC1
PSMC2
PSMC3
PSMC4
PSMC5
PSMC6
PSMD1
PSMD2
PSMD3
PSMD4
PSMD5
PSMD7
PSMD8
PSMD10
PSMD11
PSMD13
PSME1
PSME1
PSME2
PSME2
RELB
RFX5
RFXAP
SLC10A2
TAP1
TAP2
TAPBP
THBS1
SEM1
KLRC4
AP3B1
RFXANK
PSMD6
PSME3
PSMD14
CLEC4M
IFI30
PROCR
ADRM1
ECPAS
TRPC4AP
CD209
UBXN1
ERAP1
TAPBPL
KIR2DL5A
ERAP2
ULBP3
ULBP2
ULBP1
KIR3DL3
RAET1E
RAET1L
UBR1
RAET1G
PDIA2
HAMP
PI3
CAMP
DEFB4A
PPBP
REG3G
CXCL14
CXCL16
SLPI
CXCL8
CXCL10
CXCL9
CXCL5
CXCL11
CXCL6
CXCL1
CXCL12
CXCL13
CXCL2
PF4
XCL1
CXCL3
DEFB103B
CCL13
CCL1
DEFB1
CCL8
ELANE
DEFB103A
DEFA3
DEFA1
TMSB10
DEFA6
DEFA5
DEFA4
LCN2
LCN1
COLEC10
BPI
S100A9
S100A8
DCD
LCN6
S100A12
HTN3
LCN8
DEFA1B
CCR10
CELA1
DEFB106A
PENK
BPIFC
MMP12
BPIFB6
LEAP2
SFTPD
LCN9
BPIFB2
PTGDS
TMSB4X
PGLYRP1
ZC3HAV1
TMSB15A
S100B
S100A13
S100A6
DEFB119
DEFB107A
DEFB105A
SERPIND1
DEFB129
DEFB127
S100P
S100A7
DEFB104A
DEFB126
DEFB106B
DEFB104B
DEFB107B
PGLYRP3
PGLYRP2
S100A10
S100A2
DEFB125
DEFB123
DEFB105B
DEFB132
BPIFB3
LCN12
PGLYRP4
S100A11
S100A5
S100A3
S100A1
DEFB128
DEFB108B
HTN1
LMBR1L
S100A7A
DEFB118
COLEC12
TMSB4Y
DEFB131A
DEFB134
DEFB130A
DEFB124
DEFB121
DEFB116
DEFB115
DEFB114
DEFB113
DEFB112
DEFB110
TMSB15B
DEFB133
S100Z
MAVS
TMSB4XP8
S100A14
LCN10
S100A16
DEFB136
DEFB135
DEFB117
DEFB110
ZC3HAV1L
S100A7L2
MBL3P
DEFB4B
BPIFB4
IFNAR1
AZU1
DEFB131B
DEFA1A3
LCN1P1
S100G
DEFA7P
DEFB130B
DEFB108F
DEFB131C
TCHHL1
TINAGL1
IFNGR1
SLC22A17
WFIKKN1
WFDC2
IL6
UMODL1
TGFB1
PF4V1
MMP9
ANOS1
TLR4
IFNG
SPAG11B
A2M
CTSL
NFKB1
APOBEC3G
FABP6
NOD2
MBL2
SFTPA1
RBP1
TLR2
SLC40A1
PLAU
IL1B
PAEP
HJV
MUC5AC
CTSS
OBP2A
PLTP
MX1
DDX58
IFNL1
IRF3
SFTPA2
LPA
LBP
RBP4
SFTPA1
NOX4
LTF
IFNB1
RBP5
FABP7
FABP5
FABP3
FABP2
FABP4
R3HDML
BPIFA3
BPIFB1
OASL
CRABP2
CRABP1
RBP7
DUOX1
OBP2B
RBP2
LCN15
CETP
FABP12
FABP9
BPIFA1
LCNL1
C8G
SPAG11A
PI15
NOX1
PMP2
APOD
ORM2
ORM1
TNF
CTSG
PRTN3
MAPK1
PML
AEN
CYBB
BPIFA2
ISG20
BCL3
ISG20L2
NOX5
NOX3
DUOX2
TLR3
TFRC
IFIH1
LRP1
TRIM5
IDO1
GDF15
NEDD4
ADIPOQ
STAT3
STAT1
IFNL2
SOCS3
SEMG1
TNFSF10
CCL20
SOCS1
RNASEL
IRF1
IL15
APOBEC3F
PLAAT4
CHIT1
IFNA1
CD40
TLR7
PPIA
HFE
ZYX
NLRX1
PGC
VEGFA
IKBKE
ISG15
DHX58
TNFAIP3
TFR2
FCN2
MUC4
F2R
ELN
IL27
MAPT
LYZ
CCL5
LEP
CYLD
KLKB1
CST4
CSRP1
MAPK14
JUN
ITGAV
IRF5
CCR6
IL12B
TLR8
GNLY
CD81
EIF2AK2
APOM
CACYBP
NOD1
MAPK8
MAPK3
BST2
BPHL
PLA2G2A
GRN
NEWENTRY
PDGFRA
GNAI1
WNT5A
FURIN
ADAR
TYK2
NOS2
TRAF3
TPT1
TPM2
NEO1
AHNAK
TLR1
TK2
PRDX2
MX2
FGF2
FGA
TCF7L2
F2RL1
TKFC
MSR1
NFKBIZ
LMBR1
EPPIN
SRC
MPO
ELAVL1
ROBO3
SP1
SOD1
PDF
DLL4
ECD
SLC11A1
DMBT1
STING1
SKIV2L
SEMG2
LTA
DES
DCK
DAXX
TNFRSF10A
TNFRSF10B
EED
CCL4
LIMS1
LALBA
APOBEC3H
TMPRSS6
SPINK5
MARCO
BECN1
TNFSF11
KNG1
CSK
KLRK1
KCNH2
JUND
JAK1
CREB1
CLDN4
CCL28
RNASE3
RN7SL1
IRF7
IREB2
ILK
IL18
IL17A
LTB4R
APOBEC3A
MASP2
TRIM27
RELA
IL7R
IL1A
PTX3
IFNAR2
IFN1@
SYTL1
APOBEC3C
DDX17
PTGS2
HTR1A
SEPTIN7
CD40LG
CD14
CD8A
CD4
MASP1
PROC
MAP2K2
MAP2K1
HRG
NDRG1
IRF9
TRIM22
LANCL1
PPP4C
HMOX1
HMGB1
HLA-B
RNASE7
ABCC4
HGF
HDAC1
IFNLR1
PLSCR1
B2M
BACH2
TANK
PIK3CG
ARRB1
RSAD2
STAB2
TBK1
PDYN
PDGFRB
PDCD1
PCSK2
PCSK1
ARG2
AQP9
FASLG
APOH
BIRC5
ANXA6
IL22
VTN
VIM
VCAM1
PRDX1
GFAP
GBP2
ALB
SLC29A3
OAS1
AGER
UNC93B1
TNFSF4
NOS1
ACTG1
ACTA1
ACO1
SERPINA3
CXCR1
CCL15
CCL14
CCL4
CCL16
CCL19
CCL13
CCL18
CCL17
CCL26
CCL22
CCR3
CCL28
CCL4L1
ACKR2
CCR7
CCL27
CCR8
ACKR4
CCR10
CCL2
CCL21
CCL7
CCL5
CCL3
CCL20
CCL11
CCR5
CCL23
CCL25
CCL1
CCL3L3
CCL4L2
CXCL12
XCL1
CCL8
CCL3L1
CCR1
CCL24
XCL2
CXCL1
CXCL10
CXCR4
CXCL2
CXCR6
CCR4
CXCL11
TAFA5
TAFA3
TAFA4
TAFA1
TAFA2
CCL15-CCL14
IL6
TNF
IL1B
IL18
PTK2B
VEGFA
IL4
CDH1
CD40
DEFB103B
F2RL1
MMP9
LTBP1
DEFB4A
TNFSF10
IL13
IL10
IL2
PPARG
FGR
MIF
CRP
JAK2
IL1A
PTK2
PTGDR
CD86
HCK
ARRB1
GNAI1
VDR
OLR1
GRK2
TXK
RNASE2
CD79A
CD79B
LYN
SYK
BTK
BLNK
VAV3
VAV1
VAV2
RAC1
RAC2
RAC3
PPP3CA
PPP3CB
PPP3CC
CHP1
PPP3R1
PPP3R2
CHP2
NFAT5
NFATC1
NFATC2
NFATC3
NFATC4
HRAS
KRAS
NRAS
FOS
JUN
CARD11
BCL10
MALT1
CHUK
IKBKB
IKBKG
NFKB1
RELA
NFKBIA
NFKBIB
NFKBIE
CD81
CD19
CR2
PIK3R5
PIK3R1
PIK3R2
PIK3R3
PIK3CA
PIK3CB
PIK3CD
PIK3CG
AKT3
AKT1
AKT2
GSK3B
INPP5D
CD22
CD72
PTPN6
LILRB3
FCGR2B
RASGRP3
PLCG2
PRKCB
IFITM1
IGH
IGHA1
IGHA2
IGHD
IGHD1-1
IGHD1-14
IGHD1-20
IGHD1-26
IGHD1-7
IGHD2-15
IGHD2-2
IGHD2-21
IGHD2-8
IGHD3-10
IGHD3-16
IGHD3-22
IGHD3-3
IGHD3-9
IGHD4-11
IGHD4-17
IGHD4-23
IGHD4-4
IGHD5-12
IGHD5-18
IGHD5-24
IGHD5-5
IGHD6-13
IGHD6-19
IGHD6-25
IGHD6-6
IGHD7-27
IGHE
IGHG1
IGHG2
IGHG3
IGHG4
IGHJ1
IGHJ2
IGHJ3
IGHJ4
IGHJ5
IGHJ6
IGHM
IGH
IGHV1-18
IGHV1-2
IGHV1-24
IGHV1-3
IGHV1-45
IGHV1-46
IGHV1-58
IGHV1-69
IGHV1-8
IGHV1-38-4
IGHV1-69-2
IGHV2-26
IGHV2-5
IGHV2-70
IGHV3-11
IGHV3-13
IGHV3-15
IGHV3-16
IGHV3-20
IGHV3-21
IGHV3-23
IGHV3-30
IGHV3-30-3
IGHV3-30-5
IGHV3-33
IGHV3-35
IGHV3-38
IGHV3-43
IGHV3-48
IGHV3-49
IGHV3-53
IGHV3-64
IGHV3-66
IGHV3-7
IGHV3-72
IGHV3-73
IGHV3-74
IGHV3-9
IGHV3-38-3
IGHV3-69-1
IGHV4-28
IGHV4-30-1
IGHV4-30-2
IGHV4-30-4
IGHV4-31
IGHV4-34
IGHV4-39
IGHV4-4
IGHV4-59
IGHV4-61
IGHV4-38-2
IGHV5-51
IGHV5-10-1
IGHV6-1
IGHV7-4-1
IGHV7-81
IGK
IGKC
IGKDEL
IGKJ
IGKJ1
IGKJ2
IGKJ3
IGKJ4
IGKJ5
IGKV@
IGKV1-12
IGKV1-13
IGKV1-16
IGKV1-17
IGKV1-27
IGKV1-33
IGKV1-37
IGKV1-39
IGKV1-5
IGKV1-6
IGKV1-8
IGKV1-9
IGKV1D-12
IGKV1D-13
IGKV1D-16
IGKV1D-17
IGKV1D-33
IGKV1D-37
IGKV1D-39
IGKV1D-42
IGKV1D-43
IGKV1D-8
IGKV2-24
IGKV2-28
IGKV2-30
IGKV2-40
IGKV2D-24
IGKV2D-28
IGKV2D-29
IGKV2D-30
IGKV2D-40
IGKV3-11
IGKV3-15
IGKV3-20
IGKV3-7
IGKV3D-11
IGKV3D-15
IGKV3D-20
IGKV3D-7
IGKV4-1
IGKV5-2
IGKV6-21
IGKV6D-21
IGKV6D-41
IGL
IGLC1
IGLC2
IGLC3
IGLC6
IGLC7
IGLJ
IGLJ1
IGLJ2
IGLJ3
IGLJ4
IGLJ5
IGLJ6
IGLJ7
IGLV@
IGLV1-36
IGLV1-40
IGLV1-44
IGLV1-47
IGLV1-50
IGLV1-51
IGLV10-54
IGLV11-55
IGLV2-11
IGLV2-14
IGLV2-18
IGLV2-23
IGLV2-33
IGLV2-8
IGLV3-1
IGLV3-10
IGLV3-12
IGLV3-16
IGLV3-19
IGLV3-21
IGLV3-22
IGLV3-25
IGLV3-27
IGLV3-32
IGLV3-9
IGLV4-3
IGLV4-60
IGLV4-69
IGLV5-37
IGLV5-39
IGLV5-45
IGLV5-48
IGLV5-52
IGLV6-57
IGLV7-43
IGLV7-46
IGLV8-61
IGLV9-49
C3
C5
CAMP
CCL1
CCL11
CCL13
CCL14
CCL15-CCL14
CCL15
CCL16
CCL17
CCL18
CCL19
CCL2
CCL20
CCL21
CCL22
CCL23
CCL24
CCL25
CCL26
CCL27
CCL28
CCL3
CCL3L1
CCL3P1
CCL3L3
CCL4
CCL4L2
CCL4L1
CCL5
CCL7
CCL8
CKLF
CMA1
CTSG
CX3CL1
CXCL1
CXCL10
CXCL11
CXCL12
CXCL13
CXCL14
CXCL16
CXCL17
CXCL2
CXCL3
CXCL5
CXCL6
CXCL9
CCN1
DEFA1
DEFA3
DEFA5
DEFB1
DEFB103B
DEFB104A
DEFB4A
EDN1
EDN2
EDN3
FGF10
FGF2
HTN3
CXCL8
LECT2
PF4
PF4V1
PLAU
PPBP
PPBPP1
PROK2
RNASE2
SAA1
SAA2
SBDS
SEMA3A
SEMA3B
SEMA3C
SEMA3D
SEMA3E
SEMA3F
SEMA3G
SEMA4A
SEMA4B
SEMA4C
SEMA4D
SEMA4F
SEMA4G
SEMA5A
SEMA5B
SEMA6A
SEMA6B
SEMA6C
SEMA6D
SEMA7A
SLIT1
SLIT2
TNC
TYMP
XCL1
XCL2
C5AR1
ACKR2
CCR1
CCR10
CCR3
CCR4
CCR5
CCR6
CCR7
CCR8
CCR9
ACKR4
CCRL2
CMKLR1
CX3CR1
CXCR3
CXCR4
CXCR5
CXCR6
ACKR3
CYSLTR1
CYSLTR2
ACKR1
EDNRA
EDNRB
FPR1
FPR2
FPR2
GPR17
GPR32
GPR33
PTGDR2
C5AR2
CXCR1
CXCR2
LTB4R
LTB4R2
PLAUR
PLXNA1
PLXNA2
PLXNA3
PLXNA4
PLXNB1
PLXNB2
PLXNB3
PLXNC1
PLXND1
PTAFR
ROBO1
ROBO2
ROBO3
RXFP3
XCR1
ADIPOQ
ADM
ADM2
AGRP
AGT
AMBN
AMELX
AMH
ANGPTL5
ANGPTL7
APLN
AREG
MANF
CDNF
ARTN
AVP
AZU1
BDNF
BMP1
BMP10
BMP15
BMP2
BMP3
BMP4
BMP5
BMP6
BMP7
BMP8A
BMP8B
BTC
MYDGF
C3
C5
CALCA
CALCB
CAMP
CAT
CCK
CCL1
CCL11
CCL13
CCL14
CCL15-CCL14
CCL15
CCL16
CCL17
CCL18
CCL19
CCL2
CCL20
CCL21
CCL22
CCL23
CCL24
CCL25
CCL26
CCL27
CCL28
CCL3
CCL3L1
CCL3P1
CCL3L3
CCL4
CCL4L2
CCL4L1
CCL5
CCL7
CCL8
CD320
CD40LG
CD70
ADA2
CER1
CGA
CGB3
CGB1
CGB2
CGB5
CGB7
CGB8
CHGA
CHGB
CKLF
CLCF1
CLEC11A
CMA1
CMTM1
CMTM2
CMTM3
CMTM4
CMTM5
CMTM6
CMTM7
CMTM8
CNTF
CORT
CRH
CSF1
CSF2
CSF3
CSH1
CSH2
CSHL1
CSPG5
CTF1
CCN2
CTSG
CX3CL1
CXCL1
CXCL10
CXCL11
CXCL12
CXCL13
CXCL14
CXCL16
CXCL17
CXCL2
CXCL3
CXCL5
CXCL6
CXCL9
CCN1
DEFA1
DEFA3
DEFA5
DEFB1
DEFB103B
DEFB104A
DEFB4A
DKK1
EBI3
EDN1
EDN2
EDN3
EGF
EPGN
EPO
EREG
ESM1
FAM3B
FAM3C
FAM3D
FASLG
FGF1
FGF10
FGF11
FGF12
FGF13
FGF14
FGF16
FGF17
FGF18
FGF19
FGF2
FGF20
FGF21
FGF22
FGF23
FGF3
FGF4
FGF5
FGF6
FGF7
FGF8
FGF9
VEGFD
FIGNL2
FLT3LG
FSHB
GAL
GALP
GAST
GCG
GDF1
GDF10
GDF11
GDF15
GDF2
GDF3
GDF5
GDF6
GDF7
GDF9
GDNF
GH1
GH2
GHRH
GHRL
GIP
GKN1
GMFB
GMFG
GNRH1
GNRH2
GPHA2
GPHB5
GPI
GREM1
GREM2
GRN
GRP
GUCA2A
HAMP
HBEGF
HDGF
HDGFL3
HGF
HTN3
IAPP
IFNA1
IFNA10
IFNA13
IFNA14
IFNA16
IFNA17
IFNA2
IFNA21
IFNA4
IFNA5
IFNA6
IFNA7
IFNA8
IFNB1
IFNE
IFNG
IFNK
IFNW1
IGF1
IGF2
IL10
IL11
IL12A
IL12B
IL13
IL15
IL16
IL17A
IL17B
IL17C
IL17D
IL17F
IL18
IL19
IL1A
IL1B
IL1F10
IL36RN
IL36A
IL37
IL36B
IL36G
IL1RN
IL2
IL20
IL21
IL22
IL23A
IL24
IL25
IL26
IL27
IFNL2
IFNL3
IFNL1
IL3
IL31
IL32
IL33
IL34
IL4
IL5
IL6
IL6ST
IL7
CXCL8
IL9
INHA
INHBA
INHBB
INHBC
INHBE
INS
INS-IGF2
INSL3
INSL4
INSL5
INSL6
JAG1
JAG2
FGF7P6
FGF7P3
KITLG
KL
LACRT
LECT2
LEFTY1
LEFTY2
LEP
LHB
LIF
LRSAM1
LTA
LTB
LTBP1
LTBP2
LTBP3
LTBP4
MDK
MIA
MIF
MLN
MSTN
NAMPT
NDP
NENF
NGF
NMB
NODAL
CCN3
NPFF
NPPA
NPPB
NPPC
NPY
NRG1
NRG2
NRG3
NRG4
NRTN
NTF3
NTF4
NTS
NUDT6
OGN
OSGIN1
OSM
OSTN
OXT
ENDOU
PDGFA
PDGFB
PDGFC
PDGFD
PDGFRA
PDGFRB
PDGFRL
PDYN
PENK
PF4
PF4V1
PGF
PLAU
PMCH
PNOC
POMC
PPBP
PPBPP1
PPBPP2
PPY
PRL
PRLH
PROK1
PROK2
PSPN
PTH
PTH2
PTHLH
PTN
PYY
QRFP
RABEP1
RABEP2
REG1A
RETN
RETNLB
RLN1
RLN2
RLN3
RNASE2
S100A6
SAA1
SAA2
SBDS
SCG2
SCGB3A1
SCT
AIMP1
SECTM1
SEMA3A
SEMA3B
SEMA3C
SEMA3D
SEMA3E
SEMA3F
SEMA3G
SEMA4A
SEMA4B
SEMA4C
SEMA4D
SEMA4F
SEMA4G
SEMA5A
SEMA5B
SEMA6A
SEMA6B
SEMA6C
SEMA6D
SEMA7A
SLIT1
SLIT2
SLURP1
SPP1
SST
STC1
STC2
TAC1
TDGF1
TDGF1P3
TG
TGFA
TGFB1
TGFB2
TGFB3
THPO
TNC
TNF
TNFRSF11B
TNFSF10
TNFSF11
TNFSF12
TNFSF13
TNFSF13B
TNFSF14
TNFSF15
TNFSF18
TNFSF4
TNFSF8
TNFSF9
TOR2A
TRH
TSHB
TSLP
TXLNA
TYMP
UCN
UCN2
UCN3
UTS2
UTS2B
VEGFA
VEGFB
VEGFC
VGF
VIP
XCL1
XCL2
ACVR1B
ACVR1C
ACVR2A
ACVR2B
ACVRL1
ADCYAP1R1
ADIPOR1
ADIPOR2
ADRB1
ADRB2
AGTR1
AGTR2
AMHR2
ANGPT1
ANGPT4
ANGPTL1
ANGPTL2
ANGPTL3
ANGPTL4
ANGPTL6
APLNR
AR
AVPR1A
AVPR1B
AVPR2
BMPR1A
BMPR1B
BMPR2
BRD8
C3AR1
C5AR1
CALCR
CALCRL
ACKR2
CCR1
CCR10
CCR3
CCR4
CCR5
CCR6
CCR7
CCR8
CCR9
ACKR4
CCRL2
CD40
CMKLR1
CNTFR
CRHR1
CRHR2
CRIM1
CRLF1
CRLF2
CRLF3
CSF1R
CSF2RA
CSF2RB
CSF3R
CX3CR1
CXCR3
CXCR4
CXCR5
CXCR6
ACKR3
CYSLTR1
CYSLTR2
ACKR1
EDNRA
EDNRB
EGFR
ENG
EPOR
ESR1
ESR2
ESRRA
ESRRB
ESRRG
FGFR1
FGFR2
FGFR3
FGFR4
FGFRL1
FLT1
FLT3
FLT4
FPR1
FPR2
FPR2
FSHR
GALR2
GALR3
GCGR
GHR
GHRHR
GHSR
GIPR
GLP1R
GLP2R
GNRHR
GPER1
GPR17
GPR32
GPR33
PTGDR2
C5AR2
HNF4A
HNF4G
HTR3A
HTR3B
HTR3C
HTR3D
HTR3E
IFNAR1
IFNAR2
IFNGR1
IFNGR2
IGF1R
IGF2R
IL10RA
IL10RB
IL11RA
IL12RB1
IL12RB2
IL13RA1
IL13RA2
IL15RA
IL2RB
IL17RA
IL17RB
IL17RC
IL17RD
IL17RE
IL18R1
IL18RAP
IL1R1
IL1R2
IL1RAP
IL1RL1
IL1RL2
IL20RA
IL20RB
IL21R
IL22RA1
IL22RA2
IL23R
IL27RA
IFNLR1
IL2RA
IL2RB
IL2RG
IL31RA
IL3RA
IL4R
IL5RA
IL6R
IL7R
CXCR1
CXCR2
IL9R
INSR
KDR
LEPR
LGR4
LGR5
LGR6
LHCGR
LIFR
LTB4R
LTB4R2
LTBR
MC1R
MC2R
MC3R
MC4R
MCHR1
MCHR2
MET
MLNR
MPL
MTNR1A
MTNR1B
NGFR
NMBR
NPR1
NPR3
NR0B1
NR0B2
NR1D1
NR1D2
NR1H2
NR1H3
NR1H4
NR1I2
NR1I3
NR2C1
NR2C2
NR2E1
NR2E3
NR2F1
NR2F2
NR2F6
NR3C1
NR3C2
NR4A1
NR4A2
NR4A3
NR5A1
NR5A2
NR6A1
NRP1
NRP2
OGFR
OPRD1
OPRK1
OPRL1
OPRM1
OSMR
OXTR
PGR
PGRMC2
PLAUR
PLXNA1
PLXNA2
PLXNA3
PLXNA4
PLXNB1
PLXNB2
PLXNB3
PLXNC1
PLXND1
PPARA
PPARD
PPARG
PRLHR
PRLR
PTAFR
PTGDR
PTGDS
PTGER1
PTGER2
PTGER3
PTGER4
PTGFR
PTH1R
PTH2R
RARA
RARB
RARG
ROBO1
ROBO2
ROBO3
RORA
RORB
RORC
RXFP1
RXFP2
RXFP3
RXRA
RXRB
RXRG
S1PR1
S1PR2
SCTR
SDC1
SDC2
SDC3
SDC4
SORT1
SSTR1
SSTR2
SSTR5
ST2
TACR1
TEK
TGFBR1
TGFBR2
TGFBR3
THRA
THRB
TIE1
TNFRSF10A
TNFRSF10B
TNFRSF10C
TNFRSF10D
TNFRSF11A
TNFRSF12A
TNFRSF13B
TNFRSF13C
TNFRSF14
TNFRSF17
TNFRSF18
TNFRSF19
TNFRSF1A
TNFRSF1B
TNFRSF21
TNFRSF25
TNFRSF4
TNFRSF6B
TNFRSF8
TNFRSF9
TRHR
TSHR
TUBB3
VDR
VIPR1
VIPR2
XCR1
IFNA10
IFNA13
IFNA14
IFNA16
IFNA17
IFNA2
IFNA21
IFNA4
IFNA5
IFNA6
IFNA7
IFNA8
IFNB1
IFNE
IFNG
IFNK
IFNW1
IFNAR2
IFNGR1
IFNGR2
IL11
IL12A
IL12B
IL13
IL15
IL16
IL17A
IL17B
IL17C
IL17D
IL17F
IL18
IL19
IL1A
IL1B
IL1F10
IL36RN
IL36A
IL37
IL36B
IL36G
IL1RN
IL2
IL20
IL21
IL22
IL23A
IL24
IL25
IL26
IL27
IFNL2
IFNL3
IFNL1
IL3
IL31
IL32
IL33
IL34
IL4
IL5
IL6
IL6ST
IL7
CXCL8
IL9
TXLNA
IL10RA
IL10RB
IL11RA
IL12RB1
IL12RB2
IL13RA1
IL13RA2
IL15RA
IL2RB
IL17RA
IL17RB
IL17RC
IL17RD
IL17RE
IL18R1
IL18RAP
IL1R1
IL1R2
IL1RAP
IL1RL1
IL1RL2
IL20RA
IL20RB
IL21R
IL22RA1
IL22RA2
IL23R
IL27RA
IFNLR1
IL2RA
IL2RB
IL2RG
IL31RA
IL3RA
IL4R
IL5RA
IL6R
IL7R
CXCR1
CXCR2
IL9R
ST2
HLA-A
HLA-B
HLA-C
HLA-E
HLA-G
KIR3DL1
KIR3DL2
KIR2DL1
KIR2DL2
KIR2DL3
KIR2DL4
KIR2DL5A
KLRC1
KLRC2
KLRC3
KLRD1
[truncated: 485 more rows]

## Sheet: S4
Supplementary Table-S4: Genes in 6 modules obtained by WGCNA
Genes	Module
TNFSF13	blue
TBK1	blue
PSMD1	blue
INSR	blue
TCF7L2	blue
TNFRSF18	blue
TRAF3	blue
LIFR	blue
LHB	blue
AKT1	blue
FGF14	blue
MANF	blue
SEMA4B	blue
MAPK8	blue
NAMPT	blue
LIMS1	blue
BTC	blue
PSMD2	blue
ACO1	blue
SHC1	blue
BECN1	blue
HSP90AA1	blue
LRSAM1	blue
FGFRL1	blue
PLXNB1	blue
SEPTIN7	blue
MALT1	blue
RAC1	blue
IL37	blue
ACVR1B	blue
PLCG1	blue
LANCL1	blue
PPP3R1	blue
FGFR2	blue
SKIV2L	blue
PAK2	blue
CDH1	blue
PSMD10	blue
HSP90AB1	blue
LMBR1	blue
PSMD6	blue
AKT2	blue
SEMA4C	blue
FGF7P3	blue
CBLB	blue
PRLR	blue
LGR4	blue
NLRX1	blue
ARRB1	blue
BMP8B	blue
ILK	blue
TRIM27	blue
NR3C1	blue
NFYB	blue
NFKB1	blue
IGF2R	blue
COLEC10	blue
PLXNA3	blue
NR4A2	blue
PAK1	blue
STAT3	blue
NR1D2	blue
MAP2K1	blue
PSME3	blue
BMPR2	blue
THRA	blue
C5	blue
BRAF	blue
DCK	blue
TMSB15A	blue
EGF	blue
BPHL	blue
DEFB131B	blue
ACTG1	blue
IFNAR1	blue
CHP1	blue
IL17RA	blue
CREB1	blue
RAF1	blue
SORT1	blue
PIK3R2	blue
PSMD5	blue
PIK3R1	blue
BCL10	blue
SEMA4F	blue
TFRC	blue
PPP3CA	blue
CANX	blue
RXRB	blue
GSK3B	blue
GMFB	blue
ZC3HAV1L	blue
OPRD1	blue
PGR	blue
IL6ST	blue
NFAT5	blue
PTGER1	blue
ADIPOR2	blue
PSMD11	blue
AEN	blue
PPP3CB	blue
HRAS	blue
PLXNB3	blue
PSMD3	blue
KRAS	blue
RARG	blue
NEO1	blue
MAPK1	blue
HNF4G	blue
PIK3CB	blue
PIK3R3	blue
CALR	blue
GPI	blue
TGFBR1	blue
TRPC4AP	blue
HSPA5	blue
NR2C1	blue
AHNAK	blue
ZC3HAV1	blue
HSPA4	blue
ECPAS	blue
HFE	blue
CMTM1	blue
CRIM1	blue
RXRA	blue
THRB	blue
VAV3	blue
FLT3	blue
RFXANK	blue
HSPA8	blue
TXLNA	blue
NFATC3	blue
NCK1	blue
CBL	blue
HMGB1	blue
PSMD14	blue
SRC	blue
SEM1	blue
ANXA6	blue
PDF	blue
FGF7P6	blue
CHUK	blue
SP1	blue
NRG3	blue
ESRRG	blue
MASP2	blue
NUDT6	blue
BMPR1A	blue
GRB2	blue
KITLG	blue
PGRMC2	blue
TANK	blue
MLNR	blue
ANOS1	blue
ARAF	blue
OPRL1	blue
HSPA1L	blue
MPL	blue
PSMC2	blue
CAT	blue
DAXX	blue
ARG2	blue
SLC29A3	blue
UBR1	blue
CACYBP	blue
C8G	blue
CASP3	blue
JAK1	blue
ELAVL1	blue
IREB2	blue
PLXNB2	blue
CMTM4	blue
PSMC1	blue
HDGF	blue
DDX17	blue
HDGFL3	blue
ADAR	blue
MICA	blue
INHBC	blue
ACVR2B	blue
IKBKB	blue
ADIPOR1	blue
CDK4	blue
RAET1E	blue
IL17RD	blue
AP3B1	blue
MR1	blue
RELA	blue
PSMC6	blue
PTPN11	blue
PLXNA1	blue
RABEP1	blue
RNASEL	blue
PIK3CA	blue
NR6A1	blue
TAFA2	blue
SOS1	blue
HDAC1	blue
TK2	blue
FGF13	blue
PSMD8	blue
MAPK14	blue
VAV2	blue
CMTM6	blue
TNFRSF1A	blue
EIF2AK2	blue
IKBKG	blue
RHOA	blue
THBS1	blue
CNTF	blue
IL13RA1	blue
SBDS	blue
SLURP1	blue
CDC42	blue
SHC3	blue
BMP8A	blue
MAVS	blue
AIMP1	blue
SDC4	blue
PTK2	blue
ITGAV	blue
AR	blue
GDF11	blue
RFXAP	blue
PPARA	blue
FAM3C	blue
PSMD7	blue
LTBR	blue
FGF10	blue
JUND	blue
TLR3	blue
NR2C2	blue
CDNF	blue
PAK6	blue
RORA	blue
BRD8	blue
NEDD4	blue
NFYC	blue
LTBP3	blue
SOS2	blue
NFYA	blue
PDGFC	blue
PRDX1	blue
ADRM1	blue
ECD	blue
ISG20L2	blue
NRAS	blue
PDIA3	blue
SEMA3C	blue
SEMA6A	blue
ERAP1	blue
FURIN	blue
CLCF1	brown
TGFB3	brown
JAG1	brown
CCL14	brown
TAC1	brown
PDIA2	brown
GDF9	brown
ESRRB	brown
AREG	brown
TNC	brown
F2R	brown
CCL16	brown
FGFR1	brown
PGF	brown
FGF20	brown
TNFRSF11B	brown
ENDOU	brown
PDGFD	brown
NGFR	brown
FGF2	brown
DEFB132	brown
GPR17	brown
SLC40A1	brown
IL11	brown
NR2F1	brown
ACKR1	brown
LTBP1	brown
PAK5	brown
GRP	brown
CLEC11A	brown
PDGFRB	brown
TGFB1	brown
SEMA6D	brown
CXCL12	brown
SEMA5A	brown
TNFRSF10D	brown
TGFBR2	brown
CGB7	brown
UCN2	brown
NGF	brown
ELN	brown
F2RL1	brown
ROBO3	brown
PLXNA2	brown
BIRC5	brown
KCNH2	brown
FGF1	brown
IL4	brown
CCN1	brown
VDR	brown
DLL4	brown
FGF16	brown
TSLP	brown
S1PR1	brown
NOX4	brown
PTGER3	brown
SEMA6B	brown
NR3C2	brown
NOS2	brown
MSTN	brown
APLNR	brown
GHR	brown
ANGPTL5	brown
RXFP3	brown
PTH1R	brown
CXCL14	brown
IL33	brown
RXRG	brown
GREM1	brown
SCGB3A1	brown
NR5A2	brown
TPM2	brown
COLEC12	brown
IL1RL1	brown
TGFBR3	brown
FGF7	brown
TNFRSF19	brown
STAB2	brown
EDN2	brown
PTN	brown
PLXND1	brown
TEK	brown
ALB	brown
AVPR1A	brown
PPARG	brown
TGFB2	brown
FGF5	brown
TIE1	brown
CTF1	brown
FGF18	brown
LCN10	brown
KDR	brown
SEMA3G	brown
NPR1	brown
NR2F2	brown
SSTR2	brown
ADCYAP1R1	brown
ACVR1C	brown
CRLF1	brown
PENK	brown
PDGFA	brown
GDF6	brown
OXT	brown
OXTR	brown
INHBB	brown
SCTR	brown
LCN6	brown
SSTR1	brown
PLXNA4	brown
PDGFB	brown
LTBP2	brown
VEGFC	brown
BMP1	brown
AKT3	brown
GDF10	brown
CMA1	brown
ACTA1	brown
ACVR2A	brown
ENG	brown
LTBP4	brown
SEMA3E	brown
IL13RA2	brown
EDN3	brown
FCN2	brown
PI15	brown
JAG2	brown
FLT1	brown
EDNRB	brown
RBP4	brown
PTHLH	brown
PTGDR2	brown
ANGPTL7	brown
CMTM3	brown
CSRP1	brown
RNASE7	brown
DES	brown
AVPR2	brown
VIP	brown
JUN	brown
IGF2	brown
ACVRL1	brown
GFAP	brown
FOS	brown
LEPR	brown
UMODL1	brown
WNT5A	brown
PDGFRL	brown
PROCR	brown
SEMA6C	brown
CTSG	brown
IL1RAP	brown
TFR2	brown
OGN	brown
OSMR	brown
TSHB	brown
A2M	brown
LRP1	brown
SEMA3D	brown
ELANE	brown
ANGPT4	brown
IL1R1	brown
SCT	brown
EDNRA	brown
ACKR3	brown
IL17D	brown
GREM2	brown
BMP4	brown
RBP7	brown
R3HDML	brown
LEP	brown
CALCRL	brown
PLXNC1	brown
KL	brown
VEGFD	brown
PLAU	brown
ADIPOQ	brown
AGTR2	brown
APOD	brown
HGF	brown
IL17B	brown
NRP1	brown
NDP	brown
ANGPTL1	brown
SDC1	brown
TPT1	brown
CX3CR1	brown
VIPR2	brown
FLT4	brown
NTF4	brown
ANGPTL2	brown
INHBA	brown
SLIT2	brown
FABP4	brown
RORB	brown
GDF3	brown
NRG1	brown
CCN3	brown
VIM	brown
TNFSF4	brown
NR4A1	brown
NRP2	brown
DEFB126	brown
MASP1	brown
ACKR4	brown
VEGFB	brown
PDGFRA	brown
CCN2	brown
IGF1	brown
PMP2	brown
CRHR2	brown
FABP6	brown
SCG2	brown
SDC2	brown
DEFB127	green
GDF2	green
KNG1	green
IFNA6	green
HJV	green
FSHR	green
BMP15	green
HTR3D	green
CSHL1	green
GPR32	green
DEFB110	green
DEFB104A	green
TRDD1	green
LPA	green
CSH2	green
FABP9	green
DEFB108F	green
IFNA5	green
TRBV17	green
AMHR2	green
HRG	green
DEFB136	green
IL1F10	green
DEFB112	green
REG3G	green
DEFA7P	green
PRLHR	green
IFNA7	green
S100A7L2	green
GH2	green
PPBPP1	green
DEFB106A	green
FGF23	green
MCHR2	green
DEFB129	green
DEFB133	green
TDGF1P3	green
ANGPTL3	green
IFNA16	green
IFNW1	green
IL31	green
APOH	green
CSH1	green
PPP3R2	green
GPHB5	green
TRHR	green
DEFB113	green
FABP2	green
HTN1	green
DEFB107A	green
IFNA14	green
NOX3	green
FSHB	green
IL3	green
BMP10	green
DEFB125	green
DEFB119	green
GALP	green
EPPIN	green
IFNA13	green
DEFB115	green
DEFB105A	green
DEFB117	green
MC4R	green
IFNA4	green
BPIFA3	green
UCN3	green
DEFB121	green
PPBPP2	green
DEFB118	green
DEFB123	green
DEFB104B	green
IFNA21	green
RXFP2	green
DEFB114	green
HTN3	green
IFNK	green
PTH	green
FGF6	green
LHCGR	green
DEFB116	green
IFNA17	green
IFNA8	green
NR1H4	green
IFNA1	green
MC2R	green
DEFB128	green
NR5A1	green
OPRM1	green
DEFB106B	green
MBL3P	green
PROK1	green
IFNA2	green
SLC10A2	green
DEFB131A	green
LCN9	green
FGA	grey
CGB1	grey
CGB5	grey
CRP	grey
GIP	grey
MUC5AC	grey
SPAG11B	grey
NTS	grey
DEFB105B	grey
SST	grey
INS-IGF2	grey
DEFB107B	grey
FGF3	grey
CGB8	grey
BPIFA1	grey
NPPB	grey
PDYN	grey
AMBN	grey
INS	grey
SFTPA1	grey
DEFB103B	grey
DEFA5	grey
CCL27	grey
GCG	grey
BPIFB3	grey
CGB3	grey
CCL15	grey
CGB2	grey
FCGRT	turquoise
CXCR2	turquoise
RAET1L	turquoise
SFTPA2	turquoise
DEFB4A	turquoise
GDF7	turquoise
CD28	turquoise
ADA2	turquoise
CRHR1	turquoise
IL1R2	turquoise
S100A14	turquoise
RFX5	turquoise
DEFA4	turquoise
GKN1	turquoise
CCL11	turquoise
BPI	turquoise
PSMD13	turquoise
HLA-DPB1	turquoise
STAT1	turquoise
LBP	turquoise
SLPI	turquoise
SAA1	turquoise
OPRK1	turquoise
SEMA3F	turquoise
CXCL6	turquoise
IGHD1-14	turquoise
PPY	turquoise
TRAJ7	turquoise
CCL4L2	turquoise
MC3R	turquoise
CLDN4	turquoise
NR1I2	turquoise
IGHD6-13	turquoise
TNFSF9	turquoise
GBP2	turquoise
ESR1	turquoise
LEAP2	turquoise
S100A1	turquoise
MIF	turquoise
TNFRSF21	turquoise
GHRL	turquoise
IRF3	turquoise
VGF	turquoise
STING1	turquoise
TRBV10-1	turquoise
S100A12	turquoise
TRBV7-3	turquoise
TRBV5-7	turquoise
IGHD6-6	turquoise
MAP2K2	turquoise
S100A13	turquoise
CD1D	turquoise
BACH2	turquoise
HLA-B	turquoise
BPIFC	turquoise
PGLYRP1	turquoise
APOBEC3A	turquoise
NFATC2	turquoise
LALBA	turquoise
GLP2R	turquoise
S100Z	turquoise
KLRC4	turquoise
TRBV29-1	turquoise
GNLY	turquoise
CCL18	turquoise
CMTM7	turquoise
TRBV4-1	turquoise
CD86	turquoise
LIF	turquoise
SYK	turquoise
CD320	turquoise
ADRB2	turquoise
TRGC2	turquoise
GPR33	turquoise
NR2E3	turquoise
LTF	turquoise
REG1A	turquoise
TRAJ44	turquoise
CD1E	turquoise
IL23R	turquoise
TDGF1	turquoise
IGHD1-1	turquoise
NOD1	turquoise
CCR5	turquoise
TYROBP	turquoise
TRAJ10	turquoise
TRAJ20	turquoise
TMSB10	turquoise
DEFB134	turquoise
TRBV27	turquoise
CYBB	turquoise
CSF3	turquoise
NFKBIB	turquoise
FPR2	turquoise
OAS1	turquoise
PSMD4	turquoise
IL13	turquoise
HLA-DOB	turquoise
ZYX	turquoise
TMSB15B	turquoise
TRBJ2-2	turquoise
ICOS	turquoise
PIK3R5	turquoise
ISG15	turquoise
PPIA	turquoise
TNFRSF4	turquoise
MUC4	turquoise
EGFR	turquoise
TRAV12-2	turquoise
PSMB8	turquoise
TRAV25	turquoise
CCR9	turquoise
SH2D1A	turquoise
IGHE	turquoise
IGHD4-4	turquoise
GALR2	turquoise
BLNK	turquoise
EBI3	turquoise
KLRK1	turquoise
KIR2DL3	turquoise
AGER	turquoise
NFATC1	turquoise
GHSR	turquoise
BST2	turquoise
DEFA3	turquoise
PTGER4	turquoise
FGF21	turquoise
C5AR1	turquoise
PCSK2	turquoise
IL15	turquoise
NMBR	turquoise
IGLJ5	turquoise
TNFRSF10B	turquoise
TKFC	turquoise
ORM1	turquoise
ZAP70	turquoise
WFIKKN1	turquoise
TRAV17	turquoise
DEFA1	turquoise
TAFA4	turquoise
TRBV20-1	turquoise
LMBR1L	turquoise
CD40LG	turquoise
SPINK5	turquoise
TRBV19	turquoise
SLIT1	turquoise
S100A5	turquoise
CD81	turquoise
TRAJ53	turquoise
CCL24	turquoise
TNFRSF9	turquoise
IL25	turquoise
TNF	turquoise
CORT	turquoise
TRAJ57	turquoise
TRAJ54	turquoise
TRAV8-6	turquoise
IL22RA2	turquoise
NMB	turquoise
PDK1	turquoise
TRAJ38	turquoise
TRAJ31	turquoise
HLA-DOA	turquoise
EPO	turquoise
PGLYRP3	turquoise
PAK4	turquoise
APOBEC3H	turquoise
PLCG2	turquoise
IRF5	turquoise
TRAV12-1	turquoise
TRBV14	turquoise
S100A2	turquoise
GLP1R	turquoise
IL1RL2	turquoise
CCL20	turquoise
TRGJP1	turquoise
TG	turquoise
INSL6	turquoise
PGC	turquoise
BMP3	turquoise
SEMA3A	turquoise
IFNL1	turquoise
TRAJ61	turquoise
PPP3CC	turquoise
EPOR	turquoise
TRAJ46	turquoise
NR1D1	turquoise
ANGPTL4	turquoise
HLA-G	turquoise
FGF11	turquoise
TRAV8-1	turquoise
OLR1	turquoise
CCL7	turquoise
MLN	turquoise
ADM	turquoise
DDX58	turquoise
INHBE	turquoise
CXCL1	turquoise
HLA-DQB1	turquoise
CSF3R	turquoise
SEMA4D	turquoise
TRGV9	turquoise
PLAUR	turquoise
FGR	turquoise
CSF1	turquoise
RETNLB	turquoise
TRGV5	turquoise
OSTN	turquoise
TRAV8-4	turquoise
IL12RB2	turquoise
RLN3	turquoise
LCP2	turquoise
IL1A	turquoise
GNRH2	turquoise
TRAV7	turquoise
BPIFB6	turquoise
RBP5	turquoise
TNFSF14	turquoise
PIK3CD	turquoise
TRGV2	turquoise
CALCB	turquoise
TRBV18	turquoise
TRGJ2	turquoise
FLT3LG	turquoise
HTR3A	turquoise
TNFSF11	turquoise
ESRRA	turquoise
TNFRSF13B	turquoise
TRAJ27	turquoise
TRAJ17	turquoise
TAP1	turquoise
MX2	turquoise
ERAP2	turquoise
SSTR5	turquoise
BMP2	turquoise
B2M	turquoise
TRAJ18	turquoise
TRAJ28	turquoise
TRAJ21	turquoise
TRAJ11	turquoise
CRLF2	turquoise
TRAV35	turquoise
HSPA1B	turquoise
CTSE	turquoise
TRBV7-7	turquoise
CSF2RA	turquoise
LYN	turquoise
PTGDS	turquoise
OSGIN1	turquoise
RARB	turquoise
S100B	turquoise
TRAV23DV6	turquoise
CST4	turquoise
PRKCQ	turquoise
TRBV5-4	turquoise
DEFB103A	turquoise
TRBV13	turquoise
TNFSF18	turquoise
IL17F	turquoise
APLN	turquoise
NFKBIZ	turquoise
GNRHR	turquoise
DHX58	turquoise
TAP2	turquoise
IL22	turquoise
TRGV8	turquoise
LTB4R	turquoise
CD3D	turquoise
TRAV13-1	turquoise
ITGB2	turquoise
SOD1	turquoise
CXCL9	turquoise
FGF17	turquoise
PRKCG	turquoise
TRBV5-6	turquoise
TRBV6-5	turquoise
AVPR1B	turquoise
TMSB4XP8	turquoise
KLRC3	turquoise
DEFB4B	turquoise
TRAJ59	turquoise
TRAV1-1	turquoise
TLR8	turquoise
CMTM8	turquoise
DKK1	turquoise
CXCL10	turquoise
S100A7	turquoise
TRAV8-3	turquoise
LTB	turquoise
LACRT	turquoise
OSM	turquoise
AZU1	turquoise
RABEP2	turquoise
LCN1P1	turquoise
IFNL3	turquoise
S100G	turquoise
TRBV15	turquoise
PTGS2	turquoise
SAA2	turquoise
TRBV6-4	turquoise
SFTPD	turquoise
JAK2	turquoise
CXCR1	turquoise
TRAV12-3	turquoise
SEMG2	turquoise
TRAJ56	turquoise
PLTP	turquoise
CD1A	turquoise
UTS2B	turquoise
RAC2	turquoise
HLA-DMA	turquoise
TRBV4-2	turquoise
NOD2	turquoise
CD8B	turquoise
TRAJ25	turquoise
HTR1A	turquoise
CD209	turquoise
S100A3	turquoise
IGLJ6	turquoise
HLA-C	turquoise
TRAV5	turquoise
PAEP	turquoise
IGF1R	turquoise
OGFR	turquoise
PML	turquoise
MCHR1	turquoise
HLA-DRB5	turquoise
MICB	turquoise
QRFP	turquoise
RSAD2	turquoise
FCGR3B	turquoise
APOBEC3G	turquoise
PDCD1	turquoise
CTSB	turquoise
CTLA4	turquoise
S1PR2	turquoise
CELA1	turquoise
GUCA2A	turquoise
CCL23	turquoise
CD14	turquoise
CXCL16	turquoise
IGHD4-11	turquoise
CD19	turquoise
MX1	turquoise
GIPR	turquoise
CCL5	turquoise
IFNLR1	turquoise
ABCC4	turquoise
CRABP2	turquoise
RNASE3	turquoise
TRBJ2-3	turquoise
IL2RA	turquoise
NR4A3	turquoise
FCER1G	turquoise
TRBV5-1	turquoise
TRBJ2-1	turquoise
DEFB108B	turquoise
MIA	turquoise
HLA-A	turquoise
DEFB135	turquoise
PYY	turquoise
IL16	turquoise
CHGA	turquoise
IL18R1	turquoise
IFNGR2	turquoise
TNFRSF13C	turquoise
IFNG	turquoise
IL10	turquoise
TRAJ42	turquoise
GPER1	turquoise
FPR1	turquoise
ORM2	turquoise
IL26	turquoise
HSPA2	turquoise
GRAP2	turquoise
IGHD2-8	turquoise
TRAJ45	turquoise
TRAJ43	turquoise
TRBV11-2	turquoise
MARCO	turquoise
FIGNL2	turquoise
TRAV26-1	turquoise
TNFRSF12A	turquoise
ADM2	turquoise
TRDV1	turquoise
TNFAIP3	turquoise
NCK2	turquoise
IL17C	turquoise
PTPRC	turquoise
GAL	turquoise
TRGC1	turquoise
CD4	turquoise
TRAJ2	turquoise
TOR2A	turquoise
TNFRSF10A	turquoise
IL21R	turquoise
IFIH1	turquoise
TNFSF10	turquoise
STC1	turquoise
TRDJ3	turquoise
ARTN	turquoise
TRAJ58	turquoise
TRAV20	turquoise
FABP3	turquoise
RBP2	turquoise
TRBC1	turquoise
IFITM1	turquoise
PGLYRP4	turquoise
MSR1	turquoise
AMH	turquoise
S100A8	turquoise
CALCR	turquoise
MAPK3	turquoise
TRAJ49	turquoise
DUOX1	turquoise
TLR4	turquoise
HLA-DMB	turquoise
EDN1	turquoise
IL7	turquoise
SOCS3	turquoise
CTSS	turquoise
IL17RC	turquoise
CCL25	turquoise
IL2RB	turquoise
HLA-DQA1	turquoise
ITGAL	turquoise
TRAJ8	turquoise
RBP1	turquoise
VCAM1	turquoise
CCL1	turquoise
IL10RA	turquoise
C5AR2	turquoise
HTR3E	turquoise
KIR3DL1	turquoise
AVP	turquoise
NFATC4	turquoise
SH3BP2	turquoise
SERPIND1	turquoise
IL36A	turquoise
DEFA6	turquoise
DMBT1	turquoise
CD3E	turquoise
IL3RA	turquoise
TRDD2	turquoise
LCN1	turquoise
CCL13	turquoise
TRAJ30	turquoise
IL5RA	turquoise
TRAV4	turquoise
SEMA7A	turquoise
RASGRP1	turquoise
TRBV9	turquoise
MAP3K14	turquoise
IL21	turquoise
IFI30	turquoise
CX3CL1	turquoise
CCR3	turquoise
TRAV9-2	turquoise
TRAV40	turquoise
HLA-DRA	turquoise
PTGDR	turquoise
IL12B	turquoise
CGA	turquoise
CXCL8	turquoise
TRBV2	turquoise
BMP7	turquoise
NCR3	turquoise
IL27	turquoise
FGF12	turquoise
TRBV24-1	turquoise
TRAJ4	turquoise
TRH	turquoise
GAST	turquoise
IL15RA	turquoise
IL20RA	turquoise
INSL3	turquoise
LYZ	turquoise
TLR7	turquoise
IFNE	turquoise
CTSL	turquoise
TRBV11-3	turquoise
NR1H2	turquoise
ESM1	turquoise
HSPA1A	turquoise
PTH2	turquoise
VAV1	turquoise
CD3G	turquoise
HNF4A	turquoise
RNASE2	turquoise
TRBV30	turquoise
TRAV34	turquoise
PAK3	turquoise
TRAV19	turquoise
GPHA2	turquoise
HBEGF	turquoise
RELB	turquoise
TGFA	turquoise
PTGER2	turquoise
GALR3	turquoise
ROBO1	turquoise
FGF4	turquoise
PSMC4	turquoise
CD1B	turquoise
CXCL2	turquoise
ULBP1	turquoise
DUOX2	turquoise
TRBV10-3	turquoise
ISG20	turquoise
TRBV12-5	turquoise
TRBV3-1	turquoise
IL12A	turquoise
PLA2G2A	turquoise
MMP12	turquoise
TRBV7-4	turquoise
NR0B1	turquoise
IL2RG	turquoise
PF4V1	turquoise
POMC	turquoise
CD74	turquoise
CCR6	turquoise
GRN	turquoise
TRAJ16	turquoise
TRAJ26	turquoise
CXCR6	turquoise
CD70	turquoise
APOM	turquoise
MDK	turquoise
XCR1	turquoise
AZGP1	turquoise
XCL2	turquoise
CCR10	turquoise
PSME1	turquoise
S100A7A	turquoise
GHRHR	turquoise
IL5	turquoise
KLRC1	turquoise
NR0B2	turquoise
FCGR3A	turquoise
TRGV3	turquoise
TAPBP	turquoise
CKLF	turquoise
IL22RA1	turquoise
IGHD7-27	turquoise
PRDX2	turquoise
INSL4	turquoise
GCGR	turquoise
CMKLR1	turquoise
IL4R	turquoise
TRAV22	turquoise
TRIM5	turquoise
IGHD5-12	turquoise
CXCR3	turquoise
IGHD5-5	turquoise
NODAL	turquoise
TRAJ47	turquoise
FGF19	turquoise
IL1B	turquoise
HLA-DQA2	turquoise
CMTM2	turquoise
WFDC2	turquoise
BMP5	turquoise
SEMA4A	turquoise
BPIFB2	turquoise
C3	turquoise
PRL	turquoise
PTH2R	turquoise
IFNGR1	turquoise
TNFSF12	turquoise
TRAJ52	turquoise
TLR2	turquoise
HAMP	turquoise
PSMC5	turquoise
AGRP	turquoise
UTS2	turquoise
NPPC	turquoise
HTR3B	turquoise
TRAJ33	turquoise
TRAJ35	turquoise
TRAV30	turquoise
NTF3	turquoise
IL27RA	turquoise
NR1H3	turquoise
KIR2DL1	turquoise
IDO1	turquoise
TYK2	turquoise
ESR2	turquoise
PPP4C	turquoise
FGF8	turquoise
GMFG	turquoise
HTR3C	turquoise
CD244	turquoise
UBXN1	turquoise
IL18RAP	turquoise
FAS	turquoise
TRAJ6	turquoise
CXCL5	turquoise
PTGFR	turquoise
IL20RB	turquoise
LCK	turquoise
S100A11	turquoise
UNC93B1	turquoise
TRDC	turquoise
HLA-H	turquoise
TRBV11-1	turquoise
IL32	turquoise
CYLD	turquoise
IL31RA	turquoise
IKBKE	turquoise
PRLH	turquoise
TRAV6	turquoise
PRTN3	turquoise
HLA-F	turquoise
VIPR1	turquoise
SYTL1	turquoise
CD22	turquoise
CR2	turquoise
CCL22	turquoise
PTPN6	turquoise
TNFRSF1B	turquoise
KLRC2	turquoise
GZMB	turquoise
TEC	turquoise
FABP12	turquoise
S100A16	turquoise
ANGPT1	turquoise
CCL26	turquoise
MC1R	turquoise
NRG2	turquoise
TRAV13-2	turquoise
RAET1G	turquoise
TCHHL1	turquoise
CHIT1	turquoise
IL34	turquoise
PI3	turquoise
TRAC	turquoise
TRBV6-1	turquoise
CRABP1	turquoise
CCL2	turquoise
NDRG1	turquoise
IGLJ4	turquoise
TRAV8-2	turquoise
CD8A	turquoise
TAFA5	turquoise
TRBV7-9	turquoise
CXCL13	turquoise
OBP2A	turquoise
TRBV7-6	turquoise
LILRB3	turquoise
TRBV6-6	turquoise
TRAJ40	turquoise
TRGJP2	turquoise
TRDV3	turquoise
GRK2	turquoise
IL36B	turquoise
LGR5	turquoise
TRBV28	turquoise
TYMP	turquoise
SOCS1	turquoise
IL6R	turquoise
IFNA10	turquoise
DCD	turquoise
CD40	turquoise
TRAV16	turquoise
ICAM1	turquoise
TRAJ24	turquoise
TRAJ14	turquoise
TRAV26-2	turquoise
CSF2RB	turquoise
LCN8	turquoise
SECTM1	turquoise
TNFSF8	turquoise
NPY	turquoise
EPGN	turquoise
SPP1	turquoise
IL9R	turquoise
LAT	turquoise
INSL5	turquoise
TLR1	turquoise
CCK	turquoise
GDF5	turquoise
S100A6	turquoise
TRAJ39	turquoise
CCL8	turquoise
KIR3DL2	turquoise
CCL3L1	turquoise
TRAV29DV5	turquoise
CCR4	turquoise
CSK	turquoise
SEMA3B	turquoise
LTA	turquoise
NCR2	turquoise
BPIFA2	turquoise
MET	turquoise
IFNAR2	turquoise
XCL1	turquoise
LEFTY1	turquoise
PIK3CG	turquoise
APOBEC3C	turquoise
TRGV4	turquoise
TRGJP	turquoise
HLA-DPA1	turquoise
TRBV6-7	turquoise
PTX3	turquoise
MBL2	turquoise
NOX1	turquoise
SEMA5B	turquoise
IAPP	turquoise
TRAV27	turquoise
NFKBIA	turquoise
CXCL11	turquoise
TUBB3	turquoise
TRAV10	turquoise
CD79B	turquoise
CSF1R	turquoise
KIR3DL3	turquoise
KLRD1	turquoise
FGF9	turquoise
PPBP	turquoise
IL20	turquoise
PF4	turquoise
IL36RN	turquoise
NR2F6	turquoise
IGHD1-7	turquoise
TRGJ1	turquoise
FYN	turquoise
TNFRSF11A	turquoise
CALCA	turquoise
TRAJ12	turquoise
TRAJ22	turquoise
AQP9	turquoise
OASL	turquoise
IL23A	turquoise
TXK	turquoise
TAFA1	turquoise
TRAJ23	turquoise
TRAJ13	turquoise
TAFA3	turquoise
CCL3	turquoise
RASGRP3	turquoise
TRAV39	turquoise
IRF7	turquoise
HCST	turquoise
TRBV5-5	turquoise
CCL19	turquoise
PRKCB	turquoise
TRAJ36	turquoise
HLA-DRB1	turquoise
MAPT	turquoise
TNFSF15	turquoise
TINAGL1	turquoise
HSPA6	turquoise
MPO	turquoise
CYSLTR1	turquoise
KIR2DL4	turquoise
IL2	turquoise
SLC22A17	turquoise
RORC	turquoise
TNFSF13B	turquoise
TRAV38-1	turquoise
TNFRSF10C	turquoise
TRAV14DV4	turquoise
NOS1	turquoise
BTK	turquoise
STC2	turquoise
CLEC4M	turquoise
TRBC2	turquoise
IGHD5-18	turquoise
GNRH1	turquoise
IL24	turquoise
DEFB124	turquoise
TRAJ29	turquoise
TRAJ19	turquoise
VEGFA	turquoise
IL10RB	turquoise
IL17RB	turquoise
IL36G	turquoise
TNFRSF8	turquoise
CSF2	turquoise
IL6	turquoise
FCGR2B	turquoise
IFNB1	turquoise
S100A10	turquoise
TRAV1-2	turquoise
IL17A	turquoise
SDC3	turquoise
IGHD1-20	turquoise
BID	turquoise
TRAJ34	turquoise
CARD11	turquoise
PTAFR	turquoise
PMCH	turquoise
CCL21	turquoise
TRBV12-4	turquoise
LCNL1	turquoise
CRLF3	turquoise
NENF	turquoise
SERPINA3	turquoise
DEFB1	turquoise
SHC4	turquoise
TRBV6-8	turquoise
TRAV18	turquoise
TRAV36DV7	turquoise
ITK	turquoise
TRAJ9	turquoise
SLC11A1	turquoise
NR2E1	turquoise
TRBV10-2	turquoise
CCR1	turquoise
TRDV2	turquoise
MYDGF	turquoise
FASLG	turquoise
NRG4	turquoise
ICAM2	turquoise
ULBP3	turquoise
CYSLTR2	turquoise
VTN	turquoise
PSMC3	turquoise
TRAJ41	turquoise
TRAJ48	turquoise
TNFRSF14	turquoise
UCN	turquoise
BCL3	turquoise
TRAV21	turquoise
TRAV8-7	turquoise
CCR7	turquoise
FABP5	turquoise
SPAG11A	turquoise
PROC	turquoise
NPR3	turquoise
TRAV41	turquoise
IL7R	turquoise
CCL15-CCL14	turquoise
TRAJ1	turquoise
CCL4	turquoise
CCL17	turquoise
CXCL3	turquoise
CD48	turquoise
TNFRSF25	turquoise
FGFR3	turquoise
PRF1	turquoise
CIITA	turquoise
IL12RB1	turquoise
NOX5	turquoise
LCN12	turquoise
GH1	turquoise
CCR8	turquoise
RAC3	turquoise
PLAAT4	turquoise
IFNL2	turquoise
CD72	turquoise
FGF22	turquoise
ANGPTL6	turquoise
RETN	turquoise
CAMP	turquoise
TRAV9-1	turquoise
PLSCR1	turquoise
CXCR4	turquoise
INHA	turquoise
NRTN	turquoise
TRBJ2-4	turquoise
CCRL2	turquoise
TRBJ2-7	turquoise
BPIFB1	turquoise
ULBP2	turquoise
KIR2DS4	turquoise
SH2D1B	turquoise
PTK2B	turquoise
C3AR1	turquoise
CXCR5	turquoise
IRF9	turquoise
IL1RN	turquoise
LCN15	turquoise
NCR1	turquoise
CD247	turquoise
PROK2	turquoise
MMP9	turquoise
MAP3K8	turquoise
PPARD	turquoise
MTNR1A	turquoise
CD1C	turquoise
CHP2	turquoise
HLA-E	turquoise
CBLC	turquoise
NFKBIE	turquoise
LECT2	turquoise
PSME2	turquoise
TRAV24	turquoise
EED	turquoise
TRBV16	turquoise
TRAV3	turquoise
IL11RA	turquoise
CETP	turquoise
TRAV2	turquoise
HCK	turquoise
IL18	turquoise
TRAJ37	turquoise
CER1	turquoise
SHC2	turquoise
IL19	turquoise
OBP2B	turquoise
TRAJ50	turquoise
TAPBPL	turquoise
NPPA	turquoise
CSPG5	turquoise
CMTM5	turquoise
TMSB4X	turquoise
TRDJ2	turquoise
TRIM22	turquoise
IRF1	turquoise
EREG	turquoise
TRDJ4	turquoise
SEMG1	turquoise
S100A9	turquoise
NR1I3	turquoise
GHRH	turquoise
INPP5D	turquoise
APOBEC3F	turquoise
PRKCA	turquoise
RXFP1	turquoise
LGMN	turquoise
KLKB1	turquoise
RARA	turquoise
ADRB1	turquoise
S100P	turquoise
LTB4R2	turquoise
TRBV12-3	turquoise
TACR1	turquoise
GNAI1	turquoise
CNTFR	turquoise
TRAJ3	turquoise
TRAJ5	turquoise
HMOX1	turquoise
IGHV4-39	yellow
IGKV5-2	yellow
IGKV2D-40	yellow
IGKV1-33	yellow
IGLV7-43	yellow
BMPR1B	yellow
IGHV2-70	yellow
IL17RE	yellow
IGLV1-44	yellow
PNOC	yellow
LCN2	yellow
IGKV2D-30	yellow
IGHG4	yellow
IGHV6-1	yellow
IGKV1-17	yellow
CD79A	yellow
IGHV3-30	yellow
IGLV3-22	yellow
IGLV2-11	yellow
IGLJ3	yellow
IGHV3-64	yellow
PSPN	yellow
IGKV1D-16	yellow
IGHD3-9	yellow
IGKV2D-29	yellow
IGLC6	yellow
IGHD4-23	yellow
IGHV3-21	yellow
IGKV1D-8	yellow
GDNF	yellow
IGHV3-16	yellow
IGKV6D-21	yellow
IGHV4-31	yellow
IGKV1D-43	yellow
IGHJ1	yellow
FABP7	yellow
LGR6	yellow
IGHV2-5	yellow
IGHD3-22	yellow
IGHV1-2	yellow
IGHD2-15	yellow
IGHV3-74	yellow
IGKV1-27	yellow
IGKV1-37	yellow
TSHR	yellow
PGLYRP2	yellow
IGLV3-25	yellow
IGKC	yellow
IGHM	yellow
IGLV1-51	yellow
IGKV3D-15	yellow
IGHV3-66	yellow
IGHV1-46	yellow
IGKV2D-28	yellow
IGLC3	yellow
IGLV3-10	yellow
BPIFB4	yellow
IGLV1-50	yellow
IGKV1-12	yellow
IGHV1-58	yellow
IGHV1-45	yellow
IGHD3-10	yellow
IGHD2-2	yellow
IGHV3-15	yellow
IGKV1D-42	yellow
IGHJ3	yellow
IGKV1D-13	yellow
IGLV6-57	yellow
IGHV2-26	yellow
IGHV3-38	yellow
IGKV4-1	yellow
IGHV4-28	yellow
IGKV3-7	yellow
IGHD2-21	yellow
IGHV1-3	yellow
IGHD1-26	yellow
IGLV5-52	yellow
IGHD	yellow
CHGB	yellow
IGKV2-24	yellow
IGHV3-20	yellow
IGHV1-18	yellow
IGHV7-81	yellow
IGLV3-21	yellow
IGLV4-3	yellow
IGKV3-15	yellow
IGLV3-27	yellow
AMELX	yellow
IGLV4-69	yellow
IGLV2-8	yellow
IGKV1-9	yellow
IGLV2-33	yellow
IGLV3-32	yellow
FAM3D	yellow
GDF15	yellow
IGLV3-9	yellow
IGKJ5	yellow
IGKV1-5	yellow
IGHD4-17	yellow
CCL28	yellow
PCSK1	yellow
RLN1	yellow
IGKV2D-24	yellow
IGKV2-28	yellow
IGHV3-13	yellow
IGKV3D-7	yellow
IGKV3-11	yellow
IGHG1	yellow
IGLV7-46	yellow
IGKV1D-37	yellow
THPO	yellow
IGLC2	yellow
IGLV3-12	yellow
IGHV4-59	yellow
IGLV2-18	yellow
IGLJ1	yellow
IGLV2-14	yellow
IGLJ2	yellow
IGKV6-21	yellow
FAM3B	yellow
IGHV3-33	yellow
IGHG2	yellow
IGLC7	yellow
IGHV3-43	yellow
IGLV4-60	yellow
IGLV1-40	yellow
IGLV5-48	yellow
IGHA1	yellow
AGTR1	yellow
IGKV6D-41	yellow
IGHD3-16	yellow
IGHD6-19	yellow
IGLJ7	yellow
IGKV1D-39	yellow
IGLV1-47	yellow
IGLV11-55	yellow
ACKR2	yellow
IGHV3-73	yellow
IGHV5-51	yellow
IGHV3-23	yellow
IGHV3-49	yellow
IL9	yellow
IGHD5-24	yellow
IGHV1-24	yellow
IGLV3-1	yellow
IGLV3-19	yellow
IGHV3-53	yellow
SEMA4G	yellow
IGHV3-48	yellow
IGKV1-6	yellow
IGKV1-13	yellow
LEFTY2	yellow
TMSB4Y	yellow
IGKV1-39	yellow
BDNF	yellow
IGKV1-8	yellow
IGHV3-72	yellow
IGKV1D-17	yellow
IGKV2-40	yellow
ROBO2	yellow
IGLV10-54	yellow
IGHV4-4	yellow
IGKV1D-33	yellow
IGKV3D-20	yellow
IGKV1D-12	yellow
IGHV4-61	yellow
IGHD3-3	yellow
IGHV3-7	yellow
IGHV4-34	yellow
IGLV9-49	yellow
TMPRSS6	yellow
IGKV3-20	yellow
IGHV3-35	yellow
FGFR4	yellow
MTNR1B	yellow
IGHA2	yellow
CXCL17	yellow
IGLV3-16	yellow
IGHG3	yellow
IGKV2-30	yellow
IGHV1-69	yellow
IGHV3-11	yellow
IGLV5-45	yellow
IGLV5-37	yellow
IGKV1-16	yellow
IGHJ2	yellow
AGT	yellow
IGLV8-61	yellow
IGLV2-23	yellow
CRH	yellow
RLN2	yellow
IGHD6-25	yellow
TNFRSF17	yellow
IGKV3D-11	yellow
IGLV1-36	yellow
BMP6	yellow

## Sheet: S5
Supplementary Table-S5: Training Data in TCGA
	fustat	futime	TSLP	NOS2	SDC1	TPT1	PXDNL	TECTA	TNN	VWA5B2	ZP1	ZP2	CHAD
TCGA-3C-AALI	0	4005	0.0568385	0.946421	9.3647	9.00038	0.336624	0.291108	1.66983	1.77288	2.19127	0.784548	7.67785
TCGA-3C-AALJ	0	1474	0.0427592	1.95183	8.00769	9.95488	0.102692	1.23618	0.716357	0.0941556	0.66144	0	0.514899
TCGA-3C-AALK	0	1448	0.19337	0.843333	9.2053	10.0925	0.588987	0.669527	2.89502	0.413893	0.265076	0.257799	6.11128
TCGA-5L-AAT0	0	1477	0.594344	0.584961	9.10105	10.372	0.902827	1.03438	5.63202	0.179521	0.0551414	0	4.94535
TCGA-5L-AAT1	0	1471	0.386211	0.959209	8.67502	10.7577	0.702509	0.736453	2.89849	0.214835	0.622525	0.105853	3.16197
TCGA-5T-A9QA	0	303	0.146851	0.480816	7.54987	9.76223	1.07292	0.0835439	0.0519244	0.067699	0.154466	0.0378391	8.23479
TCGA-A1-A0SB	0	259	1.75885	0.839845	8.29443	11.0667	0.490382	1.21188	0.796635	0.13217	0.0457772	0.064176	3.34372
TCGA-A1-A0SD	0	437	0.990339	0.9983	8.75676	9.50834	0.844284	0.652454	4.79074	0.576809	0.283083	0	4.38964
TCGA-A1-A0SG	0	434	0.192715	0.554763	9.17047	10.0835	1.10876	0.906636	3.9409	0.446904	0.657901	0	7.24713
TCGA-A1-A0SH	0	1437	0.402502	0.484096	10.6771	10.4298	0.748107	0.584806	4.32251	0.056694	1.29941	0.0702271	3.88402
TCGA-A1-A0SJ	0	416	0.268342	0.653462	9.31428	9.97841	3.04876	0.398865	4.03193	0.574193	0.417249	0.0241779	5.58366
TCGA-A1-A0SK	1	967	0.469297	2.57626	7.15077	10.6102	1.11368	1.90038	1.31339	1.75848	0.232902	0	4.40591
TCGA-A1-A0SM	0	242	0.114588	0.807989	9.85468	10.3721	2.16825	0.493014	1.65107	2.19073	0.368065	0.0416485	1.51202
TCGA-A1-A0SN	0	1196	0.0751027	0.729017	8.86948	10.0319	1.26831	0.502066	4.53424	0.38899	0.219559	0.136713	6.52821
TCGA-A1-A0SO	0	852	1.32388	2.62156	7.62937	8.70586	0.591304	0.378631	0.613413	0.30048	0.0847697	0.408518	2.84058
TCGA-A1-A0SP	0	584	0.733486	1.25435	7.39593	9.91251	2.66752	0.300227	1.53592	0.542365	0.126124	0.111783	1.63204
TCGA-A1-A0SQ	0	554	0.157308	1.45544	4.57262	9.24184	3.0529	0.574105	3.19006	0.147456	0.139146	0.025536	8.32928
TCGA-A2-A04P	1	548	0.109034	0.652999	7.0399	10.0372	0.549427	0.27923	0.0107202	0.134587	0.10657	0.0759916	0.838066
TCGA-A2-A04Q	0	2385	0.260224	0.291624	8.17834	9.75917	0.476345	0.194982	4.79801	0.044181	0.0261444	0.107563	2.87354
TCGA-A2-A04T	0	2246	1.28841	0.57461	8.46964	9.90409	0.779595	0.36758	1.08379	0.0586115	0.0278702	0.0197175	1.03896
TCGA-A2-A04U	0	2654	1.17783	1.00621	7.444	10.8794	0.501276	0.219326	0.403164	0.118704	0.0409875	0	2.69018
TCGA-A2-A04V	1	1920	0.218134	0.920405	7.84566	10.9921	2.31511	0.521986	1.11306	0.101902	0.229161	0	6.66143
TCGA-A2-A04W	0	3102	0.0204359	0.268784	9.54441	10.0939	0.113214	0.280138	0.991334	0.146145	0.137905	1.54132	5.92677
TCGA-A2-A04X	0	1686	0.0434449	0.783245	8.10241	9.83682	0.0817687	0.198392	1.54445	0.0432906	0.0507817	0.0181173	9.55564
TCGA-A2-A04Y	0	1099	0.21445	0.425404	7.90938	10.157	0.460425	0.916712	2.71993	0.845336	1.31862	0	6.25586
TCGA-A2-A0CK	0	4159	0.922029	0.591367	6.85986	10.3068	0.384811	0.56126	4.26573	0.201258	0.532097	0.114775	5.73688
TCGA-A2-A0CM	1	754	0.0495843	0.809775	9.5334	9.08502	2.02604	0.358509	2.34512	0.407766	0	0	0.770838
TCGA-A2-A0CO	1	3492	0.859138	0.480621	7.12731	9.93278	0.541289	0.868927	3.52361	0.341169	0.138034	0	7.7675
TCGA-A2-A0CP	0	2813	0.61713	0.413954	8.83629	10.7684	0.712818	0.959088	3.45203	0.541922	0.954829	0	4.01584
TCGA-A2-A0CT	0	2289	0.131071	0.55714	8.22393	9.52389	0.460254	0.407428	1.02151	1.78247	0.47517	0	2.44483
TCGA-A2-A0CU	1	158	0.183777	0.566792	6.57521	9.43958	0.701299	1.32078	1.97273	1.52284	0.49823	0	7.22512
TCGA-A2-A0CV	0	3011	1.03031	0.356964	8.34853	10.8873	0.291381	0.525477	2.5907	0.988138	0.103045	0	6.25627
TCGA-A2-A0CX	0	1728	0.182473	0.714556	9.57929	9.54515	0.454955	0.167044	1.86434	0.0131544	1.12763	0.95783	0.662221
TCGA-A2-A0CY	0	1673	0.503301	1.87906	8.30987	11.014	0.823976	0.293525	0.1401	0.123178	0.116182	0	9.97264
TCGA-A2-A0D0	0	2048	0.493781	0.205951	7.42873	10.1246	0.263257	0.356219	0.158753	0.384043	0.131793	0	0.570375
TCGA-A2-A0D1	0	1051	0.0191973	0.483704	9.22846	9.75343	1.01322	1.0928	1.58155	0.263283	0.790724	0.961143	3.27647
TCGA-A2-A0D2	0	1027	0.257766	0.779385	7.21185	9.93566	0.713421	0.23734	0.876828	0.404584	0.135205	0.0247849	1.021
TCGA-A2-A0D3	0	1873	0.0196749	0.435082	8.24634	10.9089	4.12748	1.10676	2.40518	0.0861949	0.100855	0	5.13727
TCGA-A2-A0D4	0	767	0.123574	1.14434	6.77733	9.00229	1.093	0.393392	2.44431	0.155247	0.411558	0	8.30892
TCGA-A2-A0EM	0	3094	0.319751	0.579849	8.69458	10.6953	1.53261	0.4842	4.03184	0.0294199	0.195825	0	4.97102
TCGA-A2-A0EN	0	4088	0.433731	0.603557	8.60386	10.4306	0.973552	0.751025	3.66622	0.158965	0.310049	0.164545	5.10845
TCGA-A2-A0EP	0	3603	0.985455	1.03525	7.32659	10.5505	1.04832	0.783176	3.4234	0.145061	0.654599	0.0758872	3.21
TCGA-A2-A0EQ	0	2426	0.0177617	0.652226	7.91669	10.3348	0.619849	0.254577	3.18965	0.0779854	0.627021	0.186823	0.40468
TCGA-A2-A0ER	0	2263	0.203782	0.54075	6.75738	10.5227	7.88595	0.628013	3.06421	0.177366	0.0292961	0	6.90116
TCGA-A2-A0ES	0	2190	1.68069	0.751118	7.02866	10.6794	0.50952	0.979628	3.96999	0.582881	0.108448	0	7.77502
TCGA-A2-A0ET	0	1066	0.0518105	0.35044	4.75027	10.5169	2.14326	0.675157	0.644092	0.687288	0.0898694	0	5.93917
TCGA-A2-A0EV	0	968	0.244512	0.449147	9.52874	9.53618	5.60137	0.718901	2.88006	0.714403	0.0970284	0	4.39448
TCGA-A2-A0SU	0	1662	0.808064	0.752212	7.39679	10.6608	6.44344	0.425999	3.60875	0.377691	0.0822401	0.142033	8.52495
TCGA-A2-A0SV	1	825	0.0425592	0.894974	8.28494	9.1925	0.207903	0.642303	1.5627	1.2095	1.68273	0.0177448	3.05792
TCGA-A2-A0SW	1	1365	0.0615819	0.533229	8.48111	8.94289	1.19681	0.270522	0.632259	0.0233186	0.132012	0	6.39818
TCGA-A2-A0SX	0	1534	1.1213	0.867628	9.71129	10.1583	0.918463	0.426762	4.06084	0.520624	0.0614286	0	2.54874
TCGA-A2-A0T1	0	521	0.0701865	1.22607	9.48	9.67255	1.55576	0.235752	1.57838	0.0936385	3.32818	0.810826	0.463703
TCGA-A2-A0T2	1	255	0.0771793	0.745177	9.79553	10.0044	2.23594	0.250439	0.948856	0.298625	1.9265	0.113402	0.630824
TCGA-A2-A0T3	0	1516	0.55425	0.833655	7.54327	9.96082	0.191848	1.0408	1.34105	0.565646	0.0663294	0	8.55264
TCGA-A2-A0T4	0	624	0.852153	0.459733	8.94685	10.2296	1.42786	0.68788	4.8077	0.202172	0.132909	0	4.05029
TCGA-A2-A0T5	0	531	0.858353	0.629123	9.18506	11.3254	1.33645	0.545716	1.50895	0.213318	0.554378	0.0236485	6.01256
TCGA-A2-A0T6	0	575	0.498081	1.04532	9.68518	10.6639	1.61634	1.23531	4.63048	0.162568	0.128983	0.11433	3.98688
TCGA-A2-A0YC	0	990	0.172175	0.968699	8.48584	9.89427	1.23664	0.894631	1.51213	0.0844437	0.191296	0	7.26304
TCGA-A2-A0YD	0	769	0.285315	1.17356	8.69425	10.3289	1.23063	1.02158	4.73352	0.372002	0.299401	0	6.91638
TCGA-A2-A0YE	0	554	0.165133	0.555579	9.27868	9.61225	1.02533	0.370036	1.11345	0.369618	1.35796	0	1.53062
TCGA-A2-A0YF	0	1535	0.152654	1.06948	8.11906	10.5713	0.230644	0.469908	0.849302	0.0589449	0.0555266	0	7.11252
TCGA-A2-A0YI	0	1505	0.452133	0.761999	7.16222	10.0354	1.11499	0.421348	3.03888	1.49243	0.241185	0.0204323	8.02611
TCGA-A2-A0YJ	0	566	0.317694	0.757374	10.5381	10.562	4.93494	0.230952	0.357084	0.1189	0.576034	0	1.21835
TCGA-A2-A0YK	0	588	1.18596	0.60961	8.01018	10.2671	0.973133	1.00737	5.85894	0.128583	0.423406	0.583468	4.68008
TCGA-A2-A1FW	0	528	0.27359	0.352857	5.92968	9.81903	0.557719	0.460357	4.91983	1.11486	0.0609915	0	2.27011
TCGA-A2-A1FX	0	1847	0.212991	0.499876	6.97534	9.79486	2.99871	0.614565	3.70873	2.76122	0.20236	0.0217294	5.37734
TCGA-A2-A1FZ	0	683	0.861464	0.669153	8.4637	10.0956	1.34078	0.885212	2.22247	0.337544	0.0912175	0.0649455	5.18512
TCGA-A2-A1G1	0	584	1.09167	1.11807	7.90268	10.447	4.01291	0.507437	1.00196	0.520353	0.409653	0.10731	0.199079
TCGA-A2-A1G4	0	595	0.0448252	0.802616	5.71036	10.8841	1.91419	0.696358	0.848399	0.610409	0.289116	0	5.21898
TCGA-A2-A25C	0	523	0.242259	1.01175	8.29679	9.57309	2.01596	0.588141	3.79379	1.25577	0.139463	0	8.18149
TCGA-A2-A25D	0	552	0.213972	0.672893	7.3148	10.562	1.50484	0.222545	1.28413	0.0319621	0.144552	0	1.8622
TCGA-A2-A25F	0	322	0.544511	0.72794	6.1504	10.4512	0.94807	0.584589	0.583265	0.354347	0.203044	0.0830161	0.494251
TCGA-A2-A3XT	0	2770	0.280758	0.61822	7.5427	9.13008	0.990472	0.436058	1.32452	0.537098	0.17105	0	0.790172
TCGA-A2-A3XU	1	912	0.82984	0.120839	10.6402	9.24578	2.23276	0.228788	0.42873	0.381222	0.553888	0	0.105577
TCGA-A2-A3XV	0	996	0.0130999	0.292161	6.92687	10.7953	0.0835929	0.0644362	0.613856	0.11343	1.53206	2.9378	1.80431
TCGA-A2-A3XX	1	1439	0.260367	1.76462	10.4655	9.13757	2.00196	0.240315	2.87513	0.402381	1.3529	0.0206657	1.38043
TCGA-A2-A3XY	1	1093	0.733421	1.02127	9.36544	9.9236	1.54236	0.772735	3.48738	0.207557	0.628487	0.0365758	1.39157
TCGA-A2-A3Y0	0	1546	0.126214	0.513051	9.91739	8.84097	0.997489	0.25359	1.03631	0.222815	2.37747	0	2.41166
TCGA-A2-A4RW	0	222	0.496313	0.584933	8.36989	9.43825	1.62149	0.936462	4.44635	0.298813	0.665784	0	5.73995
TCGA-A2-A4RX	0	742	2.20647	1.43998	9.97073	9.91826	1.12876	1.03669	2.95321	1.18207	0.194638	0	2.42241
TCGA-A2-A4RY	0	648	1.89445	1.458	8.25999	10.131	0.693459	1.24376	4.86785	0.660183	0.463783	0.0751855	6.44389
TCGA-A2-A4S0	0	706	0.0620493	0.536681	5.86718	9.83525	2.31842	1.35892	1.06331	3.11032	0.300713	0	2.40099
TCGA-A2-A4S1	0	820	0.105726	0.391616	7.75873	9.28546	1.46527	0.632243	6.96605	0.0536405	0.123141	0	8.78527
TCGA-A2-A4S2	0	643	0.353361	0.311267	6.66452	8.86733	1.41977	0.77627	2.46171	2.71893	0.104409	0.11026	3.0974
TCGA-A2-A4S3	0	666	0.0568945	0.319007	9.88335	9.17158	0.798974	0.641094	1.31967	1.28856	0	0	4.98342
TCGA-A7-A0CD	0	1165	0.10295	0.824635	7.19013	9.80764	2.40138	0.388091	2.02782	0.0901594	0.119927	0	8.41766
TCGA-A7-A0CE	0	1074	0.345348	0.902871	9.32175	10.3685	1.53576	0.763566	0.812963	0.22078	0.0610421	0	2.70513
TCGA-A7-A0CG	0	1043	0.516701	0.727088	7.27144	11.0179	0.529005	0.952571	3.50568	0.0730119	0.227675	0.567928	5.35331
TCGA-A7-A0CH	0	1079	0.0983712	0.556119	8.86841	10.1231	0.985974	0.890591	4.29929	0.178658	0.0440575	0.0312206	5.66557
TCGA-A7-A0CJ	0	931	0.226247	0.266773	8.21957	9.23741	5.62595	0.315038	0.446717	0.454251	0.291415	0	6.84225
TCGA-A7-A0D9	0	1139	0.110022	0.764518	9.14126	10.394	1.08014	2.15599	1.37045	1.9772	0.222997	0.109181	3.22662
TCGA-A7-A0DA	0	1085	0.132391	1.19752	10.0783	9.46954	1.79697	0.394143	2.48326	0.354237	0.251032	0.0213345	1.97833
TCGA-A7-A0DB	0	1007	0.291887	0.17969	7.76858	9.55332	2.40399	0.748648	2.72721	0.152642	0.204024	0.207491	3.79593
TCGA-A7-A0DC	0	906	0.0154322	0.410568	2.96009	7.47485	6.73683	0.890164	0.6126	0.17975	0.500006	0.036573	4.5964
TCGA-A7-A13E	1	614	0.225931	0.682101	8.53921	8.43382	0.940502	0.874652	0.526038	0.523729	0.157996	0	2.05779
TCGA-A7-A13F	0	765	0.236918	1.27398	8.25629	9.76335	0.52376	0.430342	3.77518	0.32841	0.897416	0	7.20205
TCGA-A7-A13G	0	718	0.066529	0.459472	6.16054	8.6656	1.87266	1.61414	2.62177	0.19039	0.752237	0.0619745	5.64569
TCGA-A7-A26E	0	954	0.252017	0.360691	7.99821	9.35862	0.791976	0.771194	3.49065	0.094443	0.0487935	0.0424158	5.86217
TCGA-A7-A26G	0	722	0.61432	0.781794	8.10111	9.95007	0.389529	0.36746	3.7512	0.723958	0.137471	0.0500001	1.52084
TCGA-A7-A26I	0	661	0.438361	0.46916	7.89651	7.60015	1.6603	0.983168	1.98243	0.436997	1.12361	0.476522	2.79762
TCGA-A7-A26J	0	627	0.372287	0.44232	7.82411	8.92984	0.769332	0.734176	2.82998	0.469608	0.344023	0.0215805	5.65518
TCGA-A7-A2KD	0	679	0.192076	0.879409	8.9356	9.74216	0.912893	0.684783	3.18381	0.340333	0.222658	0	5.42684
TCGA-A7-A3IY	0	345	0.802943	1.25236	6.90401	11.2824	1.78909	0.386446	1.14244	0.527415	0.154248	0.0227886	6.3936
TCGA-A7-A3J1	0	343	0.371528	0.537809	7.71135	9.65242	0.686631	0.805691	2.52173	0.428818	0.637861	0	6.15159
TCGA-A7-A3RF	0	408	0.0165947	0.785443	4.40607	10.419	1.53182	1.38362	0.589269	3.3368	0.139705	0	6.48459
TCGA-A7-A425	0	447	0.668358	0.643454	7.08126	9.72637	0.330744	1.13558	3.15338	0.218908	0.311369	0.0948781	7.61847
TCGA-A7-A426	0	364	1.28146	0.606346	7.73025	10.2822	0.47498	0.680877	4.67744	0.571461	0.485566	0.0192637	7.62538
TCGA-A7-A4SA	0	454	0.34089	0.948026	7.08263	9.10503	1.00166	0.733272	5.80617	0.145652	0.857663	0	5.09542
TCGA-A7-A4SB	0	418	0.316998	0.963285	6.11968	9.4101	0.282545	0.715066	3.08461	0.0984594	0.137086	0.0334278	9.7367
TCGA-A7-A56D	0	448	0.0207238	1.97181	9.42109	9.1178	2.22966	0.349027	1.10466	1.91376	1.27751	0	0.784072
TCGA-A7-A5ZV	0	368	0.349482	6.05594	9.78477	8.97118	1.07255	0.160036	0.124515	2.16927	0.152104	0	1.7887
TCGA-A7-A5ZX	0	336	1.88618	0.672389	8.79217	10.4292	0.545783	0.848634	5.47239	0.455103	0.551171	0.0580115	6.68115
TCGA-A7-A6VY	0	266	0.0166395	0.48998	8.63846	8.60548	0.203804	0.375069	1.59618	0.528187	0.26773	0	1.2331
TCGA-A8-A06P	0	396	0.148474	1.03543	8.7718	10.3482	1.52635	0.934603	2.74747	0.94639	0.225729	0.0424638	7.41399
TCGA-A8-A06Q	0	31	0.0326156	0.0444086	6.31943	9.51553	0.153352	0.220806	0.0643547	0.140806	0.0753124	0.0270165	6.42647
TCGA-A8-A06R	0	547	0.29304	0.926493	8.4606	10.3305	1.48291	0.718393	2.45091	0.0939956	0.0560133	0	3.12653
TCGA-A8-A06T	0	1614	0.0466016	0.500975	7.61868	9.16059	1.02695	0.734361	1.84846	0.080308	0.182247	0.13092	6.78519
TCGA-A8-A06X	1	943	0.0267978	0.985821	9.46411	9.16051	1.20336	0.663721	1.37129	0.742014	0.136018	0	7.0664
TCGA-A8-A06Y	0	791	0.0626347	0.259612	7.0895	10.1384	1.15917	0.488757	1.02644	2.39075	0.209131	0	3.09106
TCGA-A8-A075	0	518	0.0363146	0.393586	8.127	9.78899	3.7418	0.336151	0.44321	0.425336	2.60542	0.269596	4.26773
TCGA-A8-A079	0	274	0	0.221325	8.02355	8.99036	6.28563	0.33789	1.16628	0.321616	0.250343	0	3.83222
TCGA-A8-A07B	0	1308	0.0374849	0.147912	8.16619	9.36395	1.55419	0.251443	2.28428	0.721718	0	0.407545	4.37179
TCGA-A8-A07C	0	1034	1.2981	1.06351	6.62379	9.81581	3.09566	0.158301	0.634575	0.199091	0.126441	0	0.861748
TCGA-A8-A07E	0	608	0.235584	2.09557	8.71921	10.5282	1.45931	0.791057	2.31139	0.212967	0.169568	0.178851	4.70718
TCGA-A8-A07G	0	577	0.268281	0.953714	9.70842	10.6482	1.39043	0.918096	4.75576	0.0879884	0.199027	0.162551	3.21924
TCGA-A8-A07I	0	426	0.196844	1.16135	9.14519	8.85266	1.75497	1.22151	3.98152	0.201901	0.0898267	0.125178	5.61928
TCGA-A8-A07J	0	365	0.446367	1.09423	8.8203	10.3805	0.857	0.701761	4.25647	0.27968	0.380641	0	5.5721
TCGA-A8-A07L	0	975	0	0.876014	9.37991	9.01387	0.702677	0.663567	2.02885	0.747605	0.150753	0	3.97308
TCGA-A8-A07O	0	304	0	0.761755	8.12265	9.03438	1.45437	0.0893234	0.549913	0.209109	0.350682	0	2.28349
TCGA-A8-A07P	0	334	0.0704438	0.387207	8.72252	10.3745	1.34723	0.503477	2.12034	2.02704	0.150494	0	3.0293
TCGA-A8-A07S	0	243	0	1.21014	7.8764	10.3519	4.88014	1.16698	2.60683	0.0594676	0.103313	0	5.49795
TCGA-A8-A07U	0	760	0.247619	0.183364	7.55582	9.11697	1.27122	0.205654	2.51082	0.0695459	0.51192	0	3.39961
TCGA-A8-A07W	0	304	0.0580574	0.743028	9.26952	9.06038	1.6024	0.637794	1.25157	2.22723	0.194542	0	3.59199
TCGA-A8-A07Z	0	1371	0.0271917	0.159703	5.90339	9.46424	2.47439	0.520082	2.41343	0.582697	0.18114	0	3.70336
TCGA-A8-A082	0	549	0.0224648	0.877167	7.33197	10.1042	6.176	1.0884	0.883895	2.65016	0.351466	0	1.15744
TCGA-A8-A085	0	1124	0.0120318	1.7491	7.06971	9.3372	6.83604	0.495741	2.32066	0.0444525	0.0210831	0	6.42683
TCGA-A8-A086	0	396	0.129719	0.83496	8.51046	9.56803	5.85414	0.662066	2.92337	0.2336	0.696132	0.0208875	4.84124
TCGA-A8-A08C	0	881	0.121363	0.925921	7.68178	10.5196	0.35052	0.953013	0.954562	0.467356	0.14123	0	7.35582
TCGA-A8-A08F	0	1004	0.115039	0.476654	8.09402	8.47543	1.52926	0.60146	1.16021	1.17184	0.121073	0	3.54237
TCGA-A8-A08I	0	365	0.309184	0.132615	6.7977	9.64513	1.43809	0.227712	4.16098	1.18636	0.275082	0.0302238	4.37264
TCGA-A8-A08J	1	1127	0.0325115	0.995093	9.34539	9.92135	1.66049	0.424795	1.72649	1.16014	0.163739	0	2.61303
TCGA-A8-A08L	1	304	0.0167521	1.07981	8.3447	8.87387	1.29352	0.995841	0.955094	1.68175	0.59765	1.62555	1.23873
TCGA-A8-A08O	0	943	0.763376	1.03005	8.29484	9.54412	0.492889	0.706628	3.66156	0.123467	0.3564	0	6.54145
TCGA-A8-A08T	1	3409	0.236004	0.502374	9.18213	9.57542	0.888288	0.82941	0.770225	0.143202	0.181279	0.0225347	4.82273
TCGA-A8-A08Z	0	1217	0.103643	0.972551	9.24443	10.3438	1.15702	1.26845	3.0124	0.26349	0.771465	0	2.9952
TCGA-A8-A092	0	942	0.0489859	0.220659	8.76324	9.23183	0.730133	0.299358	2.35184	0.703132	1.49636	0.060503	5.33995
TCGA-A8-A095	0	1277	0.345599	0.753356	7.79613	10.4998	1.07477	0.581212	4.42279	0.0670804	0.223952	0	5.14844
TCGA-A8-A097	0	365	0.337273	0.548876	9.38524	9.21564	0.803935	0.242656	1.65043	0.0595963	0.375854	0	3.12654
TCGA-A8-A099	0	304	0.0569498	0.683049	8.40165	9.4449	1.71463	0.951173	1.78902	0.137893	0	0	8.58746
TCGA-A8-A09A	0	304	0.617219	0.206612	9.89677	9.77679	0.936483	0.415975	5.04932	0.0355353	0.269393	0	2.87648
TCGA-A8-A09D	0	1522	0.264474	1.3606	8.76508	9.98056	1.21152	0.480823	2.65502	0.263602	0.602846	0	4.78899
TCGA-A8-A09E	0	1492	0.0211341	0.509625	9.09598	9.55086	5.36231	0.229493	1.94545	4.85135	0.0369458	0	0.853211
TCGA-A8-A09I	0	1371	0.0319303	0.625816	8.31646	9.66938	1.30432	0.530178	2.75694	0.342078	0.143918	0	1.92628
TCGA-A8-A09K	0	912	0.0850879	0.0658768	6.69929	9.06339	7.35786	0.482514	1.17611	0.458959	0.0380114	0	1.80333
TCGA-A8-A09M	0	1006	0.0325046	0.529998	7.85837	9.16861	1.12621	0.548684	1.14905	0.0718781	0.585607	0	3.74409
TCGA-A8-A09N	0	31	0.0273646	0.415533	7.74165	9.16299	1.36795	1.14008	6.28421	0.0204983	0.489456	0	3.15662
TCGA-A8-A09Q	0	761	0.143404	0.228304	6.77424	9.64511	1.01197	0.671841	1.46951	0.499701	0.220743	0	1.91891
TCGA-A8-A09R	0	273	0.0365475	1.00924	9.75539	9.57474	1.45461	0.875851	2.33867	2.74501	0.51444	0	6.27806
TCGA-A8-A09T	0	579	0.345878	0.0492476	9.26976	10.4569	1.13122	0.871111	4.01551	1.02688	0.777658	0	6.95189
TCGA-A8-A09V	0	457	0.23839	0.78558	8.81812	10.4427	0.608412	1.27985	4.1627	0.106651	0.154191	0	8.63532
TCGA-A8-A09X	1	426	0	1.07025	9.64399	10.3364	1.43875	0.23225	0.84323	0.108622	3.83224	5.72358	0.903262
TCGA-A8-A0A2	0	579	0.221347	0.351968	8.11153	9.78757	0.753826	0.938741	3.91972	0.0655299	0.125768	0	4.21406
TCGA-A8-A0A4	0	396	0.478621	0.46995	5.85156	9.85449	0.567948	0.611011	3.67678	0.326427	0.323622	0.507247	6.01846
TCGA-A8-A0A7	0	30	0.161953	0.437627	8.82046	10.3452	0.527518	0.566306	2.64487	0.312811	2.3399	0	4.14625
TCGA-A8-A0A9	0	822	0.14636	0.499378	8.00781	10.0139	1.01317	1.04917	3.12927	0.122549	0.115587	0	6.38883
TCGA-A8-A0AD	0	1157	0.0494542	0.961699	9.05764	9.7369	0.998412	0.905465	2.28579	0.0186774	0.243549	0	6.36995
TCGA-AC-A23E	0	698	0.239255	0.819266	9.12346	10.7643	1.97437	0.860996	3.83431	0.075765	0.727086	0	6.16497
TCGA-AC-A23G	0	2248	0.606204	0.990197	9.61482	10.6727	1.08645	0.434827	4.35968	0.293898	0	0.227038	4.16323
TCGA-AC-A23H	1	174	0	0.718349	9.23181	10.14	2.18643	0.748548	0.759846	2.28952	3.40812	0.124391	3.78332
TCGA-AC-A2BK	0	2222	0.0212732	1.69558	7.01709	9.75989	0.299511	0.103512	0.452423	0.783713	0	0.0521963	0.358833
TCGA-AC-A2BM	0	3022	0.149162	0.450994	7.36642	9.02508	0.629464	0.67572	3.25627	2.48967	0.07684	0.0275739	0.767695
TCGA-AC-A2FB	0	1234	0.825602	0.481236	6.82355	10.5133	0.895999	0.811643	4.24707	0.155328	0.294254	0.041272	4.61769
TCGA-AC-A2FE	1	2636	0.456432	0.297431	7.95763	10.28	0.943216	0.913377	5.53955	0.199526	0.360046	0	2.36632
TCGA-AC-A2FK	0	2650	2.72298	1.26142	7.94848	10.586	0.534761	1.0003	5.17332	0.359385	0.221998	0.331337	4.80193
TCGA-AC-A2FM	1	792	0.280015	1.76615	6.79154	9.94052	0.833633	0.406829	2.89193	1.43695	0.434489	0	2.11288
TCGA-AC-A2FO	0	2255	0.910947	0.71199	7.71359	10.375	0.520299	0.575101	4.56978	0.226666	0.180648	0.154358	6.86617
TCGA-AC-A2QH	0	1005	0.491013	0.470956	3.81486	9.00761	1.71048	1.16394	0.230607	0.644014	0.641502	0	1.79798
TCGA-AC-A2QI	0	588	0.432248	2.2513	9.91909	9.98185	0.845779	0.796578	3.11337	0.148964	0.571561	0.0511636	4.12915
TCGA-AC-A2QJ	1	446	0.376366	0.722004	7.56384	9.65584	0.242145	0.263507	2.76736	0.577146	2.64646	0	0.270927
TCGA-AC-A3EH	1	197	0.153172	0.570409	8.64996	9.5394	1.27156	1.21145	1.28487	0.485354	0.259296	0.127769	2.82625
TCGA-AC-A3HN	0	496	0.73887	1.41005	9.30194	10.2914	0.409336	0.971881	5.11902	0.232593	0.23433	0.0586248	6.68705
TCGA-AC-A3OD	0	451	0.394988	0.0328994	4.38227	8.46297	1.11005	0.797803	2.8772	0.0938873	0.211844	0.078325	3.9125
TCGA-AC-A3QP	0	675	0.796931	0.487165	8.38225	11.0992	0.421247	0.489414	4.24184	0.141855	0.337187	0.0801833	6.83971
TCGA-AC-A3QQ	0	734	0.202199	0.249204	5.43668	7.71385	0.785997	0.466072	2.97991	0.120944	0.555968	0	2.38146
TCGA-AC-A3TM	0	762	0.4559	0.331802	8.66162	10.2934	0.333891	0.41394	3.03275	0.802318	0.641492	0	5.92447
TCGA-AC-A3TN	0	456	0.101075	0.662582	8.3603	9.88954	0.490982	0.576546	2.08305	0.160281	0.173214	0.0214787	8.16654
TCGA-AC-A3W6	0	602	0.35067	1.62512	9.18663	9.90505	1.44599	1.20777	3.9415	0.323443	0.181867	0	3.52781
TCGA-AC-A3YI	0	707	1.46707	0.380248	9.16613	10.2916	0.390818	0.648844	2.46247	0.346523	0.125955	0.0606103	4.06564
TCGA-AC-A4ZE	0	890	0.268549	1.3199	6.72902	9.81863	1.42422	0.357039	2.06884	0.396137	0.860112	0	8.27285
TCGA-AC-A5XS	0	588	0.251737	0.406861	7.03549	9.89803	0.553397	0.455489	2.36642	0.650633	0.223489	0	6.41123
TCGA-AC-A5XU	0	455	0.162868	1.27773	8.9238	10.585	2.43852	0.756922	2.2953	2.00511	0.705071	0	0.995629
TCGA-AC-A62V	1	348	0.0738124	0.265257	8.34017	9.6065	0.390802	0.456696	0.489501	2.81984	0.127335	0	0.087286
TCGA-AC-A62Y	0	530	0.299189	0.810001	6.61998	9.65369	0.983519	0.836215	0.980321	1.00846	0.43771	0	5.57647
TCGA-AC-A6IV	0	568	0.662864	1.40485	8.54622	10.0251	1.01986	0.683233	3.62227	0.255448	0.518895	0.174504	7.67624
TCGA-AC-A6IX	0	373	0.391075	0.758712	8.16381	10.3133	1.38416	0.635408	2.86588	0.218576	0.832454	0.161625	3.87632
TCGA-AC-A7VC	0	1	0.459481	1.24699	7.80816	10.2481	0.4177	0.376407	4.82834	0.642047	1.46363	0	1.36189
TCGA-AC-A8OQ	0	34	0.167752	1.13826	8.14321	9.47905	0.959784	0.693734	1.77051	0.339048	0.376324	0.0273152	2.05306
TCGA-AN-A03X	0	10	0	0.844245	9.97436	9.79513	1.31328	0.334805	2.78272	0.260982	0.403719	0	0.828668
TCGA-AN-A041	0	7	0.178969	1.43242	8.92816	10.6142	0.65911	0.271539	4.91781	0.135796	0.030132	0	7.15814
TCGA-AN-A04A	0	90	0.202786	0.871066	8.83932	10.3428	0.82822	0.44347	2.24274	0.367379	0.105404	0	8.64327
TCGA-AN-A04C	0	54	0.0887353	0.639281	8.82955	10.0501	0.883283	0.118651	0.646769	0.0945383	0.739039	2.04805	1.66676
TCGA-AN-A04D	0	52	0.0402519	0.961779	8.43884	8.64023	1.29699	0.642907	0.0344858	0.366209	0.114887	0.0819896	1.69647
TCGA-AN-A0AJ	0	303	0	0.564121	7.80493	9.58669	1.01018	0.403771	2.01995	2.21421	0.42235	0.0598286	0.598232
TCGA-AN-A0AK	0	224	0.0251087	0.171225	5.73208	10.2586	1.23211	0.197266	1.12822	0.109319	0.167926	0.0310723	0.701127
TCGA-AN-A0AL	0	227	0.0370678	1.40849	8.87927	9.64661	2.31884	0.542157	1.845	0.302632	0.0645368	0	0.127987
TCGA-AN-A0AM	0	5	0.0153768	0.273529	8.62509	9.77908	1.64552	0.222725	1.76183	1.1898	0.129847	0.0190443	2.81968
TCGA-AN-A0AT	0	10	0.357167	0.388038	6.48033	10.2113	1.04123	0.195513	0.290459	0.459284	0.0500072	0	1.81844
TCGA-AN-A0FD	0	196	0.0833426	0.400693	9.6597	10.6792	3.71476	0.465211	3.86432	0.0779976	0.108895	0	6.69284
TCGA-AN-A0FF	0	172	0.251656	0.771025	7.24827	10.1382	3.45715	0.39846	2.10737	1.98471	0.174843	0.0259911	8.72173
TCGA-AN-A0FJ	0	242	1.21456	1.48832	6.29258	10.3351	1.32368	0.964177	0.734878	0.642661	0.711301	0.132694	0.943381
TCGA-AN-A0FL	0	231	0.178156	0.305507	6.49396	10.4681	0.873988	0.077035	0.590456	0.268589	0.0545104	0	0.209345
TCGA-AN-A0FN	0	218	0.260289	1.31656	9.40319	10.6802	1.20324	0.601877	3.89457	0.0733382	0.408283	0.020659	4.79023
TCGA-AN-A0FS	0	210	0.64217	0.86376	6.43616	10.8119	0.87994	0.744939	3.9205	0.0868823	0.389861	0.0724521	6.34664
TCGA-AN-A0FT	0	214	0.0360069	0.705373	7.86588	10.0685	1.32663	0.171913	0.381305	0.5077	0.0830175	0	4.28957
TCGA-AN-A0FZ	0	10	0.0623394	1.23778	8.64269	10.6325	1.2634	0.614182	1.32348	0.0651562	0.505026	0.0312591	7.46013
TCGA-AN-A0G0	0	16	0.0167355	0.82023	8.26173	9.73991	2.81705	0.44736	0.332717	0.504389	0.340988	0	1.2379
TCGA-AN-A0XL	0	163	0.705147	0.719237	7.05519	9.71963	0.656829	0.341645	2.21942	0.167826	0.425395	0.0266024	9.23576
TCGA-AN-A0XO	0	375	0.201525	0.975434	10.1892	9.81087	1.03594	0.879757	2.15436	1.85786	0.248811	0	4.53056
TCGA-AN-A0XP	0	9	0.0376424	0.858524	8.45794	9.78867	2.51921	0.940556	1.39364	0.0695468	0.128208	0	7.54276
TCGA-AN-A0XR	0	10	0.0243768	0.557548	8.40928	9.36882	1.16336	1.37979	1.05532	0.0716754	0.56487	0.0301684	6.41318
TCGA-AN-A0XU	0	10	0.576662	0.933392	7.26151	9.63586	0.832769	1.0289	0.382332	0.742636	0.391678	0.0480322	1.0944
TCGA-AN-A0XW	0	170	0.303372	0.891323	9.12441	9.88324	1.43822	0.441566	2.63287	0.323541	0.330106	0	7.81203
TCGA-AO-A03L	0	2442	0.45352	0.548851	9.42872	10.359	0.45319	0.572555	4.04124	0.576015	0.194449	0	4.7201
TCGA-AO-A03M	0	1866	0.508401	0.621856	7.68367	9.85507	2.54268	0.616533	0.653223	0.607502	0.283747	0.0542708	2.79191
TCGA-AO-A03N	0	2031	0	0.588474	7.29394	9.38003	1.00758	0.0829935	0.498742	0.212955	0.193963	0.204489	4.1994
TCGA-AO-A03O	1	2483	0	0.281706	6.79686	9.80589	0.507887	0.35226	1.55836	0.61221	1.47563	0.334317	1.18395
TCGA-AO-A03P	1	2911	0.0267336	0.681765	6.57793	10.4277	0.748791	0.442562	0.808683	0.409747	0.0235224	0	4.24451
TCGA-AO-A03T	0	2124	0.21672	0.26046	6.45306	8.90411	0.287877	0.350327	1.73537	1.52336	0.346363	0.0273567	4.98822
TCGA-AO-A0J2	0	997	0	0.625551	9.72165	9.21485	0.563172	0.223521	0.467162	0.0388324	0.972766	0.0638792	1.90857
TCGA-AO-A0J3	0	651	0.0586983	0.579106	7.15059	9.39692	0.587279	0.610495	0.706642	0.238768	0.101641	0	4.79292
TCGA-AO-A0J4	0	1587	0.0657347	1.55617	9.30665	9.75287	1.70651	0.407969	1.9962	0.876639	0.335967	0	1.16394
TCGA-AO-A0J6	0	1140	0	0.180192	10.1459	8.86997	0.613824	0.18848	0.297792	0.884982	0.105705	0.015392	0.341635
TCGA-AO-A0J9	0	1613	0.585251	0.441905	6.26691	10.5355	0.271779	0.260973	1.31862	0.147375	0.268792	0.0363225	5.20719
TCGA-AO-A0JB	0	1542	0.359712	0.259957	4.86774	9.62407	0.16398	0.138597	0.851068	0.225632	0.309086	0	7.5725
TCGA-AO-A0JC	0	1547	0.547351	0.501582	5.66802	11.0028	0.792038	0.329663	0.770059	0.0445279	0.288294	0	5.71692
TCGA-AO-A0JD	0	2190	0.380563	0.160803	6.87132	10.8169	2.45645	0.898192	1.16433	0.104592	0.0359986	0	2.82369
TCGA-AO-A0JE	0	2335	0.0373561	0.957101	9.35398	9.69369	0.744577	0.509194	3.44061	0.0957344	0.591877	1.41967	6.20258
TCGA-AO-A0JG	0	798	0.675568	1.26735	6.4673	10.0158	1.18098	0.600378	4.34698	0.0669215	0.123461	0.0225562	10.83
TCGA-AO-A0JI	0	1528	0.247577	0.468767	7.45155	9.24629	0.283105	0.303771	3.36422	2.57407	0.410428	0	2.25741
TCGA-AO-A0JL	0	1683	0.0830033	0.693641	6.77462	9.08499	2.09623	0.480679	0.446668	0.381185	0.0968	0.017551	2.26289
TCGA-AO-A0JM	0	2184	0	1.01869	8.56571	9.72689	0.486123	0.606618	0.971137	1.94631	0.0508819	0	9.11659
TCGA-AO-A124	0	3506	0.679867	0.714193	7.80008	10.0258	3.89905	0.0711552	0.852857	0.43083	0.262622	0	1.58365
TCGA-AO-A125	0	3456	0	0.28273	5.62102	11	1.13029	0.891382	0.455317	0.285863	0	0	8.75581
TCGA-AO-A126	0	3307	0.142676	0.833219	8.33178	10.2739	1.28962	0.664302	1.81083	0.208347	0.337923	0.0803742	5.45969
TCGA-AO-A128	0	3248	0.0162048	0.819205	5.83858	9.64231	1.34601	0.366365	1.07109	0.947499	0.0834738	0	0.402825
TCGA-AO-A129	0	3286	0.182209	0.870439	7.87563	10.116	3.34257	0.122368	1.55891	0.515852	0.472196	0	1.61576
TCGA-AO-A12C	0	2372	0.569371	1.43592	8.54273	10.8182	1.28328	0.454371	3.87313	0.169026	0.213478	0	1.87143
TCGA-AO-A12D	0	2515	0.116879	0.561602	10.5119	9.82545	1.16461	1.25877	2.03653	0.171365	0.531073	2.38906	3.49743
TCGA-AO-A12E	0	2142	0.680008	0.858732	6.37804	9.31004	0.247956	0.669293	2.72917	0.1281	0.138559	0.0169991	6.84082
TCGA-AO-A12F	0	1842	0.535261	1.00798	8.16701	9.87143	2.60156	0.219823	0.634785	0.335712	1.53934	0	2.08893
TCGA-AO-A12G	0	1639	0.263109	0.724841	6.98132	10.1513	1.01325	0.203878	2.22822	0.0670464	0.193916	0	5.58039
TCGA-AO-A1KO	0	622	1.35451	0.882585	5.58018	10.3633	0.358472	0.624315	4.45044	0.0743572	0.246858	0.164379	4.75519
TCGA-AO-A1KQ	0	1882	0.0441186	0.363532	7.79825	9.72741	1.6762	0.261463	1.09876	0.894228	0.628401	0	4.14977
TCGA-AQ-A04H	0	754	0.0514457	1.49138	6.05298	9.10264	5.88504	0.496418	0.987639	1.57113	0.252706	0	5.77308
TCGA-AQ-A04L	0	3957	0	0.540018	9.31342	10.1698	1.33024	0.24064	0.953419	0.0614791	3.32359	0.176371	7.8329
TCGA-AQ-A0Y5	1	172	0.127984	0.994196	8.60919	10.6193	2.68671	1.00201	2.10345	2.75147	0.574528	0.0694294	3.74495
TCGA-AQ-A1H2	0	475	0.0458328	0.136578	7.49789	9.27117	7.10101	0.455405	1.35319	2.53811	0.381408	0	2.77715
TCGA-AQ-A1H3	0	989	0.464646	0.6923	8.94133	10.6874	0.714836	0.996901	4.17741	0.730758	0.119269	0.0432049	6.48078
TCGA-AR-A0TP	0	4275	0.787458	1.48665	8.19037	9.96175	1.62898	0.235328	0.297142	0.686334	0.721857	0.0226098	1.10444
TCGA-AR-A0TQ	0	2991	0.172848	0.510116	6.88759	9.61	0.528288	0.373038	2.54445	0.388608	0.128588	0.055834	2.65949
TCGA-AR-A0TR	1	160	0.0758367	0.413651	4.52469	10.3433	7.92039	0.954888	0.142522	0.177704	0.0668622	0	8.16136
TCGA-AR-A0TU	0	709	0.473719	0.536029	5.7157	9.88875	1.51877	0.214687	0.254558	0.177824	0.0923685	0	0.162436
TCGA-AR-A0TV	0	2288	0.0540539	0.593509	6.72419	8.59356	1.02881	0.532149	0.371605	0.523526	0.0319171	0	7.62902
TCGA-AR-A0TW	0	3009	0.063495	0.172328	6.58365	8.95195	5.03352	0.248242	1.82339	0.0938955	0.083136	0.0199853	0.180971
TCGA-AR-A0TY	1	1699	0.139767	1.19313	9.4847	10.2541	1.56506	0.387537	1.43346	0.325848	0.331465	0.0200814	0.956101
TCGA-AR-A0TZ	1	3262	0.0818955	0.517235	7.31735	9.38469	1.39145	0.826554	2.59072	0.764146	0.63637	0.020749	1.99924
TCGA-AR-A0U2	1	2551	0.0421431	0.556911	6.35682	9.02208	3.12799	1.35068	1.45214	0.715799	2.27194	0.0774318	1.46515
TCGA-AR-A0U4	0	3261	0.227667	1.84798	6.03736	9.76379	0.803463	0.222114	0.150065	0.213724	0.0704987	0	0.306784
TCGA-AR-A1AH	0	3807	1.01265	0.712915	7.3227	9.99992	0.780315	0.319284	0.204475	0.0929386	0.759709	0	0.347142
TCGA-AR-A1AJ	0	3072	0.149264	0.580128	8.52423	9.55432	1.33776	0.612126	1.23761	0.158813	0.0389591	0.0275935	0.768122
TCGA-AR-A1AK	0	3159	1.19771	1.71869	7.86473	9.38131	0.84531	1.02029	5.33651	0.994162	0.437668	0.0589004	9.01
TCGA-AR-A1AM	0	2991	0.888942	0.55271	8.36215	10.263	0.542238	1.07255	5.86324	0.273251	0.270861	0.101448	5.68255
TCGA-AR-A1AN	0	2920	0.349711	0.892654	8.17393	10.4781	0.362215	0.494982	2.6254	0.212132	0.259728	0.022136	7.48815
TCGA-AR-A1AO	0	2618	0.88252	0.731301	8.00005	10.3433	0.787368	0.512113	2.59218	0.147741	0.953487	0.168492	2.821
TCGA-AR-A1AP	0	2856	0.414749	0.650031	9.26254	10.065	1.24885	1.12013	1.82024	0.935559	0.257198	0.0327302	4.61869
TCGA-AR-A1AQ	0	3021	0.316524	0.859056	7.46673	10.408	0.896227	0.27353	1.57849	0.202861	0.355055	0.17027	0.970975
TCGA-AR-A1AR	1	524	0.712397	0.469391	9.36462	10.1998	1.29276	0.760112	0.699509	0.115452	0.146518	0	0.543591
TCGA-AR-A1AS	0	1150	0.0268112	0.449372	7.94505	10.3796	0.106578	0.782522	0.48642	2.14871	1.08479	0	4.77074
TCGA-AR-A1AU	0	2868	0.945966	0.699049	8.02199	9.86899	1.61313	0.987426	5.02242	1.01985	0.26732	0.14758	4.21819
TCGA-AR-A1AV	0	1864	0.0576153	1.17207	7.95167	10.6825	1.45581	0.970622	1.18	0.099019	0.696622	0	6.31499
TCGA-AR-A1AW	0	2632	0.159006	0.586688	7.20756	9.47251	0.965335	0.674851	2.5191	0.0853581	0.140657	0.0612196	3.55709
TCGA-AR-A1AX	0	2629	0.423849	0.332074	8.05603	9.964	1.27509	1.72821	4.64426	0.31511	1.60206	0.0263222	4.32571
TCGA-AR-A1AY	0	1026	0.438502	0.718657	7.6869	8.17653	1.22222	0.374559	1.10151	0.62568	0.191438	0.163665	1.38479
TCGA-AR-A24H	0	4894	0.0311658	0.453612	7.08479	9.94508	1.18109	0.690271	0.377122	0.416343	0.206073	0.0760946	6.91823
TCGA-AR-A24K	0	1548	0.0683232	0.216135	7.72034	10.3999	0.571107	0.811915	2.52044	0.0763713	0.278724	0	7.57877
TCGA-AR-A24M	0	3660	0.905039	0.877657	9.00438	10.6675	1.05599	0.681468	4.87819	0.170439	0.055653	0.0198769	8.54286
TCGA-AR-A24N	0	3035	0.127457	0.627221	8.81398	9.49128	0.23797	0.875874	3.84565	3.06197	0.242031	0.1189	4.99266
TCGA-AR-A24O	0	3607	0.685702	1.25681	8.04551	10.4573	2.33226	0.972183	4.2673	0.194948	0.196423	0.249315	7.96877
TCGA-AR-A24P	0	84	0.330389	0.575382	9.14398	10.3917	0.911962	0.884009	4.10956	0.597267	0.0608543	0	5.74473
TCGA-AR-A24R	0	3430	0.247109	0.238293	7.85226	9.96018	0.608813	0.628291	3.3184	0.679954	0.293697	0.0207405	2.32863
TCGA-AR-A24S	0	2976	0.278602	0.727074	7.85539	10.2651	0.985999	1.07322	1.06545	0.0822232	0.705441	0.0199199	5.65134
TCGA-AR-A24T	0	3202	0.719976	1.19207	8.62291	10.293	1.00939	0.575614	4.49397	0.342022	0.446843	0	3.41307
TCGA-AR-A24W	0	1550	1.65654	0.376594	7.1315	10.2331	0.715504	0.586627	4.50467	0.542505	0.106615	0.148242	5.41318
TCGA-AR-A24X	0	3004	0.12635	1.32287	8.83949	10.918	0.710171	0.787175	3.26138	0.0485143	0.785758	0	4.66753
TCGA-AR-A250	0	2707	0.123986	1.30586	9.04685	9.48393	1.01359	0.473377	3.29508	0.273386	0.0739332	0	3.32589
TCGA-AR-A252	0	2838	0.590936	0.300916	5.74171	9.94234	0.841928	0.627925	4.52709	0.32137	0.130488	0.0191419	7.53254
TCGA-AR-A254	0	2605	0.141362	0.707838	10.1251	9.96257	1.49887	0.844924	2.13095	1.83261	1.51797	0	3.2829
TCGA-AR-A256	1	2854	0	0.848615	8.52499	9.97846	1.30596	0.527593	0.845571	0.61968	0.483922	0	1.03393
TCGA-AR-A2LH	1	616	0.633112	0.403589	9.47711	10.1005	0.31181	0.679959	2.99667	0.0418127	0.186932	3.77221	3.74807
TCGA-AR-A2LJ	0	2632	0.607408	0.596306	7.12476	10.4435	0.860867	0.492049	2.1858	0.184564	0.514016	0.240221	6.02801
TCGA-AR-A2LK	1	1649	0.094871	0.652143	8.04175	9.72708	5.01567	0.824961	3.97087	1.30627	0.985293	0.0241177	5.07841
TCGA-AR-A2LL	0	2012	0.112348	0.0586917	8.59052	9.63243	3.59435	0.665193	2.67312	0.21585	0.192014	0	4.07145
TCGA-AR-A2LO	0	1198	1.30228	0.550199	8.20474	10.3995	0.416733	0.741417	4.13838	0.133139	0.782509	0.0380683	4.70628
TCGA-AR-A2LQ	0	1233	0.968196	0.730942	8.10306	10.4456	0.700858	0.997498	3.73614	0.192752	0.315602	0.47316	4.17185
TCGA-AR-A2LR	0	1742	1.78641	2.69687	8.12892	10.1747	1.38884	0.862154	3.16893	0.631489	0.0999871	0	6.30552
TCGA-AR-A5QM	0	2231	0.549064	0.439536	7.24242	9.59879	1.05779	0.98894	4.03076	0.726932	0.579445	0.0580023	4.88243
TCGA-AR-A5QP	0	1185	0.982602	0.66339	8.0773	10.5201	0.163091	1.09789	3.28521	0.409495	0.118736	0.0570621	4.31765
TCGA-AR-A5QQ	1	322	0.667095	0.39754	10.1431	9.92985	1.45694	0.291364	1.23218	0.081073	0.574816	0.0274152	0.527207
TCGA-B6-A0I1	1	2361	0.0831968	2.05135	9.46161	8.83592	3.67265	0.658105	0.402135	0.280261	1.69754	0.316589	2.18588
TCGA-B6-A0I2	0	4361	0	0.207003	7.21526	10.4133	0.381599	0.0812848	0.199686	0.072994	0.029058	0	0.889568
TCGA-B6-A0I5	0	8556	0.24323	0.202438	8.54294	11.1076	0.400825	0.276394	1.82951	0.478611	0.600729	0	6.93682
TCGA-B6-A0I8	1	749	0.124531	0.779403	10.3245	9.11358	1.17177	0.505986	4.43364	0.691319	0.284393	0.0200215	6.45331
TCGA-B6-A0I9	1	362	0.333845	0.408879	8.99507	10.3968	1.07241	0.791539	2.58713	3.43405	0.414519	0.0823006	3.36184
TCGA-B6-A0IC	1	1542	0	0.209497	6.91142	10.0644	1.89315	1.50969	0.234947	1.36187	0.205512	0	5.75991
TCGA-B6-A0IG	1	4456	0.163742	0.305923	8.59262	10.8628	0.769048	0.753125	2.0743	0.153508	1.02767	0.0178083	5.90115
TCGA-B6-A0IH	1	3418	0.74093	0.565322	8.19248	10.4583	1.56665	1.06888	3.76283	0.223062	0.280401	0.381498	4.9527
TCGA-B6-A0IJ	0	7106	0.131233	0.400068	7.76495	10.7055	0.391102	0.157824	1.58072	0.0185472	0	0	0.898409
TCGA-B6-A0IK	1	571	0.0906377	0.151613	9.92016	10.2995	0.678739	0.379223	3.12206	0.76088	0.650659	1.45532	6.30592
TCGA-B6-A0IM	1	3873	0.0612473	1.15962	7.61069	10.0743	0.839004	0.864254	1.03388	0.507219	0.0272359	0.038281	6.32684
TCGA-B6-A0IN	1	2573	0.0835314	0.618064	6.81566	9.51818	0.903836	0.286554	2.38689	0.0239003	0.0915135	0	6.75364
TCGA-B6-A0IO	0	5042	0.0870381	0.213396	6.04811	10.3552	0.448197	0.651599	1.90923	0.226999	0.076773	0	6.02587
TCGA-B6-A0IP	1	3926	0.428072	0.425603	8.17184	10.8001	0.417203	0.993506	3.4443	0.143877	0.155556	0	6.51687
TCGA-B6-A0IQ	0	4285	1.4869	0.312116	9.24222	9.30742	2.60069	0.761807	1.22178	0.274858	0.398895	0.0161177	1.51166
TCGA-B6-A0RG	0	2082	0.148719	0.435714	8.19484	10.1397	0.529905	0.529121	4.74473	0.165709	0.212954	0	6.86323
TCGA-B6-A0RI	0	7126	0.111463	0.566032	9.08605	10.1785	1.21674	1.19915	2.30381	0.137559	0.709613	0	4.62641
TCGA-B6-A0RL	1	2469	0	0.318514	7.87393	9.17693	3.16869	0.690476	0.190235	0.392549	1.06502	0.0225097	2.16842
TCGA-B6-A0RM	1	2373	0.31375	0.238672	5.05238	10.5438	3.25727	1.04181	0.403939	0.509546	0.130793	0	7.50327
TCGA-B6-A0RN	0	8008	0.174377	0.497414	9.48498	11.0894	0.492606	0.934641	5.81603	0.0676456	0.0401624	0.0284492	5.84305
TCGA-B6-A0RO	0	4929	0.633287	0.151287	7.91683	11.1599	0.487017	0.310302	2.31752	0.226636	0.224623	0.142735	8.88527
TCGA-B6-A0RP	1	3126	0.118933	1.15935	9.54067	9.87852	4.02449	0.808446	1.64166	0.138698	0.0308002	0.0644267	8.21712
TCGA-B6-A0RS	1	3063	0.206291	0.76506	10.5287	10.4121	0.109079	0.323356	1.66013	0.0508817	0.473446	0.402369	2.46474
TCGA-B6-A0RT	0	2721	0.704746	0.397069	8.09622	10.2586	0.635765	0.36842	5.21228	0.202857	0.273693	0	1.92437
TCGA-B6-A0RU	0	8605	1.78879	0.823813	7.95086	10.2596	1.01947	0.357554	2.88689	0.368945	0.266754	0	2.5114
TCGA-B6-A0RV	0	5156	0.847271	0.431539	7.27395	11.0268	0.725305	0.781523	4.63043	0.139658	0.162912	0	8.06244
TCGA-B6-A0WS	1	2965	0.0967236	0.726083	8.73524	9.69394	0.583847	0.910471	4.03071	0.446504	0	0	9.1811
TCGA-B6-A0WT	0	5739	0.263745	0.371651	8.94048	9.94222	1.30791	0.991698	3.07031	0.378292	0.203031	0	6.89984
TCGA-B6-A0WV	1	2417	0.349643	0.203413	7.7289	9.43433	2.97838	0.532095	1.56857	0.995073	0.199536	0	2.07322
TCGA-B6-A0WW	1	558	0.144493	0.282181	9.75539	8.90827	1.79914	0.554729	2.0414	0.359968	1.17579	0.0372087	3.24957
TCGA-B6-A0WX	1	639	1.22979	0.663232	10.0402	9.9382	0.264144	0.751683	5.23899	3.48525	0.471507	0	3.51743
TCGA-B6-A0WY	1	3461	1.7561	0.347578	9.18359	10.268	1.28943	0.960556	5.67078	0.342589	0.705283	0.0695915	6.53006
TCGA-B6-A0X0	1	3945	0.260307	0.296424	8.32583	11.4048	0.404129	0.789827	1.50519	0.175422	0.645989	0	8.44827
TCGA-B6-A0X4	1	860	0.117582	0.309692	5.56293	10.3864	1.21345	1.47078	0.407866	2.0051	0.103842	0	9.67783
TCGA-B6-A0X5	1	2097	0.0248483	0.300508	7.60851	9.30271	7.3016	0.0138782	0.0628991	1.31788	0	0	7.9958
TCGA-B6-A1KF	0	3088	0.126452	0.585889	9.55367	8.87977	3.12735	0.317708	0.61845	0.619405	0.0382077	0.0536203	0.14905
TCGA-B6-A401	0	2596	0.617306	0.457131	8.6616	9.7612	0.793911	0.943332	3.31853	2.18558	0.188785	0	4.4791
TCGA-B6-A402	0	2281	0.159944	0.530882	10.4401	10.017	2.91209	0.393	0.7326	0.132744	0.0582724	0	1.24193
TCGA-B6-A408	0	2072	0.178007	0.371602	8.84997	8.58053	1.07899	0.877299	4.38505	1.58847	0.41766	0	4.50472
TCGA-B6-A409	1	573	0.372981	0.548603	9.21132	9.29405	0.904969	0.0344126	1.71596	0.224776	0.106032	0.0154411	1.20101
TCGA-B6-A40B	0	3152	0.221756	0.60641	9.32051	10.0578	0.692204	0.554237	3.84625	0.565698	0.391254	0.0196822	4.49887
TCGA-B6-A40C	0	2164	0.203839	0.459743	9.0217	9.60761	0.581345	0.508112	2.2884	0.214257	0.980314	0	7.10444
TCGA-BH-A0AU	0	1914	0.378906	0.916633	8.88557	9.8148	0.489968	1.09118	4.75804	2.43207	0.853975	0	3.03934
TCGA-BH-A0AW	0	622	0.0856913	0.571734	9.18995	10.2138	1.27099	0.27835	2.3563	0.0957183	0.0755809	0.503232	3.10401
TCGA-BH-A0AZ	0	1919	0.562103	1.27202	9.66471	10.0395	2.247	0.449559	4.17414	1.32771	0.366001	0	7.44145
TCGA-BH-A0B1	0	1148	0.445544	0.329818	8.62356	9.31795	1.235	0.328284	4.94128	1.65184	0.197581	0	6.73592
TCGA-BH-A0B3	0	1203	0.184057	0.397375	9.77656	9.13694	0.665878	0.177309	2.68393	0.937486	0.68603	0.369009	0.745098
TCGA-BH-A0B5	0	2136	0.453141	0.691423	9.14766	10.2573	0.33795	1.02514	4.42422	0.126869	0.216815	0.0272492	4.38124
TCGA-BH-A0B8	0	1569	0.0884329	0.351042	7.41337	10.1181	1.88758	0.396762	2.44152	1.852	0.415062	0	3.40274
TCGA-BH-A0B9	0	1572	0.057757	0.30398	6.26266	12.1927	0.696954	0.368378	1.47569	0.315211	0.51682	0.0145418	1.86396
TCGA-BH-A0BC	0	974	0.302603	1.50313	7.91717	9.9412	1.58865	0.354156	3.12514	0.291865	0.108539	0	9.19817
TCGA-BH-A0BD	0	554	0.349267	0.570591	8.0761	10.1533	1.22868	0.522486	3.7178	1.47841	0.361222	0.0221047	5.31422
TCGA-BH-A0BF	1	1324	0.176981	0.739109	9.23335	9.85385	1.22261	0.407931	5.09685	0.29199	0.611331	0.0905014	5.50991
TCGA-BH-A0BG	0	1871	0.194317	1.04894	7.15103	10.2438	0.882215	0.0863886	1.96415	0.147628	0.108334	0.0197071	0.507594
TCGA-BH-A0BL	0	2278	0.831542	0.896718	9.48325	9.787	1.62814	0.526604	2.54672	0.207578	0.715766	0.0216296	1.85003
TCGA-BH-A0BM	0	1876	1.28983	0.408545	7.91216	10.9714	0.220116	0.458325	3.71743	0.0706984	0.271121	0.142976	6.07718
TCGA-BH-A0BO	0	2197	1.48974	0.552975	7.19701	10.4217	0.168814	0.670306	4.16871	0.258221	0.284974	0.048567	5.55224
TCGA-BH-A0BP	1	2296	0.684584	0.901447	8.50892	9.79686	1.29816	0.218859	2.91254	0.203216	0.40431	0	2.82332
TCGA-BH-A0BR	0	2330	0.0939454	1.2921	10.2767	9.81881	1.57539	0.599086	1.94941	1.17443	0.0828889	0.0589667	2.90215
TCGA-BH-A0BT	0	2365	0.51378	0.239543	7.86105	10.5666	0.84982	0.197879	4.29599	0.36902	0.0624439	0.408881	2.66715
TCGA-BH-A0BV	0	1519	0.0675949	1.16738	7.96256	9.7531	5.61847	0.565991	3.45143	1.14976	0.478698	0.0561066	8.90963
TCGA-BH-A0BW	0	2371	0.0238485	1.49141	9.04418	8.70189	0.508327	0.289921	0.77617	0.45804	0	0.0295158	0.672747
TCGA-BH-A0BZ	0	2255	0.129064	1.07281	10.9735	9.56463	0.217318	0.427563	3.29159	0.285161	0.318175	0	1.51724
TCGA-BH-A0C0	0	1270	0.158914	1.01682	7.15615	9.80833	1.18797	0.18756	0.83374	0.291327	0.370068	0.0294585	5.07259
TCGA-BH-A0C1	1	1411	0.256237	0.894133	9.55211	10.1504	1.08707	1.40439	4.16494	0.0318824	0.243624	0.127898	4.06814
TCGA-BH-A0C3	0	2709	0.965749	0.685977	6.86111	10.0577	0.96934	0.847816	4.27069	1.03621	0.777426	0.107689	5.68734
TCGA-BH-A0C7	0	2767	0.393897	0.539088	8.00542	9.38144	0.318618	0.493207	3.84615	0.363719	0.218481	0	8.24562
TCGA-BH-A0DD	0	2486	0	0.38076	8.36235	8.80231	2.3712	1.21989	1.36796	0.272486	0.655618	0	3.55718
TCGA-BH-A0DE	0	2372	0.920999	1.24349	7.9439	9.91237	0.568987	0.348292	3.28818	0.555991	0.151334	0.0660045	2.16943
TCGA-BH-A0DG	0	2041	0.272728	1.34445	9.04955	10.0132	0.684854	0.753955	2.36619	0.249539	0.210094	0.127185	10.8532
TCGA-BH-A0DH	0	1156	0.281315	0.452011	8.60115	9.49415	0.674884	0.222036	1.33563	0.158597	0.1165	0.0421762	8.27936
TCGA-BH-A0DI	0	912	0.754517	0.782544	10.088	10.2073	1.64816	0.703665	4.36606	0.597833	0.342991	0.0536222	3.03912
TCGA-BH-A0DK	0	423	0.411675	0.937726	8.0054	9.58689	2.0839	0.362682	5.31954	0.242205	0.11902	0	9.69307
TCGA-BH-A0DO	0	1644	1.11898	0.788219	7.28631	10.7192	1.02916	1.52793	2.85744	0.0906806	0	0.0256551	6.96827
TCGA-BH-A0DQ	0	98	0.555732	1.39799	8.81272	10.0391	0.128461	0.431472	2.05008	0.23989	0.26333	0	5.78414
TCGA-BH-A0DS	0	78	0.0979793	0.887738	9.23081	10.4972	0.746641	0.401212	1.16206	1.1563	0.035209	0.024928	6.12167
TCGA-BH-A0DT	0	2403	0.865371	0.481867	8.67545	10.8316	0.912715	0.846347	4.87485	0.148448	0.117662	0.0565351	6.08439
TCGA-BH-A0DV	0	2064	0.879932	1.46915	8.74838	10.7489	1.15655	0.669539	5.29285	0.260986	0.232556	0	5.01891
TCGA-BH-A0E0	0	134	0.210503	0.520964	8.7098	10.3915	0.834601	0.0495776	2.69004	0.1449	2.53036	0	3.75544
TCGA-BH-A0E1	0	477	0.223819	1.38477	7.2655	11.056	2.46332	0.601985	2.42842	0.597458	0.147009	0.0535819	10.742
TCGA-BH-A0E2	0	435	0.479603	0.53893	8.13679	11.4529	2.10041	0.634998	2.70706	0.277611	0.151746	0	6.93381
TCGA-BH-A0E7	0	1363	0	1.41052	7.8741	9.82632	1.68437	1.3704	2.32991	0.664579	0.293514	0	7.39144
TCGA-BH-A0E9	0	2489	1.55004	0.859991	9.38264	10.2332	0.909511	0.796667	4.13547	0.247316	0.390103	0.149936	4.01302
TCGA-BH-A0EA	1	991	1.05463	0.56752	8.64772	10.5297	0.822533	0.993949	3.40308	0.804408	0.229137	0.0346202	5.66534
TCGA-BH-A0EE	0	943	0.013243	0.0796122	7.57783	10.0011	0.963366	0.626549	0.022573	0.0868125	0	3.41763	4.12388
TCGA-BH-A0EI	0	1926	0.154936	0.948603	9.49579	10.3591	4.7265	0.760329	4.49314	0.164828	0.079892	0	2.53872
TCGA-BH-A0GZ	0	328	0.0963836	0.625866	8.28996	9.30066	1.18321	0.51527	1.24401	1.5956	0.265931	0.0406248	4.13601
TCGA-BH-A0H0	0	461	0.100342	0.70757	3.09794	9.07565	6.61154	0.11886	1.46905	0.117141	0.0762328	0	2.71157
TCGA-BH-A0H5	0	1620	0.529461	0.351111	6.61939	10.8893	0.514369	0.871691	2.43296	0.0979949	0.305888	0.0472922	4.97978
TCGA-BH-A0H6	0	747	0.489958	0.77672	9.4478	9.87178	1.63961	1.13556	2.23896	0.592361	0.227257	0	6.95289
TCGA-BH-A0H9	0	1247	0.350601	0.509048	7.42762	10.6296	0.70707	0.780279	2.6803	0.548478	0.084669	0	3.16459
TCGA-BH-A0HB	0	806	0.0378763	0.347969	7.68485	9.73191	3.7875	0.262808	2.69888	0.212922	0.189389	0	7.448
TCGA-BH-A0HI	0	620	0.0978904	1.28676	8.56177	10.6616	3.98254	0.768191	2.82517	0.210884	0.103056	0	7.67029
TCGA-BH-A0HK	0	178	0.233175	0.496856	6.78556	11.2576	0.77127	0.339045	1.70985	0.0399675	0.287178	0.044151	7.6825
TCGA-BH-A0HL	0	72	0.0399518	1.10547	5.74307	8.09455	0.664795	0.748127	0.493802	1.9619	0.505428	0.049381	0.519748
TCGA-BH-A0HN	0	516	0.0434539	0.087746	7.17893	10.3368	1.11261	0.711939	3.41776	0.576564	0.111866	0	3.22028
TCGA-BH-A0HO	0	76	0.0762241	0.803618	6.7613	10.7563	2.46803	0.811207	1.8911	0.256545	0.0272587	0.0192837	10.0417
TCGA-BH-A0HQ	0	1121	0.385025	0.733044	9.60903	10.5408	0.784404	0.639554	3.55664	0.105939	0.237841	0.19851	4.87317
TCGA-BH-A0HU	0	392	0.139539	0.647947	8.21499	9.31299	0.40365	0.264118	0.988477	0.0360416	0.542202	0.258094	4.84825
TCGA-BH-A0HW	0	1561	0.143221	0.816406	3.62851	9.88576	4.16135	0.563121	0.72632	0.282914	0.0856324	0	6.96867
TCGA-BH-A0HX	0	829	0.207095	1.53573	8.78371	9.6041	1.17752	0.290781	1.48963	0.635704	0.0386239	0	4.79006
TCGA-BH-A0HY	0	1545	0.153804	0.780529	9.40878	10.553	0.925412	0.408035	1.94622	0.141108	0.062045	0	4.10333
TCGA-BH-A0W3	0	728	0.0312916	0.513167	8.12554	9.34088	0.569459	0.928113	2.09158	0.258974	0.107132	0.0763969	6.43378
TCGA-BH-A0W4	0	759	0.631645	0.762716	8.26626	10.655	0.535128	1.15223	3.13943	0.20319	0.10599	0	4.45868
TCGA-BH-A0W7	0	1363	0.304642	0.552959	8.59763	9.80161	0.71076	0.52757	3.33219	0.410812	0.141851	0.0260526	7.14902
TCGA-BH-A0WA	0	701	0.162698	1.62337	9.15206	8.77153	2.15848	0.483908	1.03298	0.392029	0.109282	0	2.22889
TCGA-BH-A18F	0	1001	0.68231	0.942028	8.5185	10.0445	0.671936	0.985884	4.44821	0.0902524	0.448311	0.0898723	4.3314
TCGA-BH-A18G	0	149	0.109688	0	10.6589	11.2031	0.512186	0.296958	0.504637	0.373132	0.414954	0	0
TCGA-BH-A18H	0	652	0.324245	0.229305	6.8756	9.51038	3.83186	0.302984	4.09134	0.0878362	0.08279	0	4.69107
TCGA-BH-A18I	0	1093	0.570762	0.500485	9.13109	10.0726	1.06746	0.450441	5.31999	0.0489892	0.165903	0	7.56978
TCGA-BH-A18L	1	811	0.13471	0.860282	10.1878	9.06452	1.16359	0.542072	0.809951	1.06208	0.755449	0.0217229	5.58782
TCGA-BH-A18M	1	2207	0.682662	0.477023	8.2688	10.261	0.541622	0.901697	3.33167	0.618695	0.533912	0.135841	4.67138
TCGA-BH-A18R	1	1142	0.459694	0.288698	6.40941	10.2036	0.869736	0.602935	2.19777	0.173082	0.33325	0.0597757	1.73283
TCGA-BH-A18S	1	2009	0.0351991	0.50372	7.06068	9.64368	1.03556	0.593068	0.670204	0.151523	0	0.0219259	7.08138
TCGA-BH-A18T	1	224	0.230613	0.837625	8.35307	9.79087	1.11367	0.254453	0.443531	0.300189	1.25873	0	0.436208
TCGA-BH-A18U	1	1563	0.0561147	0.65018	8.61506	9.49741	0.995892	0.940722	2.48854	1.77005	1.14303	0.0234608	0.494061
TCGA-BH-A1EO	1	2798	0.268398	1.24049	9.02664	9.93416	1.19876	0.89005	3.81662	0.384711	0.182414	0	3.5471
TCGA-BH-A1ES	1	3462	0.781294	0.72306	8.61409	10.4733	2.92638	0.831411	0.995363	0.674642	0.382834	0.0109646	3.68199
TCGA-BH-A1EU	1	1286	0.712584	0.922038	6.97059	10.3488	0.563679	1.04696	2.72915	0.296989	0.231371	0.0934747	5.37614
TCGA-BH-A1EW	1	1694	0.590505	0.30359	7.85835	9.0536	1.95143	0.8901	2.5183	2.36669	0.229064	0.112272	5.78252
TCGA-BH-A1EX	1	1508	0.112028	0.461719	9.14623	10.0599	0.835743	1.0309	1.6857	2.43606	0.0448016	1.16025	2.86576
TCGA-BH-A1EY	1	538	0.0270394	0.301928	8.49625	9.48844	4.91869	0.881361	1.74921	0.818406	1.96098	0	3.98099
TCGA-BH-A1F0	1	785	0.321799	0.923575	7.57804	9.94908	1.63239	0.304071	1.83348	0.113299	0.0771154	0	1.10466
TCGA-BH-A1F2	1	959	0.692627	0.782868	7.96177	9.91747	0.638567	0.352415	0.501787	0.585823	0.702315	0.0568877	7.83235
TCGA-BH-A1F6	1	2965	0.266938	0.448603	9.06539	9.62524	0.583487	1.00602	1.61869	0.0712541	1.07149	0	0.445972
TCGA-BH-A1F8	1	763	0.0616499	0.181803	8.57449	8.88431	1.38681	1.46525	2.9042	0.0911944	0.181803	0	1.36854
TCGA-BH-A1FB	1	3669	1.64818	0.726003	8.43024	10.5265	0.825489	1.10205	5.43382	1.94861	0.35649	0.105755	4.82927
TCGA-BH-A1FC	1	3472	0.206171	0.340069	9.52431	8.51472	0.501818	0.529468	0.188478	0.0508503	0.0712573	0	0.0643731
TCGA-BH-A1FG	1	3736	0.167889	0.244828	6.2187	10.0296	8.52916	0.529761	1.4136	0.0601385	0.0238761	0.0168849	6.48268
TCGA-BH-A1FH	1	1034	1.19305	0.707635	7.98586	9.98643	4.07355	0.899966	4.34126	0.734039	0.183543	0.0892372	6.96873
TCGA-BH-A1FJ	1	1927	0.0362741	1.08587	7.19995	9.26779	0.991832	0.319526	0.706071	0.0800887	0.0631677	0.0225986	9.74017
TCGA-BH-A1FL	1	1673	0.207357	0.708388	7.11963	10.5742	1.02286	1.34939	2.07209	0.0678165	0.12508	0	5.85779
TCGA-BH-A1FM	1	1388	0.273084	0.558111	7.41375	10.3949	1.30476	0.631538	1.25575	0.0579436	0.132769	0	2.41314
TCGA-BH-A1FN	1	2192	0.0555298	0.899245	8.54005	9.8165	1.68412	0.88016	1.62304	0.718207	1.04904	0	2.12328
TCGA-BH-A1FR	1	1642	0.307522	1.13603	5.71562	10.2	1.07078	0.663419	1.05895	2.48577	0.0970757	0	0.645748
TCGA-BH-A1FU	1	1688	1.02264	1.14827	9.71034	10.0735	1.0484	0.53568	5.28169	0.107143	0.446446	2.06979	3.33202
TCGA-BH-A201	0	856	1.41027	0.782147	8.58795	9.9623	1.0554	0.576776	5.23968	0.194958	0.0892469	0.021489	5.74555
TCGA-BH-A202	0	795	0.433383	0.133703	8.35653	9.62495	1.0858	0.797163	1.3301	0.704743	1.19017	0.666475	1.07222
TCGA-BH-A203	1	1174	0.180143	0.651025	8.16522	10.1846	0.775379	0.706949	2.83606	1.21359	0.327726	0.310215	0.780944
TCGA-BH-A208	1	1759	0.357406	1.40835	9.55315	10.3259	2.04525	0.541653	4.30825	0.242058	0.202129	4.22172	6.38244
TCGA-BH-A28O	0	1120	1.59472	1.65263	8.69401	10.2595	0.614745	0.970139	5.80582	0.301326	0.168865	0.296032	5.9589
TCGA-BH-A2L8	0	612	0.308572	0.50299	8.25095	10.3303	0.643331	1.08144	4.27261	0.494516	2.02941	0.0248817	2.75137
TCGA-BH-A42T	1	320	0.147922	0.915106	9.36951	10.05	2.28276	0.899241	1.72596	0.312738	0.860857	0	4.29665
TCGA-BH-A42U	0	3364	1.85508	0.488675	8.04429	10.6018	0.059759	0.523582	2.69317	0.455375	0.218703	0.3442	4.82101
TCGA-BH-A42V	0	635	1.75652	0.658105	7.06734	10.7938	0.255251	0.696888	3.49886	0.565816	0.212307	0.11621	6.61124
TCGA-BH-A5IZ	0	567	0.022484	0.877733	9.86123	9.02294	1.18344	0.496453	0.327879	0.611827	0.287916	0	0.741419
TCGA-BH-A5J0	0	715	0.169398	0.687392	8.51912	9.64371	0.657321	0.5632	2.7655	0.220974	0.66358	0.0487015	4.97548
TCGA-BH-A6R8	0	293	0.0193177	0.0964118	7.71965	8.4281	0.886373	0.608823	0.748484	1.53799	0.627598	0	2.09331
TCGA-BH-A6R9	0	160	0.769575	0.682279	9.11733	10.4734	1.52081	0.910953	3.55439	0.104657	0.750715	0	0.808927
TCGA-BH-A8G0	0	662	1.00047	0.542031	8.41807	10.364	0.909666	0.792461	4.41254	0.204548	0.217683	0.186343	6.41561
TCGA-BH-AB28	0	287	0.251912	0.530676	8.64846	10.8608	0.422539	1.09674	3.7359	1.53868	0.166007	0.0307004	6.52356
TCGA-C8-A12M	0	358	0.0295116	1.02741	4.34332	9.15114	1.36244	0.4641	1.34331	0.300604	0	0	0.135164
TCGA-C8-A12N	0	358	0.142702	0.496933	9.55401	10.7936	1.77243	0.945293	5.11708	0.657346	0.4216	0	6.86704
TCGA-C8-A12O	0	385	0.271181	0.818326	9.7193	9.47116	1.71714	0.538604	3.45271	2.0647	0.522262	0	6.84307
TCGA-C8-A12Q	1	385	0.382473	0.784227	9.04002	9.63111	0.492618	0.484004	2.0225	0.125312	0.227445	0.34602	1.79971
TCGA-C8-A12W	0	385	0.0971496	0.402087	8.85724	9.46751	0.583293	0.541413	3.33596	1.02935	0.280099	0.0308239	5.50731
TCGA-C8-A12X	0	385	0	1.02619	5.98784	9.63675	1.07173	0.34941	0.461317	0.346196	0.125827	0	7.50907
TCGA-C8-A12Y	0	1476	0.323193	0.187309	8.30379	9.54131	0.543898	0.844195	3.23487	0.44451	0.287695	0.0171753	4.12551
TCGA-C8-A130	0	370	0.125216	0.431512	8.24986	9.00573	2.40827	0.716525	2.35848	0.624862	0.620973	0.0399944	4.46694
TCGA-C8-A132	0	383	1.05814	0.728097	9.60799	10.1032	1.15939	1.01273	5.01894	0.374249	0.342486	0.0535352	2.12715
TCGA-C8-A138	0	380	0.317506	0.339188	8.90323	10.6571	1.39511	0.0955664	1.13736	0.330617	0.496809	0.0218546	3.98183
TCGA-C8-A1HE	0	375	0.197985	0.38035	7.70584	9.90366	1.02198	0.776693	3.22432	0.21043	0.127427	0.0186758	8.40609
TCGA-C8-A1HG	0	345	0.13135	0.166293	7.79842	9.52011	0.474676	0.650873	2.98315	1.17909	0.116065	0	3.15825
TCGA-C8-A1HI	0	343	1.65495	0.219822	7.48294	10.0646	2.33928	0.41406	2.08424	0.62896	0.17044	0.0470851	7.47815
TCGA-C8-A1HK	0	366	0.195449	0.290595	8.5707	8.78634	0.454839	0.370294	1.08164	0.148502	0.0452722	0.855673	6.34105
TCGA-C8-A1HL	0	317	0.110287	1.10884	5.76067	10.8136	2.24906	0.267029	2.55177	0.115185	0.116081	0	7.86959
TCGA-C8-A1HM	0	375	0.0261342	0.292696	7.07487	9.74355	0.767527	0.622043	0.375143	1.15668	0.0456281	0.0949193	2.01458
TCGA-C8-A1HN	0	394	0.0602672	0.608715	8.93028	9.1188	1.4561	0.458201	0.207915	0.759891	0.590869	0	4.73173
TCGA-C8-A1HO	0	375	0.305969	0.298815	6.02743	9.43831	0.471199	0.452123	2.57265	0.946263	0.08718	0	8.44373
TCGA-C8-A26V	0	616	0.0759916	0.198982	8.55531	8.95657	0.873969	1.6538	0.836861	2.26281	0.109997	0	4.48257
TCGA-C8-A26W	0	381	0.297644	0.607202	8.36755	9.69718	1.30128	0.638136	3.69301	0.237582	1.44411	0.0726725	4.43733
TCGA-C8-A26Y	0	394	0.0274769	0.652388	10.0729	8.62593	0.210622	0.273358	1.09383	0.517095	0.654971	4.47929	1.09914
TCGA-C8-A26Z	0	470	0.0988942	0.241087	8.05879	9.78278	0.842136	0.235908	3.03546	0.349307	0.115229	0	1.62265
TCGA-C8-A273	0	513	0.138009	0.520656	8.70475	10.3278	0.429205	0.532894	3.07541	0.0356321	0.371944	0	1.29734
TCGA-C8-A274	0	508	0	0.374978	9.30595	9.4465	1.35992	0.929995	0.916564	0.103791	0.0740093	0.0177484	1.47454
TCGA-C8-A275	0	1	0.088693	0.295788	9.05153	10.5351	0.332472	0.219877	2.65419	0.0883827	2.85259	0.544653	2.16688
TCGA-C8-A278	0	297	0.077387	0.178674	9.14126	9.27589	1.74739	0.535737	1.54014	0.0582194	2.54277	0.0324935	1.10881
TCGA-C8-A27B	0	439	0.119426	0.39467	6.70677	10.0235	0.594105	0.160116	0.278787	0.32286	0	0.0170544	0.49585
TCGA-C8-A8HQ	0	380	0	0.991218	9.28489	9.71772	1.45775	0.772172	1.25306	1.66826	0.120146	0	8.04266
TCGA-C8-A8HR	0	408	1.01645	0.999809	7.98637	9.84541	1.78383	0.494754	2.03642	0.466985	0.388522	0.110073	5.35999
TCGA-D8-A13Y	0	1728	0.0643745	1.09663	8.24134	9.30568	1.57389	0.823859	1.13521	5.44333	0.912513	0.026959	1.39313
TCGA-D8-A13Z	0	635	0.124962	1.64259	9.78915	8.89727	2.10458	0.57612	2.86698	0.0829244	0.237472	6.53554	0.764477
TCGA-D8-A140	0	403	0.187805	0.513669	6.74396	9.27172	0.824018	0.740204	1.63846	0.127438	0.315435	0.0273756	8.31956
TCGA-D8-A141	0	626	0.317633	1.06648	9.9187	10.6751	1.11321	0.75288	4.55799	0.180049	0.224481	0	2.64029
TCGA-D8-A142	0	425	0.199393	0.991212	10.2106	9.54787	3.79192	0.245555	2.99029	0.982639	0.134484	0.0164784	1.98974
TCGA-D8-A143	0	431	0.043479	0.674534	9.53165	9.08208	1.07931	0.25794	0.491073	0.497288	0.11193	7.59716	0.284647
TCGA-D8-A145	0	410	0.868569	0.358701	7.25908	10.1639	5.99996	0.849493	5.11457	0.420972	0.262133	0.0286834	6.3956
TCGA-D8-A146	0	643	0.515708	1.17827	8.79786	9.73614	1.73556	0.718538	2.69199	0.228059	0.323972	0.0254001	7.04219
TCGA-D8-A147	0	584	1.28522	1.66152	8.73129	8.86285	1.35042	0.27819	0.737009	0.400449	0.0755343	0.0270975	2.67288
TCGA-D8-A1J8	0	431	0.115095	0.474334	7.72303	9.5873	5.1622	1.28238	1.63217	0.0625758	0.502924	0.0210703	0.117128
TCGA-D8-A1JA	0	502	0	0.245639	8.99558	9.36836	2.20096	1.51769	0.624551	0.0241915	1.54063	0.616496	1.49986
TCGA-D8-A1JE	0	575	0.0503061	0.79895	9.1241	9.71211	7.05609	0.71226	0.780778	1.49161	0.169604	0	7.68382
TCGA-D8-A1JF	0	366	0.0511967	0.35367	8.70062	10.4237	1.32967	0.276248	1.32524	0.0572672	1.93572	5.46509	1.59323
TCGA-D8-A1JG	0	1612	0.0374748	0.553576	8.54064	8.74798	4.38242	0.860024	3.10019	0.266891	1.73479	4.98877	3.81021
TCGA-D8-A1JH	0	426	0.651907	0.874646	8.0472	10.3921	3.10692	1.27384	3.97785	0.156955	0.231177	0.218439	4.721
TCGA-D8-A1JJ	0	611	0.354015	1.07163	9.14437	10.2071	0.827875	1.27966	1.73756	1.06753	1.18053	0	4.38446
TCGA-D8-A1JK	0	612	0.201572	1.30805	9.67371	9.37636	1.2615	0.180772	1.73146	0.0632585	0.109795	2.25544	0.236535
TCGA-D8-A1JL	0	611	0.99301	1.52166	8.73846	8.89551	1.72705	0.568433	1.7026	1.43988	0.611749	0.0392755	1.53793
TCGA-D8-A1JN	0	620	0.128898	0.181628	7.40222	10.7622	2.42906	1.13487	0.860033	0.0200124	0.0918181	1.77981	7.4685
TCGA-D8-A1JS	0	371	0.016565	0.176647	7.1754	10.7833	0.857488	0.522981	0.36328	0.072832	0.266629	0	8.93503
TCGA-D8-A1X7	0	509	0.0531438	1.1072	7.60712	10.3955	1.63522	0.298254	1.05669	0.201072	0.0620836	0	9.10746
TCGA-D8-A1X8	0	783	0.616971	1.00576	7.02329	10.7581	0.931265	0.700524	3.9558	0.0880977	0.10307	0.0734708	6.5041
TCGA-D8-A1X9	0	727	0.0581068	1.0455	8.42944	9.24232	3.15443	0.609699	1.16267	0.724779	0.325215	0	3.95671
TCGA-D8-A1XC	1	377	0	0.763591	4.73115	9.99706	0.283416	1.06323	0.278404	2.01825	0.0414849	0	6.1633
TCGA-D8-A1XD	0	522	0.28026	0.659578	9.07435	9.17553	6.71825	0.805974	2.74414	1.61063	0.349486	0	2.98211
TCGA-D8-A1XF	0	463	0.0761329	0.187654	7.80016	9.60502	0.551032	0.714303	1.46501	2.08392	0.0671242	0	1.04426
TCGA-D8-A1XJ	0	664	0.016039	1.68879	8.81312	10.3186	1.33698	0.946207	1.00951	0.388586	1.04346	3.6949	0.427977
TCGA-D8-A1XL	0	606	0.110086	0.649969	8.67791	9.15404	0.558036	0.234465	1.36122	0.0830496	0.524115	0	4.28281
TCGA-D8-A1XM	0	538	0.486977	0.368052	9.44603	10.3388	1.21571	1.09537	4.78689	0.785452	0.391071	0.0209737	4.91031
TCGA-D8-A1XO	0	1682	0.13795	0.727623	9.45577	10.9818	0.98865	1.02844	3.87514	0.129257	0.12193	0.0222667	6.0228
TCGA-D8-A1XR	0	482	0.129795	0.974734	7.55673	9.77442	0.174101	0.562886	1.76799	0.636892	0.150972	0	9.29055
TCGA-D8-A1XV	0	461	0	0.277586	5.31135	10.2261	0.629702	0.51262	0.754336	0.67835	0.0604481	0	3.64179
TCGA-D8-A1XY	0	503	0.272967	0.415449	9.22162	8.85544	1.39993	0.292239	3.32584	1.31524	0.0957891	0.0682313	2.05495
TCGA-D8-A1XZ	0	466	0.247815	0.687423	7.91282	10.0942	2.15432	0.593682	2.2282	0.103186	0.107703	0.0195889	0.977638
TCGA-D8-A1Y2	0	433	0.307966	0.773846	8.66923	9.90758	1.23442	0.463774	1.32091	1.97901	0.155851	0.0381924	4.89286
TCGA-D8-A1Y3	0	430	0.0829927	0.0850384	7.99918	8.71487	1.13887	0.253606	2.0784	0.235112	0.953646	0	3.41754
TCGA-D8-A27E	0	530	0.0454277	0.27231	5.79273	10.4149	1.33654	1.18245	1.04096	1.53827	0.0267908	0	3.20312
TCGA-D8-A27F	0	488	0.0954916	1.31335	9.03053	9.3259	2.24448	0.281847	1.99774	1.21477	0.263606	0.0599491	0.94218
TCGA-D8-A27G	0	409	0.15604	0.528539	7.69221	10.0815	0.500811	0.703521	3.09823	0.361242	0.0629763	0.0225292	4.93192
TCGA-D8-A27H	0	397	0.110661	2.45123	8.77956	9.64203	3.09761	0.78618	3.60095	1.19587	0.356452	0.0235778	2.50408
TCGA-D8-A27K	0	1461	0.620453	0.578212	8.40941	11.041	1.11608	1.42425	3.58239	0.3261	0.103761	0.0497311	5.93662
TCGA-D8-A27N	0	519	0.176744	1.39394	8.82109	9.641	0.378798	0.307219	2.01044	0.19114	0.321836	0.0210429	7.566
TCGA-D8-A27T	0	398	0.243969	0.375044	9.40455	10.2839	0.984789	1.40465	3.4525	0.0692535	0.187515	0	2.96669
TCGA-D8-A27V	0	381	0.469475	0.373817	7.60907	10.347	1.04594	1.08972	5.7592	0.0279982	0.0219984	0.0309423	7.90708
TCGA-D8-A3Z5	0	1015	1.28579	1.24447	8.72526	10.1949	0.299754	0.801589	2.91734	0.375698	0.0636996	0	7.50779
TCGA-D8-A4Z1	0	659	1.16501	0.634888	7.58224	10.1363	0.3645	0.9358	4.58307	0.59263	0.36561	0	6.18583
TCGA-D8-A73U	0	492	0.235084	0.709411	8.46019	9.8158	2.72907	0.934197	3.80354	0.220721	0.108052	0.0770596	5.71948
TCGA-D8-A73W	1	385	0.242763	1.65319	7.07782	9.95902	0.378089	1.01409	0.666836	0.110878	0.215447	0	8.35865
TCGA-D8-A73X	0	767	0.425408	0.624932	8.78149	10.2818	0.943244	0.978182	4.03302	0.377402	0.233678	0.0253412	6.67987
TCGA-E2-A105	0	1308	0.256414	0.363675	7.85009	10.0907	0.906531	0.72188	1.76158	0.240853	0.401121	0	5.84774
TCGA-E2-A106	0	2541	0.134065	0.409352	5.50065	9.6144	0.483406	0.487998	3.0599	1.07175	0.102136	0	9.29546
TCGA-E2-A108	0	837	1.15384	0.558851	7.76264	10.2807	0.982184	0.622909	2.65033	0.131082	0.476669	0.135728	2.48859
TCGA-E2-A109	0	1417	0.0549474	0.614244	8.32357	8.9361	1.95114	0.428247	1.79384	0.615291	0.125633	0	2.44856
TCGA-E2-A10A	0	1229	0.0218895	1.44594	8.05484	9.79276	1.67791	1.36859	1.5207	0.141203	0.111861	0	9.2362
TCGA-E2-A10C	0	1220	0.0186925	0.444713	7.91253	9.65791	0.626394	0.423339	0.60793	0.391607	1.17683	0.133604	0.639505
TCGA-E2-A10E	0	865	0.385694	0.619999	8.45013	9.89136	1.20474	0.959777	2.30821	0.0672478	0	0.0226679	4.1694
TCGA-E2-A10F	0	878	0.262398	0.837273	9.50149	10.1925	1.02935	1.02966	3.45215	0.270703	0.696301	0	4.30578
TCGA-E2-A14P	0	1246	0.619909	0.103503	10.1078	9.46554	0.512934	0.623694	3.55515	1.06694	0.900756	0.100254	1.68091
TCGA-E2-A14Q	0	1163	0.941938	0.899779	7.55318	10.1902	5.98984	0.576419	3.90386	0.217261	0.265905	0	7.3136
TCGA-E2-A14T	0	2311	0.258968	0.35436	6.17407	9.86141	0.483379	0.737094	1.53074	0.812018	0.530443	0.0166544	5.31153
TCGA-E2-A14W	0	974	0.0230634	0.136379	8.23273	9.29413	2.36817	1.00947	2.05973	1.02549	0.772447	0.0565382	5.62985
TCGA-E2-A14Y	0	2109	0.876882	1.14915	8.59248	10.1841	1.45964	0.301803	0.425752	0.0703937	0.197894	0	0.162532
TCGA-E2-A14Z	1	563	0.565032	0.352215	7.52244	10.256	0.610362	0.975963	2.16076	0.108854	0.729773	0	3.60205
TCGA-E2-A152	0	2128	0.0215598	1.31156	9.98157	9.24215	1.3086	0.665763	1.84819	0.124344	0.308238	0.335021	2.20587
TCGA-E2-A154	0	591	0.0579526	0.741958	8.70886	11.1501	1.31675	0.399741	2.76554	0.166739	0.689214	0	5.36031
TCGA-E2-A155	0	640	0.181612	0.337595	8.14613	9.02038	0.45911	0.390669	0.385016	0.895674	0.282332	0	0.824053
TCGA-E2-A156	0	726	0	0.299389	6.91746	10.3537	1.34039	1.76491	0.686143	0.387518	0.260238	0	6.5976
TCGA-E2-A158	0	450	0.827107	0.679283	7.42157	9.72718	3.08063	0.562083	0.345712	0.386016	1.0221	0.0413695	2.74109
TCGA-E2-A159	0	762	0.483537	0.468354	9.85782	9.3755	1.10704	0.645161	1.33734	0.0385062	0.0302782	3.65145	2.16002
TCGA-E2-A15A	0	710	0.0763475	0.619779	9.47341	9.66171	0.622913	0.622505	1.88377	0.56127	0.173811	0.0121025	5.6566
TCGA-E2-A15C	0	694	0.627592	1.00186	8.76031	9.9491	0.94886	0.707707	3.11913	0.281681	0.190145	0.0562428	7.22628
TCGA-E2-A15D	0	526	0.233317	0.992731	8.73821	10.6573	1.15814	1.21825	1.41331	0.534247	0.387975	0.0259357	5.64016
TCGA-E2-A15F	0	658	0.383239	0.470302	7.36279	9.51308	0.863431	0.812978	2.47916	2.30616	0.287151	0	3.69499
TCGA-E2-A15H	0	393	0.243499	0.359286	8.63133	10.3916	3.76691	0.537861	3.35001	0.214495	0.43309	0	6.6242
TCGA-E2-A15I	0	1692	0.43651	0.463375	7.62513	10.4645	0.859178	0.968005	4.02536	0.224071	0.260165	0	3.84753
TCGA-E2-A15J	0	1640	0	0.575306	8.28128	11.1759	0.296167	1.14002	1.26745	0.34236	0.128732	0	7.60278
TCGA-E2-A15K	0	275	0.0639618	0.535641	7.92827	10.3615	0.849992	0.100816	0.977818	1.24392	0.108033	0	8.45128
TCGA-E2-A15L	0	626	0.3975	1.78842	9.20673	10.2855	1.06781	1.02498	1.26634	0.147638	0.0713403	0	8.36393
TCGA-E2-A15M	1	336	0.755705	0.539842	6.41077	10.3105	3.35417	1.07283	3.49485	0.134873	0.316047	0	6.11925
TCGA-E2-A15O	0	1545	0.359499	0.53741	6.82037	9.11504	0.401953	1.53947	1.38573	1.25478	0.352019	0.0278553	2.57737
TCGA-E2-A15P	0	595	0.756802	0.177049	6.52201	9.17978	0.612735	0.727142	4.9989	0.0994549	0.103814	0.0740066	6.07774
TCGA-E2-A15R	0	1732	0.235397	0.146524	8.51282	9.09078	1.11609	0.627845	3.47011	3.64377	0.579946	0	0.347672
TCGA-E2-A15T	0	1563	0.038301	0.621	6.86009	10.0145	0.876372	0.73	0.932547	0.944733	0.869951	0.0238677	7.04187
TCGA-E2-A1B0	0	1631	0.257622	1.2915	9.41304	9.79414	0.956939	0.371954	3.12339	0.0385145	0.205065	0.1823	0.770162
TCGA-E2-A1B1	0	2653	1.07028	0.617059	8.19122	10.52	2.32232	1.2526	4.38685	0.35877	0.17992	0.0588641	8.26947
TCGA-E2-A1B5	0	984	0.706768	0.245127	5.35045	10.6963	2.56973	0.286675	3.2659	0.0241372	0.284832	0	10.3055
TCGA-E2-A1B6	0	867	0.415348	0.947499	6.94378	10.2001	1.60799	0.419166	2.72635	0.728012	0.309598	0	3.34214
TCGA-E2-A1BC	0	501	0.266256	1.14556	8.43102	10.319	1.01561	0.94183	2.88988	0.0359672	0.963524	0.0592036	6.23977
TCGA-E2-A1BD	0	1133	0.253466	0.603325	7.93631	10.7941	0.864533	0.98992	1.83808	0.289033	0.0436139	0	6.99981
TCGA-E2-A1IE	0	2362	0.111991	0.995094	7.36924	9.19805	5.89334	0.523948	1.58153	0.625631	0.0988825	0.0704564	4.0704
TCGA-E2-A1IF	0	1138	0.443821	0.648197	8.9063	10.3813	0.5172	0.47146	2.96913	0.594084	0.124926	0.0892424	8.47436
TCGA-E2-A1IG	0	2140	0.439096	1.17182	8.93353	9.39467	1.28776	0.481173	2.17566	0.873606	0.218017	0	8.1643
TCGA-E2-A1IH	0	1026	0.648753	0.536452	8.79828	10.3505	1.0788	0.597065	3.35007	0.214277	0.762806	0	2.9053
TCGA-E2-A1IJ	0	865	0.560737	0.893897	9.66984	10.4035	1.10197	0.647412	5.56972	0.745156	0	0.116567	7.10132
TCGA-E2-A1IK	0	1800	0.241339	0.438028	5.37855	10.7614	0.851055	0.501193	1.9677	1.84214	0	0	4.59647
TCGA-E2-A1IL	0	118	0.351987	0.835609	8.44806	9.37443	0.833427	1.20959	5.06352	0.51487	0.200943	0.0375343	7.11618
TCGA-E2-A1IN	0	675	0.248584	1.08947	9.60908	10.1049	0.725361	0.905824	3.77882	0.153698	0.200055	0.0495999	3.5348
TCGA-E2-A1IO	0	1855	0.706538	0.647943	8.96404	9.60855	1.30579	1.01405	5.82053	0.160986	0.444652	0.0279887	5.39974
TCGA-E2-A1IU	0	337	0.918334	0.728587	8.04327	10.2775	1.56058	0.663827	2.46065	0.615448	0.0875618	0	7.47333
TCGA-E2-A1L6	0	1648	1.06522	0.53687	7.49366	10.5968	0.454502	1.223	4.02065	0.097198	0.189687	0.0469009	7.47115
TCGA-E2-A1L7	0	1836	0.154434	0.549337	8.87679	10.3351	0.607291	0.637193	2.21376	1.27578	0.261357	0	7.00695
TCGA-E2-A1L8	0	2240	0.164451	0.295105	8.63717	10.092	0.229871	0.500056	1.3786	0.266652	0.398738	0	5.58295
TCGA-E2-A1L9	0	598	0.157133	1.43016	8.93477	10.53	1.58136	0.988149	1.75668	0.636944	0.563734	0	4.04319
TCGA-E2-A1LB	0	2306	0	0.850327	9.0973	10.6105	0.133066	0.4454	0.250339	0.151089	3.36783	0.665647	4.70413
TCGA-E2-A1LE	1	879	0.0561454	0.869788	9.107	9.9966	2.11818	1.16597	2.2934	0.0965275	1.38096	0.298253	0.703689
TCGA-E2-A1LG	0	1523	2.04188	4.0802	7.18585	11.4674	0.821326	0.964697	0.137873	0.25084	0	0	1.12728
TCGA-E2-A1LH	0	3247	0.160625	0.461923	8.94623	9.36128	2.37853	0.63114	2.78204	0.206665	0.072798	0	0.315997
TCGA-E2-A1LI	0	3121	0.173492	0.677158	8.11408	9.89553	2.32391	0.126196	2.21555	0.104377	0.153559	0.032295	1.48553
TCGA-E2-A1LK	1	266	0.0268561	5.06869	9.11425	9.00193	4.37313	0.26139	0.153753	0.681475	0.0922841	0	0.290712
TCGA-E2-A1LS	0	1604	1.91093	0.0720812	6.49935	9.82867	0.424466	0.330152	0.304469	0.0134043	0.015752	0.0111305	1.34678
TCGA-E2-A3DX	0	1325	0.237618	1.01639	7.77336	10.5741	0.616539	0.86259	6.31529	0.156636	0.182542	0.307882	5.96458
TCGA-E2-A56Z	0	252	0.0760331	0.906086	6.4491	9.53565	0.326967	0.345948	0.230836	1.30805	0.335245	0	4.85963
TCGA-E2-A570	0	931	0.211298	0.404321	9.3966	10.0314	0.456804	0.637665	2.7968	0.25876	0.127526	0.120262	2.95354
TCGA-E2-A572	0	1208	0.0578752	0.0593145	7.73974	10.3077	0.0934548	0.194384	1.12318	1.72879	0.253221	0	7.43242
TCGA-E2-A573	0	1062	0.0195689	0.741707	7.90533	9.45214	1.78914	0.213586	0.60924	0.429735	2.07613	0	0.857013
TCGA-E2-A574	0	1179	0.465587	0.631951	6.43727	10.7896	0.844554	1.03132	0.100803	0.325391	0.429914	0	2.40345
TCGA-E2-A9RU	0	538	0	0.134098	8.58525	10.2004	0.841654	0.238427	0.722282	1.17862	0.617621	0.0335961	2.77059
TCGA-E9-A1N4	0	1000	0.274247	0.871396	6.97744	10.6376	0.605241	0.392206	2.31584	0.0700887	0.434336	0.0336554	8.09213
TCGA-E9-A1N6	1	678	0.0270659	0.964585	9.21737	9.58224	2.15957	1.31975	1.6346	0.437016	1.39569	0	2.66791
TCGA-E9-A1N8	0	1039	0.990382	0.570269	7.02818	9.87898	1.99683	0.497484	0.610977	0.64928	0.325316	0.0363158	1.63247
TCGA-E9-A1NC	0	1203	0.0847251	1.95061	8.30867	10.5679	1.38513	0.313022	2.23674	0.406476	0.375958	0	2.74855
TCGA-E9-A1NE	0	1088	1.19345	0.423214	6.84708	9.80413	0.433707	0.701827	5.1478	0.111227	0.226102	0.019061	4.59186
TCGA-E9-A1NF	1	1072	0	1.21395	9.60007	10.6262	2.75633	0.505315	3.21734	0.334639	1.02448	0.0954546	4.36577
TCGA-E9-A1NG	1	786	0.133825	2.15411	10.0951	10.4374	1.89972	0.654994	1.86342	0.1492	0.329163	0	6.07413
TCGA-E9-A1NH	0	576	0.343325	0.967209	9.41093	10.2362	1.57374	0.729231	3.3662	0.459212	0.210921	0	4.72069
TCGA-E9-A1NI	0	300	0.0503269	0.804229	8.70911	10.1095	1.36014	0.697932	3.4436	0.823203	0.976156	0.0314109	4.7696
TCGA-E9-A1R0	0	860	0.64388	0.646618	7.51526	10.601	0.760685	0.806291	4.29192	0.199583	0.452468	0	7.4229
TCGA-E9-A1R2	0	1063	0.129598	0.710237	8.70043	9.56053	0.871698	0.980158	3.64478	2.98136	0.375606	0	5.24057
TCGA-E9-A1R3	0	78	0.340369	0.299666	8.94443	10.9233	4.05189	1.04201	2.69353	1.71326	0.124256	0.0181938	5.45686
TCGA-E9-A1R4	0	186	0.0875539	0.551024	8.23912	9.4414	0.724331	1.36471	0.881724	1.44889	0.381224	0.0277161	6.39547
TCGA-E9-A1R6	0	339	0	0.97536	8.90182	9.08867	6.73606	1.20559	1.69242	1.28857	0.436126	0.0273728	4.1367
TCGA-E9-A1R7	0	1467	0.187236	0.331545	6.51095	10.3997	5.37344	1.1952	2.56627	0.0533316	0.207913	0.0223647	7.25218
TCGA-E9-A1RA	0	1369	0.192227	0.390179	8.98094	10.4185	1.12413	0.793713	3.06571	0.484818	0.555569	0	2.95857
TCGA-E9-A1RB	1	976	0.128646	0.554451	7.63127	9.59122	2.91637	0.247096	1.11921	1.641	0.608454	0	2.73367
TCGA-E9-A1RC	0	1224	0.0155627	0.574655	8.89932	9.18722	1.23122	0.614503	1.43632	3.01067	0.737476	0.0382942	1.2266
TCGA-E9-A1RD	0	34	0.101189	0.664818	8.69629	9.53242	1.28333	1.31948	3.29727	0.118124	0.12595	0.0184512	7.76507
TCGA-E9-A1RE	0	1419	0.0748417	0.678583	7.05793	9.46843	0.827648	0.708394	0.678929	0.290217	0.224622	0	5.94142
TCGA-E9-A1RF	0	200	0.187689	0.659955	8.63236	10.2893	0.986704	0.623986	1.97048	0.596191	1.10524	0	1.57575
TCGA-E9-A1RH	0	1417	0.139434	0.157832	10.2222	9.63481	0.92147	0.178539	1.51143	0.472566	2.14039	0.0592788	0.89323
TCGA-E9-A1RI	0	1449	0.45419	0.379519	8.73484	10.1757	3.42379	0.561339	3.65498	0.15629	0.265259	0	5.057
TCGA-E9-A226	1	1048	0	0.764055	9.80576	9.42695	1.32294	1.08341	2.63534	0.320226	0.152313	0	4.6422
TCGA-E9-A229	0	1148	0.350081	0.742781	9.6261	10.0995	1.26054	0.76348	5.2327	0.192534	0.223932	0	7.06442
TCGA-E9-A22A	0	1189	0.132896	0.647697	9.8031	9.74039	1.8348	0.530214	2.98465	1.15859	0.517775	0.0463291	7.01363
TCGA-E9-A22B	0	1167	0.148224	1.18058	7.37551	10.2854	0.826994	0.657141	2.33341	0.328903	0.131063	0.0160424	1.0204
TCGA-E9-A22D	0	1248	0.108168	0.37042	6.62775	9.33417	4.4694	0.259842	1.23489	0.438896	0.0217735	0	7.85439
TCGA-E9-A22E	0	1269	0.076096	0.647518	9.69284	10.3584	1.04449	0.495529	2.27887	0.15488	0.445493	0	6.60237
TCGA-E9-A22H	0	1232	0.161875	0.377236	5.94629	9.45214	4.94775	0.856637	1.64711	0.101113	0.464139	0.0381162	6.73368
TCGA-E9-A245	0	26	0.60709	0.745376	7.09244	10.1692	0.771149	1.57259	3.00733	2.54292	0.56542	0.420616	6.41394
TCGA-E9-A247	0	1186	0.663063	0.618499	7.81894	9.18959	1.2715	0.741597	2.26517	0.0434798	0.194011	0	6.19358
TCGA-E9-A24A	0	747	0.15287	1.70791	8.36297	10.0774	2.77786	0.746068	1.91926	0.0265348	0.232236	0.0220506	9.62068
TCGA-E9-A295	0	375	0.514643	0.456178	8.74047	9.66657	1.05532	0.411666	3.79681	0.767436	1.9411	0.0578154	2.16562
TCGA-E9-A2JS	1	904	0.0483707	0.481541	9.31417	9.39504	1.02241	1.03988	1.34222	1.74896	0.262772	0.0201915	0.648144
TCGA-E9-A3HO	0	1158	0.0780598	0.414191	5.1534	9.07108	0.250205	0.288883	2.58291	0.255669	0.370932	0.0164833	7.61341
TCGA-E9-A3QA	0	918	0.0997581	0.820136	7.54368	8.8484	0.850125	0.140688	3.52829	1.53761	0.171011	0	1.32586
TCGA-E9-A3X8	0	926	0.789574	0.307033	8.66263	10.6321	0.283849	0.315575	2.74745	0.153607	0.166032	0	4.23742
TCGA-E9-A54X	0	727	0.0278716	0.214145	6.95722	10.285	0.780394	1.38201	0.11556	1.90886	0	0	2.89591
TCGA-E9-A54Y	0	725	0	0.0525074	7.02614	8.92551	0.148417	0.129427	0.342405	0.11242	0.0888761	0	5.0868
TCGA-E9-A5FK	0	812	0.732143	0.383338	6.49077	10.6871	0.459434	0.705378	2.78312	0.057041	0.795101	0.24372	4.53116
TCGA-E9-A5FL	0	24	0.542113	0.214557	9.10705	10.2361	2.23163	0.266658	0.250259	0.280059	0.694643	0	0.283048
TCGA-E9-A5UP	0	803	0	0.0676101	8.39834	9.3725	0.582333	0.874287	0.0931279	4.36083	0.150126	0	5.46526
TCGA-E9-A6HE	0	847	0.230404	0.867405	8.92457	9.85566	0.469084	0.335155	1.98978	0.233421	0.334456	0.0435917	1.2695
TCGA-EW-A1IW	0	371	1.12349	0.766403	8.9665	9.86331	1.26715	0.681112	3.55383	1.97896	0.697415	0.0819795	2.29083
TCGA-EW-A1IY	0	258	0.638274	0.315611	7.91921	10.5176	0.714205	1.06566	4.33537	0.0242817	0.137257	0	5.90082
TCGA-EW-A1IZ	0	554	0.252882	0.27558	6.74363	9.96547	0.620097	0.791564	3.93641	0.615207	0.194503	0.0481528	7.77373
TCGA-EW-A1J2	0	403	0.772452	0.851477	8.6545	10.4833	0.310893	0.955751	4.11288	0.207509	0.131926	0.0759329	7.04946
TCGA-EW-A1J3	0	504	0.312533	0.319648	6.65217	10.1489	0.918253	0.66284	1.74898	0.0428218	0.598144	0	4.70591
TCGA-EW-A1J5	0	477	0.56337	0.231637	6.42282	9.68204	1.48359	0.752894	4.13839	0.353508	0.819741	0.0188686	5.39466
TCGA-EW-A1J6	0	875	0.0620074	0.0986415	4.65218	9.22535	0.616733	0.223492	0.763301	0.65689	0.136525	0	1.77823
TCGA-EW-A1OW	0	694	0.690092	1.52951	9.22694	9.53116	3.90915	0.495225	0.779696	0.728584	0.147725	0.383231	2.02179
TCGA-EW-A1OY	0	908	0.118659	0.211912	7.67884	10.2838	4.97529	0.297421	1.27619	0.97154	0.239796	0	6.54095
TCGA-EW-A1OZ	0	1229	0.090759	0.820201	9.0202	9.38684	0.256559	0.438556	0.859379	0.439175	0.131079	0	3.16951
TCGA-EW-A1P1	0	1210	1.58759	0.936549	8.62976	10.5915	0.643083	0.723253	3.32227	0.444447	0.960946	0.0649581	2.97074
TCGA-EW-A1P3	0	1611	0.240155	0.419719	8.34825	10.3877	0.530259	0.881926	2.70148	1.06702	0.266157	0	6.71259
TCGA-EW-A1P5	0	703	0.150984	0.313146	7.9659	9.00789	0.966017	0.98707	2.145	1.11505	0.187163	0	1.90071
TCGA-EW-A1P7	0	915	0.854573	1.49734	7.67503	10.3249	2.04382	0.390332	3.42966	0.422691	0.239784	0.101505	2.4329
TCGA-EW-A1P8	1	239	0.221173	0.607688	9.00093	9.48216	0.635108	0.290161	0.690524	0.181586	0.90589	0.048575	1.30823
TCGA-EW-A1PA	0	575	0.916266	0.280993	8.03619	9.14157	3.37336	0.604614	3.90686	0.406517	0.673981	0	3.17788
TCGA-EW-A1PB	0	608	0	0.505813	7.778	9.87715	0.252543	0.399447	0.124383	0.451273	0.0863803	0.020783	0.353934
TCGA-EW-A1PC	0	187	0.0837592	0.408056	9.34008	8.81734	0.904152	0.461459	1.69234	2.37823	0.414389	0	2.2378
TCGA-EW-A1PD	0	424	0.283921	1.74379	8.20086	10.1818	3.01586	0.820837	3.32206	0.0908732	0.173051	0.0257108	6.46057
TCGA-EW-A1PE	0	320	0.0702641	0.941979	8.11302	9.77447	1.98848	1.12445	1.32438	0.0528285	0.150121	0.0221515	7.914
TCGA-EW-A1PF	0	439	0.430772	1.80043	9.19754	9.21303	1.01722	1.08075	4.33341	0.169684	0.166493	0.024688	1.62462
TCGA-EW-A1PG	0	1051	2.07994	0.781216	7.75422	10.3507	0.411257	0.763089	4.31878	0.151972	0.0528732	0.507263	4.15003
TCGA-EW-A1PH	0	607	0.770388	0.905629	7.80064	9.77534	1.71712	0.745886	0.88995	0.428174	1.20458	0	1.66381
TCGA-EW-A2FR	0	1673	0.0806194	1.69045	10.7047	10.2176	2.15941	1.28248	3.23161	0.300911	3.20529	0.0604098	1.20855
TCGA-EW-A2FS	0	1604	0.825563	0.212091	5.65593	10.0109	0.486511	0.604687	2.72601	0.166337	0.213747	0.0161628	7.35558
TCGA-EW-A2FV	0	788	0.809071	0.662956	9.79077	10.1511	0.739843	0.674001	3.59852	0.806836	0.161748	0.0340945	6.76524
TCGA-EW-A2FW	0	672	0.140073	1.55661	5.94001	10.0204	1.12356	0.405092	1.80358	0.37172	0.206172	0	7.05652
TCGA-EW-A3E8	0	1035	0.55736	0.740165	7.66845	10.1614	0.45205	1.03948	4.1266	0.338343	0.337712	0.0747283	6.64485
TCGA-EW-A3U0	0	532	0.604791	0.464046	7.15965	9.66048	0.381262	0.528316	1.73121	0.340582	0.100665	0	1.4294
TCGA-EW-A423	0	533	0.0805106	0.281882	7.90749	10.2384	0.651526	1.15666	0.782178	0.0406717	0.182072	0.0504467	7.46924
TCGA-EW-A6S9	0	463	0.104306	0.469264	8.9825	9.18261	0.994905	1.07702	2.08538	0.67258	1.67256	0	4.30846
TCGA-EW-A6SA	0	510	0.0177044	0.638836	5.87842	9.99034	2.20904	0.777768	0.50822	0.163437	0.430035	0	5.84057
TCGA-EW-A6SB	0	760	0.105352	0.829277	7.00106	9.68186	0.876609	0.0692559	0.404763	0.0534473	0.0316692	0	0.782463
TCGA-EW-A6SC	0	952	0.5851	0.761127	7.89086	10.0672	2.65883	0.780841	3.49179	0.41963	0.422574	0	3.90624
TCGA-EW-A6SD	0	1010	0.110401	0.507237	9.43826	10.0753	0.308456	0.498751	1.1966	0.224519	3.89365	0.046664	3.99076
TCGA-GI-A2C9	0	3342	1.10953	1.38271	8.70727	9.98407	1.52265	0.358195	0.685612	1.80215	0.0889511	0.0214161	4.27783
TCGA-GM-A2D9	1	1812	0.173342	0.888231	7.8692	10.5859	1.18256	0.488025	2.40921	0.930816	0.0529757	0	7.06421
TCGA-GM-A2DA	1	6593	0.201848	0.260601	6.65144	10.0363	0.14434	0.664371	2.82576	0.111243	0.202687	0.0378789	5.89536
TCGA-GM-A2DC	0	2535	0.0249693	0.733218	7.46491	8.70356	0.409526	1.12124	2.16767	0.334483	0.351842	0	4.80982
TCGA-GM-A2DD	0	2282	0.253217	0.828108	9.04103	9.91133	0.462861	0.210372	2.86435	0.193302	1.84753	0.258142	2.82533
TCGA-GM-A2DF	0	2155	0.0844266	0.454993	9.23056	9.40257	0.209156	0.216697	0.524065	0.498594	1.86726	0.017859	1.01886
TCGA-GM-A2DH	0	2193	0.149235	0.482668	8.46238	9.05718	0.716714	0.968429	2.6674	1.1807	0.937546	1.02582	2.19156
TCGA-GM-A2DK	0	2645	0.418585	0.335536	5.84528	9.83173	1.07088	0.588562	2.89745	0.262441	0.218135	0	5.65771
TCGA-GM-A2DL	0	3519	0.36841	0.472808	9.22026	9.53111	0.414637	0.465083	1.05802	0.105803	0.494791	0	5.15942
TCGA-GM-A2DM	0	3226	0.466473	0.459545	4.74227	11.2758	1.22604	0.695523	0.651849	1.29981	0.078496	0	9.35644
TCGA-GM-A2DO	0	2596	0.0807738	0.235287	6.42367	10.4376	3.78706	0.835907	1.83201	0.229135	0.139107	0	2.02815
TCGA-GM-A3NW	0	3361	0.378006	0.690905	6.66871	9.23115	0.468094	0.692368	2.72759	0.133991	0.566331	0	6.56637
TCGA-GM-A3NY	0	1162	0.372854	0.38117	6.31178	10.4713	0.487292	0.985171	2.7557	0.0659149	0.376813	0	8.94617
TCGA-GM-A3XG	0	1330	1.67443	0.423227	8.05407	10.7053	0.335409	0.617694	1.86087	0.811137	0.230409	0.205025	6.51395
TCGA-GM-A3XL	0	2108	1.46055	0.22328	8.78814	9.45994	0.236254	0.125421	0.290805	1.77205	0.20544	0.0384235	0.52569
TCGA-GM-A3XN	0	2019	0.790079	1.51766	8.36711	10.3359	1.10724	1.05789	5.41224	0.302793	0.741043	0	4.77915
TCGA-GM-A4E0	0	2191	1.26183	0.880468	6.77801	10.2083	0.766334	0.424649	2.62755	0.322771	0.444049	0	6.93398
TCGA-JL-A3YW	0	360	0.116923	0.957074	10.5263	10.1136	1.03734	0.429116	1.82921	0.0989212	2.12959	0.258566	1.10666
TCGA-JL-A3YX	0	352	0.398863	0.332267	8.22075	10.7857	0.847185	1.04912	2.09343	0.569673	1.12269	0.0765218	3.82824
TCGA-LD-A66U	0	646	0.553579	0.515118	7.6004	10.2925	0.177352	0.489598	4.62646	0.392575	0.759026	0.0854983	6.40592
TCGA-LD-A74U	0	402	1.34927	0.41142	7.71615	10.0764	0.99256	1.0762	3.78544	0.228707	0.1823	0.251013	4.80842
TCGA-LD-A7W6	0	404	0.679813	0.468502	7.51762	9.98456	0.712256	0.600216	4.34194	0.435695	0.263247	0.0288155	9.08897
TCGA-LD-A9QF	0	323	0.543346	0.259013	9.62096	10.6116	1.00074	0.470722	2.82891	0.261169	1.02668	0.150262	2.11451
TCGA-LL-A440	0	759	1.33623	0.440471	6.47803	10.1663	0.498007	0.982134	3.31505	1.29491	0.373495	0.0834648	5.77566
TCGA-LL-A50Y	0	762	0.108206	0.622072	9.09125	10.2034	0.363478	0.541047	2.26683	0.0816189	0.0485537	0	8.5925
TCGA-LL-A5YL	0	519	0.308357	0.406857	8.76518	10.275	0.47468	0.252796	2.63126	0.579819	0.456634	1.12567	2.58542
TCGA-LL-A5YM	0	466	0.0184215	0.585655	6.82268	9.3395	0.0593844	0.156268	0.206428	2.20502	0.420976	0	0.0433954
TCGA-LL-A5YN	0	447	0.164416	0.264401	7.88281	9.88066	0.332321	0.284848	2.96093	0.581249	0.823084	0.0787943	4.84919
TCGA-LL-A5YO	0	440	0.44776	0.267285	8.87546	10.4558	0.375735	0.537032	3.41608	0.0696287	0.970522	2.44118	2.2311
TCGA-LL-A5YP	0	450	1.15106	1.11259	9.51871	9.60432	0.611166	0.503082	1.16198	0.617609	0.16687	0	1.21791
TCGA-LL-A6FP	0	677	0.10332	0.148939	7.1124	9.45873	0.333552	0.0665501	0.357413	0.110041	0.152976	0	7.74716
TCGA-LL-A6FQ	0	80	0.07334	0.247511	8.73332	10.8637	5.48933	0.673395	1.05748	0.121261	0.921261	0	1.31443
TCGA-LL-A6FR	0	489	0	0.71845	10.5917	9.13606	1.65562	0.124061	2.10371	0.148671	0.953231	0.0566228	0.789665
TCGA-LL-A73Y	0	477	1.44596	1.49862	8.79705	10.1932	1.22001	0.981904	3.3014	0.286901	0.714353	0	1.50198
TCGA-LL-A73Z	1	227	1.35549	0.970148	9.53036	9.89802	0.656467	0.560855	3.78612	0.204072	1.42853	0.682698	5.79776
TCGA-LL-A740	0	441	0.289936	0.924273	10.2613	10.3779	0.716271	0.4295	3.91369	0.0472138	2.84437	0.840984	3.02197
TCGA-LL-A7SZ	0	594	0.118925	0.321507	8.25815	8.92025	0.159722	0.262074	1.48542	1.28337	0.513942	0.050353	6.56817
TCGA-LL-A7T0	0	376	0.162122	0.63922	8.47375	9.14866	0.724909	1.27381	1.87124	0.0539316	0.0424558	0	4.27272
TCGA-LL-A9Q3	0	532	0.109836	0.556265	7.76039	10.2696	0.949508	0.416304	2.10003	1.55531	0.0780914	0.108996	1.40826
TCGA-LQ-A4E4	0	849	0.261243	0.687643	7.1937	9.08152	5.38564	0.9811	0.886485	0.182515	0.13115	0	4.86237
TCGA-OK-A5Q2	0	64	0.474045	0.726091	9.00147	10.1034	0.188933	0.781207	5.06676	1.28109	0.704057	0.158044	4.79542
TCGA-OL-A5D7	0	1780	0.112557	0.396345	7.37436	9.05181	0.308943	0.261408	1.32112	0.510418	0.262657	0.0287455	0.72733
TCGA-OL-A5DA	0	1783	0.709222	0.976554	7.66593	10.0025	0.668284	0.849607	2.69439	0.206498	0.164343	0	6.38636
TCGA-OL-A5RU	0	1219	0.326217	0.134301	6.6996	10.1999	5.78795	0.653976	2.86348	0.413386	0.115863	0.0556529	5.09899
TCGA-OL-A5S0	0	620	0.480791	0.925436	9.54805	9.75471	1.05827	0.106404	2.51965	1.26346	0.682162	0.0304412	0.113332
TCGA-OL-A66I	0	714	1.14476	0.536218	8.03099	9.27419	0.375197	0.295632	4.18813	0.433713	0.145929	0	1.90071
TCGA-OL-A66K	1	1275	0.317873	0.482513	8.6636	9.25293	0.588573	0.850626	4.1672	1.03744	0.422702	0.0311602	6.04656
TCGA-OL-A66L	0	1301	0.292541	0.669627	7.19417	10.5577	0.0805587	0.475976	3.27223	1.03557	0.480416	0.166021	6.26965
TCGA-OL-A66N	0	792	0.127873	0.392049	8.89656	10.1249	0.702903	0.372586	2.04027	0.174569	0.5741	1.07044	4.70287
TCGA-OL-A66O	0	528	0.0518248	0.278009	8.09783	10.0529	0.0563981	0.250883	2.93166	0.327806	0.448183	0	8.02444
TCGA-OL-A6VQ	0	600	0.610903	0.665071	8.52824	10.432	0.517015	0.773069	5.49271	0.298452	0.623489	0	6.21506
TCGA-OL-A6VR	0	1220	0.468159	0.518415	6.08646	10.6268	0.322739	1.17531	1.98183	0.960031	0.890276	0.0226815	8.50635
TCGA-PL-A8LX	0	5	0.0415524	1.31216	3.68771	10.1833	0.749144	0.851823	0.378307	2.36121	0.174292	0	5.4078
TCGA-PL-A8LY	0	8	2.01598	0.271267	7.95042	11.0359	0.182615	0.565222	0.702455	0.439731	0.17499	0.880898	4.49094
TCGA-PL-A8LZ	0	302	0.229793	1.93839	7.57783	9.45079	1.78322	0.386729	2.55021	0.612621	0.277936	0.0898183	1.07574
TCGA-S3-AA0Z	0	629	0.118407	1.17449	9.591	8.53531	0.841953	0.816774	1.54888	0.388408	0.137813	0.0252819	2.08816
TCGA-S3-AA11	0	421	0.368633	0.441719	7.56006	10.4219	0.232082	1.54171	1.5888	1.56464	0.348154	0	2.5466
TCGA-S3-AA12	0	574	0.0285798	0.453415	7.53212	9.7342	0.278136	0.276805	0.645733	0.0633023	0.0980672	0	5.27963
TCGA-S3-AA15	0	525	0.38013	0.745969	8.21162	9.64918	0.798521	0.564844	1.19458	0.669042	0.324621	0	1.38031
TCGA-S3-AA17	0	424	0.0736568	0.460452	7.51159	9.47116	3.86322	0.615306	2.44793	0.0955893	0.0963377	0	7.20944
TCGA-UU-A93S	1	116	0	0.132235	8.45738	10.3451	0	0.12929	0.234004	0.153068	1.01453	0	0.391141
TCGA-V7-A7HQ	0	2033	0.133969	0.340365	9.33022	9.47625	0.245634	0.615788	1.97304	2.52075	0.42449	0	6.5082
TCGA-W8-A86G	0	347	1.99244	0.193773	8.36978	10.6173	0.54441	0.988978	4.64494	0.478061	0.281701	0.0310158	6.52597
TCGA-WT-AB41	0	1611	0.250685	0.148095	7.55658	9.77123	0.0488984	0.422478	1.17762	1.19667	0.24528	0	4.58485
TCGA-WT-AB44	0	883	0.132938	0.220277	8.22725	10.2425	0.291098	0.431982	2.8321	0.239191	0.154601	0.797543	1.89304
TCGA-XX-A899	0	467	1.12897	1.27174	7.41711	10.2258	0.997549	0.843444	2.90974	0.323927	0.358359	0.0836232	7.36981
TCGA-XX-A89A	0	488	0.65735	0.994357	7.65754	9.9774	0.675128	0.567264	5.63511	0.122742	0.85255	0	2.84235
TCGA-Z7-A8R5	0	3287	1.65181	0.237062	8.34586	10.8238	0.296087	0.378967	2.48968	0.257293	0.12677	0	5.23054
TCGA-Z7-A8R6	0	3256	0.54667	0.500948	7.38461	9.88192	1.16608	0.432477	2.63887	0.170175	1.80864	0.0247632	4.56831

## Sheet: S6
Supplementary Table-S6: Testing Data in TCGA
	fustat	futime	TSLP	NOS2	SDC1	TPT1	PXDNL	TECTA	TNN	VWA5B2	ZP1	ZP2	CHAD
TCGA-3C-AAAU	0	4047	0.101015	0.590442	8.42051	9.11885	0.583078	0.840716	1.0386	1.79556	0.594508	0	4.66306
TCGA-4H-AAAK	0	348	0.38814	0.657386	10.332	10.1131	1.2332	0.754499	6.69682	0.183585	0.131932	0	5.45161
TCGA-A1-A0SE	0	1321	1.08174	0.560446	8.30277	10.5559	0.520179	0.533069	4.37154	0.0992693	0.252762	0.0942957	6.73186
TCGA-A1-A0SF	0	1463	0.833315	0.36443	7.99226	10.8822	0.470788	0.479167	4.93371	0.150858	1.30913	0	6.88006
TCGA-A1-A0SI	0	635	0.103313	1.01075	10.0747	9.40372	1.37185	0.470424	5.24535	0.102954	0.231424	5.04065	4.85455
TCGA-A2-A04N	0	4354	0.208553	0.334524	9.37627	10.3562	1.78676	0.830916	4.1354	0.754279	0.457123	0	6.38166
TCGA-A2-A04R	0	3709	0.164148	0.888469	7.12355	9.36473	0.0917658	0.308468	2.72208	0.176419	0.220021	0	3.52747
TCGA-A2-A0CL	0	3015	0.424729	0.497796	7.73583	10.1276	0.728592	0.636758	5.85542	0.0780793	0.530827	0.0263847	1.25054
TCGA-A2-A0CQ	0	2695	0.0831818	0.26647	7.07329	10.7193	0.185831	0.759993	1.08165	0.132378	0.165708	0.0175897	6.06263
TCGA-A2-A0CR	0	3283	0.573952	0.562239	7.21163	10.3833	0.172034	0.339389	4.32803	0.214496	0.143705	0.0828552	7.4959
TCGA-A2-A0CS	1	2348	0.163434	0.357416	9.28342	10.4339	1.36116	0.456104	2.15157	0.790694	0.202393	0	7.07643
TCGA-A2-A0CW	0	3283	0.0325648	0.458942	9.08269	8.87339	1.10907	0.979433	0.894414	0.248121	0.697768	0.0202779	5.9358
TCGA-A2-A0CZ	0	1616	0.662688	1.10822	8.80419	10.6357	0.764721	0.413163	3.69276	0.290057	0.0642605	0.0229952	6.85056
TCGA-A2-A0EO	0	2442	0.921211	0.304478	8.36767	10.4698	0.189664	0.320341	4.31312	0.152261	0.111781	0	4.5252
TCGA-A2-A0EU	0	1043	0.0241338	0.465231	8.04435	9.96538	6.31552	1.37083	3.99483	0.408993	0.72452	0	6.47746
TCGA-A2-A0EW	1	1884	1.14018	0.720887	8.18227	10.4062	0.386925	1.21087	4.38247	0.094217	0.179237	0.103878	6.46556
TCGA-A2-A0EX	0	752	0.749567	0.577424	8.92893	11.0419	0.773016	0.44555	4.72424	0.0968365	0.251594	0.0274389	4.82277
TCGA-A2-A0EY	0	1925	0.0903232	0.66265	8.72286	10.4201	1.62833	0.531821	0.549952	0.195153	1.85283	0.435658	4.39157
TCGA-A2-A0ST	0	3017	0.524251	0.276722	7.25292	10.1446	0.485792	0.314759	2.64785	0.0941241	0.0323185	0	2.28057
TCGA-A2-A0SY	0	1347	0.317941	0.638007	7.21483	11.0647	0.860989	0.525038	4.39704	0.17501	0.176343	0.0218877	3.84375
TCGA-A2-A0T0	0	533	0.454394	0.402819	10.3556	10.4109	1.53067	0.484888	1.16181	0.790239	0.438245	0	0.45755
TCGA-A2-A0T7	0	631	1.09899	0.484619	10.4241	9.6856	0.552677	0.849202	5.08891	2.49461	0.712593	0.0457045	4.26495
TCGA-A2-A0YG	0	666	0.417622	0.573067	9.37754	9.42444	1.58003	1.31867	1.11115	0.0298516	0.452949	0.0731905	0.615269
TCGA-A2-A0YH	0	659	0.0367527	0.368522	8.06754	9.48734	1.76301	0.516707	1.2702	0.480554	0.787168	0.0676324	4.25685
TCGA-A2-A0YL	0	1474	1.33765	0.840282	8.59229	10.3636	0.316212	1.05117	3.98676	0.2534	0.610637	0.191075	6.26389
TCGA-A2-A0YM	0	965	0.294106	0.996863	9.53831	9.04216	1.17719	0.332312	0.769889	0.212933	0.0659344	0	0.734448
TCGA-A2-A0YT	1	723	0.373295	0.567782	8.53919	9.44235	0.259068	0.416516	2.51904	1.05013	0.182158	0.0762208	2.27694
TCGA-A2-A1FV	0	714	0.446628	0.922166	6.31195	9.48248	0.893603	0.623104	1.64221	0.140909	0.141995	0	4.27697
TCGA-A2-A1G0	0	616	0.747383	0.559014	6.91875	9.89896	1.38968	0.878435	5.13297	0.0289777	0.539409	0.0710787	7.84788
TCGA-A2-A1G6	0	501	2.87782	0.450637	7.36114	10.7595	0.233132	0.967132	3.92699	0.389524	0.0707775	0.0253641	7.33556
TCGA-A2-A259	0	1596	1.3486	0.243051	7.30641	10.3374	6.50131	0.596514	3.45946	0.395302	0.124162	0.0886896	6.91713
TCGA-A2-A25A	0	3276	1.77183	0.420159	7.34241	10.5822	0.416939	0.935288	4.32373	0.230372	0.209936	0.0926161	6.12158
TCGA-A2-A25B	0	1291	0.0189493	1.12396	7.36245	9.78523	0.307757	0.151006	0.515588	0.295423	0.0972349	0	8.14977
TCGA-A2-A25E	0	3204	0.333725	0.628958	7.19411	9.24688	0.112436	0.492462	1.24305	0.415129	0.177231	0	5.95741
TCGA-A2-A3KC	0	1102	1.12798	0.439976	9.05088	10.2801	0.459158	1.11165	5.81313	0.161082	0.289581	0.0280061	5.12435
TCGA-A2-A3KD	0	1206	0.32251	0.742209	7.95534	10.2552	0.268775	0.510732	4.20326	0.495755	0.116196	0.021185	8.31361
TCGA-A2-A3XS	1	1032	0.400717	1.5543	10.1309	9.7533	1.38626	0.286529	2.48752	0.327926	0.926344	0.127818	2.17791
TCGA-A2-A3XW	0	1712	0.542631	0.411297	9.84345	9.39753	0.336852	0.471833	1.7486	0.45655	0.12593	0.0546516	4.75315
TCGA-A2-A3XZ	0	1532	0.370233	0.560696	8.73948	10.2768	0.150062	0.650514	4.06331	0.149669	0.492752	0.462489	4.6312
TCGA-A7-A13D	0	965	0.980977	1.56015	8.33302	8.24959	1.22416	0.904178	1.21348	0.519016	0.736201	0.54936	2.53866
TCGA-A7-A13H	0	899	0.6748	0.470426	7.78339	9.92536	0.499108	0.643994	3.62529	0.219963	0.184897	0.0679577	6.59847
TCGA-A7-A26F	0	738	0	0.396429	7.45273	8.29956	0.825493	0.872785	0.924671	0.203203	0.608993	0.0508233	1.92376
TCGA-A7-A26H	0	724	0.171033	0.5028	8.74037	10.0416	1.23477	0.917503	4.27325	0.923847	0.11782	0.0172183	7.07129
TCGA-A7-A3IZ	0	322	0.0637091	0.747601	6.59017	9.47131	2.52021	0.857773	1.93771	0.0942087	0.0376697	0	7.54826
TCGA-A7-A3J0	0	313	0.152426	0.944492	5.41133	10.4897	0.740551	0.639717	3.85407	2.19562	0.0750846	0	1.28946
TCGA-A7-A4SC	0	446	0.407484	0.932326	9.6841	9.52829	1.06093	1.5775	4.4469	0.573171	0.317152	0.0810915	4.02584
TCGA-A7-A4SD	0	441	0.262047	0.785849	8.18261	8.76855	0.84746	0.324082	0.888712	0.360825	0.531672	0.0940512	1.63614
TCGA-A7-A4SE	0	644	0.325258	1.24752	9.18416	10.1781	0.677645	0.947596	2.38903	0.85808	0.530597	0	2.52289
TCGA-A7-A4SF	0	545	0.0287212	0.433498	7.93961	8.93487	0.259726	0.195901	2.63843	0.084207	1.2713	0	4.85795
TCGA-A7-A5ZW	0	326	1.03544	0.375105	9.19213	10.6821	0.340645	0.635854	5.56146	0.130505	0	0.210525	4.81002
TCGA-A7-A6VV	0	313	0.255829	0.892974	8.89384	9.35857	0.423978	0.517839	2.6544	0.428409	0.274861	0.0524378	0.915805
TCGA-A7-A6VW	0	285	0.539016	0.434965	9.04204	9.66374	0.761905	0.214605	0.397138	0.32935	0.339613	0	0.257866
TCGA-A7-A6VX	0	317	0.025352	0.726315	9.53231	8.84414	0.857245	1.37736	2.83265	2.93805	0.458326	0	2.26043
TCGA-A8-A06O	0	396	0.209214	0.266266	7.50503	9.13751	0.854377	0.746116	2.7058	0.536984	0.430254	0	5.22176
TCGA-A8-A06U	1	883	0.283801	0.290326	8.40425	8.71636	5.57804	0.792833	1.6063	0.738028	0.19989	0	1.79417
TCGA-A8-A06Z	0	31	0.0892843	0.544228	6.68945	9.2807	1.08104	0.804012	1.33825	0.162561	0.0787614	0	7.60728
TCGA-A8-A076	0	1642	0.0807285	1.09292	9.5502	9.53373	0.998136	0.817306	1.34216	0.408019	0.964176	0	5.05042
TCGA-A8-A07F	0	577	0.253302	0.893365	8.25376	9.15971	1.33582	2.06641	5.97857	0.780016	0.339232	0.267847	3.37151
TCGA-A8-A07R	0	273	0.119415	0.248571	7.38291	8.84437	0.473003	0.267905	0.774144	1.58841	0.541083	0.0191703	1.05419
TCGA-A8-A084	0	458	0.0635028	0.403808	9.77068	9.16636	0.89403	1.60632	1.89988	0.210304	0.425212	0.436612	5.89806
TCGA-A8-A08A	0	30	0.0382701	1.08158	8.92488	10.2771	1.86712	0.442507	1.94059	0.0286945	0.386417	0	5.75964
TCGA-A8-A08B	0	1156	0	0.248699	6.9968	10.0478	0.26302	0.861309	1.84338	0	2.81154	0.541073	3.9505
TCGA-A8-A08G	0	607	0.0331297	0.585156	9.10329	9.8448	4.02563	0.854231	1.53941	0.272992	0.140231	0.0808116	6.34838
TCGA-A8-A08P	0	943	0	1.30206	8.7674	9.6266	1.21178	0.478715	0.974504	0.39491	0.799601	0	2.50695
TCGA-A8-A08R	0	30	0.0163714	0.987667	10.3679	8.88924	2.11458	0.289531	1.75743	2.489	0.111356	0	0.546974
TCGA-A8-A08S	0	1004	0.0504816	0.487136	8.05013	9.15031	3.66265	0.988462	1.0252	0.795978	2.82208	0	2.37928
TCGA-A8-A08X	0	1308	0.472978	0.63872	9.67761	9.61946	0.612214	0.380962	2.15738	0.120324	0.125559	0.836589	1.05351
TCGA-A8-A091	0	1004	0.0925728	0.67975	5.71545	9.72975	1.70823	0.580281	2.4596	0.97764	0.222079	0.0168386	2.2294
TCGA-A8-A093	0	546	0.129233	0.59255	9.62291	10.3217	1.4884	1.10738	3.26594	0.0285815	0	0	5.45975
TCGA-A8-A09B	0	365	0.173039	0.477156	8.88264	9.31356	2.16665	0.899177	3.81952	1.21641	0.0938299	0	4.28328
TCGA-A8-A09W	0	30	0.0629095	0.64492	8.57258	9.7434	1.38698	0.421063	0.698171	0.0779428	1.12114	0	5.02352
TCGA-A8-A0A1	0	365	0.359311	0.597471	8.21215	10.3849	1.09639	0.736157	2.44511	0.0461621	0.342196	0	6.21535
TCGA-A8-A0A6	0	640	1.05205	0.388436	7.3937	10.4952	0.63621	0.597834	3.43383	0.0981072	0.0924897	0.898483	8.44481
TCGA-A8-A0AB	0	518	0.271819	0.305928	7.76409	9.32977	0.470988	1.25743	2.63227	0.575923	0.0850718	0.0605329	4.87018
TCGA-AC-A23C	0	585	0.298379	0.331168	8.80321	10.2436	0.669313	1.13701	2.92332	1.16002	0.365673	0.0194426	4.13858
TCGA-AC-A2B8	0	677	0.505929	0.603168	8.39973	10.1817	0.731477	0.878878	2.96616	0.838955	0.27292	0.019141	2.06125
TCGA-AC-A2FF	0	2759	0.950492	1.08647	6.53155	10.835	0.562141	1.15011	5.01149	0.049413	0.386646	0.44507	6.27828
TCGA-AC-A2FG	0	1853	1.4631	0.646163	7.13325	10.6116	0.493598	0.770374	3.82969	0.138815	0.219679	0.141616	8.29613
TCGA-AC-A3BB	0	987	0.483723	0.88369	9.19498	10.4773	0.356964	0.75518	3.54693	0.180714	1.01014	0.0483309	5.81488
TCGA-AC-A3W5	0	504	0.0758325	0.98715	9.78043	9.40781	0.516177	0.820251	3.12778	0.138588	1.9698	6.2401	5.73757
TCGA-AC-A3W7	0	471	0.88152	0.660011	9.22591	9.92672	1.00517	1.53038	3.9044	0.117102	0.234858	0.0442966	5.35127
TCGA-AC-A3YJ	0	754	0	0.274427	5.05604	10.883	1.08915	0.683766	0.960754	1.9686	0.410597	0	7.12494
TCGA-AC-A5EH	0	511	0.0469485	0.872608	11.5019	10.3655	0.572141	0.741359	2.44369	0.275137	0.738683	0.269146	2.18174
TCGA-AC-A62X	0	417	0.021523	0.437734	8.84737	8.7906	3.79334	0.243647	0.107164	1.18221	0.0376219	1.15715	0.402116
TCGA-AC-A6IW	0	413	0.590356	0.632449	9.38294	9.77092	0.276063	0.193496	1.32186	0.593531	0.0514091	0.0183437	0.551765
TCGA-AC-A6NO	0	51	0.328586	0.623812	8.7637	10.5483	0.897265	0.805008	2.05572	0.193278	0.767673	0	6.25775
TCGA-AC-A7VB	0	250	0	0.53837	7.65753	8.50303	0.486138	0.5428	1.33896	0.420955	1.14157	0.0217577	7.66154
TCGA-AC-A8OP	0	614	0.565416	0.518993	7.67129	9.67825	0.410866	0.40093	3.33738	0.530688	0.305862	0.0339344	8.58822
TCGA-AC-A8OR	0	40	0.0896871	1.15553	5.2729	11.0915	0.851179	0.401827	0.468727	1.60647	0.0532245	0	2.75292
TCGA-AC-A8OS	0	70	0.419694	0.603428	6.97775	10.0013	0.644817	1.24954	4.80638	0.300174	0.318804	0.0973201	5.73747
TCGA-AN-A03Y	0	10	0.105253	0.390026	6.91683	10.1994	0.815672	0.737892	2.56738	0.0345524	0.227798	0	2.64773
TCGA-AN-A046	0	10	0.10219	0.355643	8.74308	10.7455	6.22277	0.630803	3.07138	0.0877195	0.0776488	0	2.10067
TCGA-AN-A049	0	19	0.113	1.11743	8.36131	9.87847	1.24614	0.660154	3.30177	0.285922	0.426233	0	7.26557
TCGA-AN-A0AR	0	10	0.283621	0.488609	7.76191	9.90544	0.286741	0.996949	0.764503	0.291832	0.101298	0.0183902	0.229068
TCGA-AN-A0AS	0	10	0	0.347223	9.27263	11.7273	0.619149	0.448676	1.14704	1.02731	0.525101	0.0814402	6.32277
TCGA-AN-A0FK	0	213	0.0196406	1.12473	6.82328	10.5256	1.2499	0.779792	1.04719	0.463616	0.194798	0	6.83851
TCGA-AN-A0FV	0	10	0.143709	0.995271	10.014	10.0151	2.43269	0.393133	2.15677	0.3043	0.476376	0.196764	0.490006
TCGA-AN-A0FW	0	11	0.496675	0.320209	6.60126	11.0532	0.741494	0.441099	3.32853	0.259258	0.245162	0	1.71307
TCGA-AN-A0FX	0	10	1.51733	1.35105	9.36931	9.55769	1.64413	0.467322	3.1309	0.200965	0.457912	0.0440495	2.38352
TCGA-AN-A0FY	0	10	0.147859	0.7537	8.7154	9.47516	1.87706	1.11031	1.76521	0.463684	0.845409	0	6.28184
TCGA-AN-A0XN	0	10	0.370601	1.94602	9.339	9.83031	1.92539	0.651104	1.36784	0.13193	0.950957	0	4.52149
TCGA-AN-A0XS	0	10	0.367629	1.18964	9.4546	10.0179	0.331007	0.675168	1.49744	0.260662	0.864497	0	6.84366
TCGA-AN-A0XT	0	10	0.317932	0.728819	4.34223	9.78653	1.12592	0.859097	2.55842	0.151267	0.230632	0	7.40405
TCGA-AN-A0XV	0	162	0.350152	0.632762	8.48863	9.84407	0.698344	0.706812	2.33825	0.842471	0.0619782	0.0655053	8.13639
TCGA-AO-A03R	0	2091	0.386765	0.380236	4.70562	9.28753	3.17505	0.350718	1.71129	0.18885	0.508895	0	5.61649
TCGA-AO-A03U	1	1793	0.618239	0.15283	7.51971	11.2879	0.625407	0.234375	1.42077	0.112955	0.0971536	0	1.04223
TCGA-AO-A03V	0	1351	0.271293	0.794381	8.78823	10.019	0.767686	1.06901	3.6119	0.177371	0.355857	0	2.00912
TCGA-AO-A0J5	1	792	0.319632	1.38031	9.2623	10.7484	1.01618	0.583011	5.86273	0.903258	0.105435	0	6.45761
TCGA-AO-A0J7	0	618	0.110359	0.759473	7.62012	10.9271	1.91563	0.314142	1.54887	1.34181	0.27454	0	5.40175
TCGA-AO-A0J8	0	680	0.0987752	0.320923	8.92419	10.7373	0.474006	0.856861	2.10072	0.446922	0.257909	0.0179986	3.91155
TCGA-AO-A0JA	0	655	0.487526	1.1229	9.41168	10.0555	0.77906	0.517432	4.55632	0.16096	0.353474	0	4.27218
TCGA-AO-A0JF	0	1980	0.386733	0.858354	8.16483	10.7539	0.697494	0.720887	3.37381	0.068143	0.191828	0.0843301	5.93662
TCGA-AO-A0JJ	0	1887	0.906048	0.607737	7.12285	10.5436	1.16477	0.442615	5.79324	0.716348	0.27822	0.180632	9.64158
TCGA-AO-A12A	0	3112	1.393	0.898464	8.41616	11.0923	0.975895	0.91085	3.44261	1.02752	0.176242	0.0519523	6.20192
TCGA-AO-A12B	0	2989	0.0214245	1.19449	6.70687	10.6278	1.70063	0.833888	0.655949	0.108709	0.45226	0	8.10382
TCGA-AO-A12H	0	1234	0.0605522	0.768287	4.90566	10.6728	0.550211	0.669281	0.469713	1.95119	0.0793076	0.0190457	1.1186
TCGA-AO-A1KP	0	2953	0.0452136	0.395676	7.69599	10.531	0.519802	0.981291	2.66134	1.29817	1.54663	0	0.770675
TCGA-AO-A1KR	0	2513	0.241352	0.298438	7.9792	10.5165	0.0326683	0.0766365	1.30637	0.299003	0.229415	0	0.925025
TCGA-AO-A1KS	0	350	0.368335	0.166085	6.11865	9.95534	1.64079	0.801542	1.70526	0.680485	0.840085	0	2.81392
TCGA-AO-A1KT	0	541	0.205303	0.731916	9.17602	9.52223	1.03824	0.249032	1.48677	2.38864	0.299145	0.0194115	5.63352
TCGA-AQ-A04J	0	819	0.579875	1.49984	7.67168	10.3042	1.16103	0.350789	3.97647	0.290679	0.391492	0.127769	2.45431
TCGA-AQ-A54N	0	78	0.451535	0.187552	9.8626	9.86154	0.171839	0.293953	0	0.283105	3.80608	0	1.38329
TCGA-AQ-A54O	0	1001	0.0212404	0	7.06121	9.43362	0.726597	0.619547	0.397296	3.1862	0.448895	0	4.02642
TCGA-AQ-A7U7	1	584	0.205592	1.01493	8.07207	9.51769	1.52511	0.915524	5.16748	0.388497	0.249089	0.0799467	6.58207
TCGA-AR-A0TS	0	2558	0.479129	1.58046	9.75966	9.81117	1.37131	0.257834	0.711505	0.262727	0.289902	0.0494784	1.52206
TCGA-AR-A0TT	0	3316	0.063209	1.22144	7.30586	10.1777	3.77274	0.936368	0.723344	0.0934768	0.63328	0	2.97208
TCGA-AR-A0TX	0	1972	0.193937	0.358008	8.99375	9.60403	1.61024	1.29176	3.89848	0.172579	0.545815	0.44026	2.81349
TCGA-AR-A0U0	0	1988	0.0213739	0.589808	8.98268	9.07236	1.46948	0.791435	0.237155	0.236904	0	0.199212	0.832097
TCGA-AR-A0U3	0	4080	0.0982745	0.844063	8.7398	10.3359	0.956975	0.19385	2.08225	0.452859	0	0	2.94491
TCGA-AR-A1AI	0	3296	0.0523584	0.436912	7.61709	8.40802	0.844478	0.475819	0.325164	0.0901006	0.308254	0	1.23058
TCGA-AR-A1AL	0	2971	1.19045	0.715227	7.73914	10.6371	0.846907	1.00769	4.69213	0.110832	0.342924	0.17952	3.94828
TCGA-AR-A1AT	1	1272	0.0558661	1.61577	8.42162	10.6283	1.55415	1.00758	0.490683	0.0419514	0.0968058	0.315926	0.91938
TCGA-AR-A24L	1	2866	0.305164	1.3116	8.4229	9.39819	0.404753	0.684961	2.12126	1.27278	0.914255	0.0190298	2.31299
TCGA-AR-A24Q	0	3172	0.692491	0.677701	8.25698	9.1297	1.62824	0.253049	2.51902	0.47525	0.197662	0.0185612	1.92745
TCGA-AR-A24U	0	3128	0.504731	0.91195	8.71162	9.83207	0.598001	0.879868	1.17818	0.103174	0.746866	0.252615	3.57875
TCGA-AR-A24V	0	3203	0.11816	0.700542	9.2904	9.45833	2.19796	0.693626	3.1406	0.448336	0.492846	0.0216504	4.06207
TCGA-AR-A24Z	0	3001	0.057551	1.734	7.24355	9.40468	8.95731	0.391057	0.75468	0.399815	0.147056	0.0180888	8.7929
TCGA-AR-A251	0	3030	0.800657	1.38031	7.28675	8.82879	1.91268	1.32206	1.46812	1.17496	0.241588	0.0282652	3.4705
TCGA-AR-A255	0	2161	0.72254	0.822137	8.88748	9.63892	1.93752	0.929228	4.28002	0.891761	0.696922	0.0739237	4.45427
TCGA-AR-A2LE	0	5062	0.222828	0.85876	7.069	11.0774	1.47247	0.736377	1.20731	0.0149281	0	0	5.9212
TCGA-AR-A2LM	0	1935	1.15255	0.518002	9.08224	10.3724	0.765439	1.14883	5.3889	0.099077	0.309034	0.02411	4.7425
TCGA-AR-A2LN	0	1161	1.19963	0.545337	8.49926	10.5613	0.58607	1.03528	4.77238	0.297556	0.870994	0.121304	7.37847
TCGA-AR-A5QN	0	1013	0.223098	0.521353	8.17664	9.67433	1.24954	0.855045	2.90278	0.547398	0.346368	0.0228335	3.93317
TCGA-B6-A0I6	1	991	0.357539	1.58526	8.36199	9.60527	1.40734	0.435179	2.15111	0.194706	1.38221	0.0311092	2.71264
TCGA-B6-A0IA	0	8391	0.0960117	0.0144698	6.70588	10.4261	0.598682	0.135476	0.160504	0.605584	0.251063	0	9.41875
TCGA-B6-A0IB	1	3941	0.0874047	0.389059	8.47594	8.93285	0.921066	0.0891044	2.4057	3.53252	0.150283	0	2.15801
TCGA-B6-A0IE	1	1993	0.403649	0.170259	7.15842	9.92856	2.77292	0.267723	3.91155	0.151665	0.316618	0	8.64831
TCGA-B6-A0RE	0	7777	0.775241	0.385602	9.94037	9.51656	1.28831	0.141333	2.12367	0.991992	1.17033	0	0.139389
TCGA-B6-A0RH	1	6456	0.0958489	0.346745	9.16063	10.0771	1.51662	0.668749	2.61513	1.30259	0.712158	0.0174509	2.35825
TCGA-B6-A0RQ	1	4267	2.3391	0.756779	8.13699	10.8327	0.527935	0.828012	3.13838	0.638322	0.276362	0.103633	6.34803
TCGA-B6-A0WZ	0	6292	0	0.367041	8.57954	10.4661	0.689357	0.797556	1.07953	0.0898488	0.33241	0	6.34728
TCGA-B6-A0X1	1	7455	1.3168	0.135724	7.39829	8.89125	1.2487	0.214845	1.0055	1.32753	0.225404	0	0.598701
TCGA-B6-A0X7	1	1781	0.847879	1.16127	7.86422	10.3429	1.24984	1.03871	3.01453	0.186421	0.0611001	0	6.28848
TCGA-B6-A1KC	0	1326	0.0614592	0.906627	7.6657	8.39581	1.05272	0.526776	1.79838	2.38085	0.106349	0	0.499439
TCGA-B6-A1KI	0	2236	0.163229	2.23963	7.49792	9.95171	0.951646	0.977463	1.33828	0.177389	0.21658	0.0163921	7.72145
TCGA-B6-A1KN	0	4233	0.621306	0.952991	9.01067	9.36177	1.18412	0.522268	3.98983	0.166615	0.269857	0.0207842	1.76183
TCGA-B6-A2IU	0	5176	0.352675	0.295329	6.56644	9.45323	0.895503	0.42113	1.84033	0.195174	0.19665	0	6.49975
TCGA-B6-A3ZX	1	1152	0.482013	0.91646	8.19457	9.78003	0.844776	0.560592	0.219652	1.70654	1.57834	0	1.6649
TCGA-B6-A400	0	215	2.46036	1.34442	9.62766	8.93745	2.57165	0.213726	1.91638	0.794215	0.346688	0.0196138	1.50388
TCGA-BH-A0AV	0	1820	0.557447	1.21198	8.26974	9.87121	0.771372	0.377266	2.90207	0.0417652	0.546565	0	0.208723
TCGA-BH-A0AY	0	777	0.0989137	1.1694	7.70188	9.79714	0.82662	0.291309	1.7338	0.308767	0.889416	0	1.49921
TCGA-BH-A0B0	0	2477	0.31235	0.478887	9.44374	10.5132	0.802355	0.748799	2.72352	0.186676	0.137476	0	5.12754
TCGA-BH-A0B4	0	1191	0.195589	1.01687	9.11512	9.38672	0.837004	0.468554	3.57399	0.932587	0.0453063	0	3.7602
TCGA-BH-A0B6	0	2483	0.128618	0.268895	7.80482	10.2038	1.21266	0.446965	2.13184	0.0700774	0.0979426	0	4.78602
TCGA-BH-A0B7	0	2559	0.351383	0.731033	10.2384	9.64247	1.32983	1.43429	2.86998	0.293628	0.657281	2.34237	2.11738
TCGA-BH-A0BA	0	1132	0.786887	0.562795	7.85353	9.84473	0.555713	0.587431	3.91989	0.153806	0.742949	1.77691	5.73236
TCGA-BH-A0BJ	0	660	0.712161	0.828807	8.33286	10.4956	0.951831	0.80862	4.8285	0.180284	0.392972	0.0263138	6.09524
TCGA-BH-A0BQ	0	2255	0.913658	0.465322	9.23723	10.9759	1.3887	0.508839	5.24615	0.353208	0.128576	0	5.97529
TCGA-BH-A0DL	0	2381	1.47393	0.778881	9.85616	8.84117	0.449144	0.373163	0.967175	0.0297947	0.0464523	0.0165567	1.39873
TCGA-BH-A0DP	0	476	0.732846	0.449389	8.57246	10.4836	0.543852	0.764513	3.74185	0.326151	0.123667	0	5.10575
TCGA-BH-A0DX	0	2156	0.213342	1.02501	8.65227	10.4054	1.00698	0.643019	2.46157	0.87474	0.189123	0.0235667	5.8245
TCGA-BH-A0DZ	0	495	0.194359	0.893505	9.11869	10.9936	0.510375	0.17426	1.67577	0.33188	0.43819	0	0.970515
TCGA-BH-A0E6	0	293	0.133458	0.664699	8.82864	9.30488	3.67271	0.216333	1.5796	1.72316	0.1053	0	0.99855
TCGA-BH-A0EB	0	745	0.31385	0.731488	8.8972	10.8538	1.38361	0.790906	3.99553	0.113332	0.0896028	0	8.12022
TCGA-BH-A0GY	0	923	0.651669	0.263918	9.74833	10.0297	1.5593	0.407917	2.75423	0.462501	3.37135	0	2.03607
TCGA-BH-A0H3	0	1928	0.790126	0.770782	8.19723	10.7509	1.34797	1.21094	3.75787	0.0430292	0.250842	0.223376	4.03869
TCGA-BH-A0H7	0	702	0.0925377	0.433973	10.0497	9.73502	0.821447	0.41329	4.66369	0.62718	0.158911	0.0196184	2.15804
TCGA-BH-A0HA	0	1611	0.289678	1.00234	9.12541	10.7953	1.83069	0.309408	4.61919	0.0158947	0.334093	0	7.81788
TCGA-BH-A0HF	0	727	0.325044	1.0375	8.93176	10.6782	0.919058	0.434566	3.15381	0.0501995	0.0395069	0	6.73518
TCGA-BH-A0HP	0	414	0.646884	0.572716	7.86267	10.6577	0.610959	0.62429	3.50248	0.0597438	0.0836178	0.0594896	5.51717
TCGA-BH-A0RX	0	170	0.178913	0.722322	8.2902	10.1703	0.939179	0.234264	1.30968	0.135753	0.128074	0	2.09183
TCGA-BH-A0W5	0	1288	0.953622	0.726184	8.80914	10.4139	0.426575	1.04617	4.19525	0.416611	0.336282	0	6.68611
TCGA-BH-A18J	1	612	0.088876	1.08451	9.62337	10.1693	1.73876	0.382992	1.94776	0.830855	0.152758	0	4.16276
TCGA-BH-A18K	1	2763	0.270378	0.950432	8.65363	9.98175	1.49764	0.714479	1.46593	0.0513631	0.938448	0.0842595	4.88239
TCGA-BH-A18N	1	1148	0.0848878	1.04015	8.00203	10.2369	5.69888	1.163	1.57004	0.458006	0.340653	0	7.45982
TCGA-BH-A18P	1	921	0.0985555	0.77132	9.40424	10.052	1.08885	1.53017	2.83813	0.127581	0.128569	0.205932	3.11871
TCGA-BH-A18Q	1	1692	0.987691	1.01861	8.42845	9.65704	2.29372	0.887299	1.48598	0.210905	0.0863923	2.96595	3.51976
TCGA-BH-A18V	1	1556	0.2517	0.886173	6.98173	10.0686	1.0563	0.316783	0.301412	0.302119	0.164799	0.0434416	0.840039
TCGA-BH-A1EN	1	2127	0.0608878	0.624307	9.07289	9.45842	1.19853	0.364927	0.90008	0	0.0797443	0	0.596621
TCGA-BH-A1ET	1	2520	0.289213	0.719321	7.69639	10.4691	1.10221	1.36509	3.08242	0.0836787	0.303472	0.0314252	8.29024
TCGA-BH-A1EV	1	365	0.0994739	1.06896	8.89763	9.38084	2.96424	1.06777	1.51987	0.0602897	0.37978	1.05655	3.16001
TCGA-BH-A1F5	1	2712	0.100139	0.228935	7.22972	9.78218	3.04042	1.05643	1.87711	0.922365	0.250377	0	7.29536
TCGA-BH-A1FD	1	1009	0	0.637622	8.7551	9.24044	1.50826	0.708327	1.16284	2.00021	0.302551	0.114103	5.74615
TCGA-BH-A1FE	1	2273	0.628841	1.49241	8.26385	10.287	1.11115	1.24835	4.12994	0.482641	0.817313	0.484354	2.96044
TCGA-BH-A204	1	2534	0.106746	0.886518	6.01944	9.36484	0.877408	0.891095	0.538389	2.07731	0.327673	0	0.0289601
TCGA-BH-A209	1	3959	0.145175	0.223746	7.694	9.9221	1.65075	0.557012	0.229965	1.72624	0.266644	0.0340315	5.84803
TCGA-BH-A28Q	0	1119	0.22678	0.840968	8.12829	10.3395	0.853665	0.90406	2.3762	0.601505	0.238209	0.0596562	6.63905
TCGA-BH-A8FY	1	295	0.187452	0.494706	6.85855	9.66052	0.648129	0.736258	0.407353	0.036921	0.0853893	0	6.65856
TCGA-BH-A8FZ	0	574	0.918024	1.04173	8.18208	9.96466	0.514515	1.16177	5.34211	1.14455	0.257555	0.0828303	6.05666
TCGA-C8-A12L	0	363	0.368145	0.898715	9.3357	9.74245	1.61144	0.226294	1.92927	0.231169	0.328249	0	1.85793
TCGA-C8-A12P	0	358	0.0950851	0.691309	11.1956	9.26488	1.33687	0.277716	2.38012	0.0716419	1.00429	6.20076	0.748408
TCGA-C8-A12U	0	385	0.062112	0.31102	7.8976	8.92264	0.223831	0.407478	1.27313	0.233075	0.141574	0	6.64332
TCGA-C8-A12V	0	385	0.312172	0.649174	6.87902	9.68697	0.431358	0.181943	1.58142	0.444726	0.16979	0	2.48345
TCGA-C8-A12Z	0	382	0	0.232999	9.42609	10.7637	0.476401	0.424803	2.36071	0.089322	0.880743	0.117416	0.825182
TCGA-C8-A131	0	411	0	0.665927	9.52566	10.5968	1.53201	0.148621	0.737257	0.120941	0.242246	3.30034	0.922921
TCGA-C8-A134	0	383	0.110913	0.628788	9.0442	9.42357	0.343197	0.283768	1.51984	0.855592	0.0443453	0.0314255	2.31225
TCGA-C8-A135	0	393	0.389308	0.922299	9.19435	9.73523	0.707589	0.190317	2.76868	0.0594776	0.103331	0.918761	2.24711
TCGA-C8-A137	0	379	0	0.427569	9.20791	10.4258	0.350524	0.584154	2.54256	0.0200109	0.941036	0.245398	1.04678
TCGA-C8-A1HF	0	332	0.11147	0.559357	8.63162	10.0581	0.188456	0.329975	1.47362	0.284047	0.0744376	0.05291	0.562866
TCGA-C8-A1HJ	0	5	2.56548	0.86813	6.57029	9.74552	4.36772	0.225368	1.13804	0.0691519	0	0	1.43183
TCGA-C8-A26X	0	376	0.195434	0.858517	9.53843	9.84986	1.78366	0.33762	0.658871	0.0207043	0.733793	2.13161	0.590328
TCGA-C8-A27A	0	747	0.249772	0.24251	5.49353	9.43363	0.639687	1.04908	1.12182	2.56567	0.221727	0.0186657	1.30582
TCGA-C8-A3M7	1	1034	1.01239	0.413472	8.10104	10.6415	0.724252	0.647078	0.520943	0.119536	0.338174	0.50153	3.96725
TCGA-C8-A3M8	0	394	0.192759	1.02517	7.04611	8.61357	0.21497	0.477889	1.99802	0.155102	0.170741	0	8.03156
TCGA-C8-A8HP	0	396	0.179855	0.42261	9.18506	9.20365	0.612704	0.65307	2.52094	0.507595	1.79896	0.991227	3.56141
TCGA-D8-A1J9	0	532	0.0146573	0.801915	10.0024	9.1979	1.53353	1.04436	2.84255	0.0540215	0.937669	1.39004	0.617136
TCGA-D8-A1JB	0	1688	1.0264	0.665958	7.8704	10.2984	0.791403	0.684175	4.14259	0.231043	0.0879411	0.0316356	5.52987
TCGA-D8-A1JC	0	480	0.394022	0.450422	9.12961	8.71711	1.71158	0.769746	3.28543	1.1779	1.65583	0.0382375	2.41925
TCGA-D8-A1JD	0	552	0.160317	0.409995	9.55703	9.08602	1.36792	0.567099	4.31087	0.541147	0.479662	0	3.95633
TCGA-D8-A1JI	0	577	0.0479915	0.502024	6.91717	9.60181	5.73762	0.450999	1.38934	0.672661	2.85658	0	3.84221
TCGA-D8-A1JM	0	590	1.58692	0.384388	9.25961	9.53511	1.02797	0.349348	0.147579	0.715317	0.990137	0	1.4114
TCGA-D8-A1JP	0	639	0.348978	1.24221	9.29428	9.57515	2.50287	1.05379	2.72248	0.252015	0.214554	0.0322756	5.65223
TCGA-D8-A1JT	0	405	0.135821	0.124298	6.51116	9.2785	1.07853	1.06517	0.270623	0.921022	0.254361	0	7.06952
TCGA-D8-A1JU	0	447	0.920557	0.473421	8.24191	10.6596	1.27894	0.916989	5.48629	0.253479	0.222132	0.0240016	3.43784
TCGA-D8-A1X5	0	565	0.0239913	0.533113	8.98344	9.35241	0.821833	0.74939	1.32507	0.104586	0.270624	0	2.54136
TCGA-D8-A1X6	0	541	0	0.623505	7.45825	10.1759	0.793029	1.18095	0.434693	3.40783	0.222579	0.0187427	5.06602
TCGA-D8-A1XA	0	839	0.0999128	0.351327	7.6673	9.03487	1.62342	0.554642	2.64914	3.61511	0.211089	0	4.83171
TCGA-D8-A1XB	0	552	0.38804	0.486286	9.59288	10.1717	1.07729	1.41755	4.62518	0.96588	0.0512544	0	2.96267
TCGA-D8-A1XG	0	448	0.54227	0.251692	7.49923	10.1188	1.57311	0.89189	1.62998	0.970667	0.123154	0	4.71246
TCGA-D8-A1XK	0	441	2.53559	0.151467	8.13916	9.74646	0.585066	0.519862	0.387023	0.393682	0.0595917	0	0.329451
TCGA-D8-A1XQ	0	499	0.0639277	0.418804	9.471	9.71819	0.845051	0.211081	1.0052	4.25912	0.162807	0	0.432855
TCGA-D8-A1XS	0	496	0.216114	1.08521	9.32222	10.0792	1.59076	0.692034	2.19259	0.199916	0.500971	0	4.54419
TCGA-D8-A1XT	0	506	0.128339	1.79921	9.81968	9.72065	0.633569	0.679654	1.31126	0.120227	0.218517	0.138748	1.86904
TCGA-D8-A1XU	0	395	0.217763	0.71406	9.02115	9.56209	0.650551	0.820085	4.91651	0.0944282	0.152347	0.0320295	2.38881
TCGA-D8-A1XW	0	1309	0.349628	1.36439	8.7995	9.39531	2.73516	0.620196	0.982162	2.21145	0.157937	0	0.895433
TCGA-D8-A1Y0	0	472	0.60595	0.383327	7.23871	9.47231	0.478449	1.03809	3.59233	0.333479	0.171125	0.0714448	2.47196
TCGA-D8-A1Y1	1	302	0.0147998	0.799176	9.60752	9.9873	1.26259	0.675055	2.651	0.0652044	2.22632	0	1.76604
TCGA-D8-A27I	0	439	0.796519	0.328544	7.81834	10.0187	0.696836	0.913106	3.83789	0.277154	0.420918	0.171885	5.22062
TCGA-D8-A27L	0	499	0.607269	0.851988	9.04282	10.1633	0.853662	1.53906	3.63121	0.278978	0.956721	0.0419454	4.8725
TCGA-D8-A27M	0	410	0.0989295	0.617036	8.11661	9.66768	1.41324	0.50046	1.28469	0.339376	0.115269	0	1.14323
TCGA-D8-A27P	0	49	0.692039	0.559142	8.72804	10.3442	1.1571	0.862499	3.66133	0.157047	0.124553	0	6.19542
TCGA-D8-A27R	0	307	0.316813	0.618328	8.933	9.64777	0.59479	0.602249	2.5965	0.126654	0.23862	0	6.30469
TCGA-D8-A27W	0	373	0.160212	0.594091	6.62798	10.6623	1.3718	0.346474	2.42555	1.2287	0.067148	0.0319704	1.06688
TCGA-D8-A3Z6	0	563	0.361319	1.36096	8.89796	9.82284	0.820346	1.02096	5.43261	0.134193	0.143031	0	8.33926
TCGA-E2-A107	0	1047	0.251158	0.241217	10.1303	9.53762	0.457428	0.31832	2.61777	0.155342	0.391748	0.249327	5.43814
TCGA-E2-A10B	0	1141	0.164689	1.16346	7.97905	9.76248	1.69777	0.869921	1.98066	0.582088	0.252543	0.0214735	5.17677
TCGA-E2-A14N	0	1434	0.706172	0.397103	7.51635	9.73891	0.31224	0.519618	0.298372	0.357415	0.13023	0.0238389	0.0892979
TCGA-E2-A14O	0	1359	0.047345	0.227792	8.08291	9.48851	2.72246	0.0525886	1.55567	2.99199	0.134534	0	3.79379
TCGA-E2-A14R	0	1174	0.0179558	0.737919	7.89754	10.0011	2.27479	0.0971814	0.16065	0.0399482	0	0	0.943021
TCGA-E2-A14U	0	1318	1.82346	0.641365	7.98964	10.3218	0.272123	0.885733	1.69435	0.464165	0.123363	0.0881122	6.82237
TCGA-E2-A14V	0	1042	0.373573	0.275989	9.24572	9.97198	0.821191	0.948211	3.36238	0.34356	0.840435	0	2.52696
TCGA-E2-A14X	0	972	0.401843	1.03617	8.90889	9.23331	3.58608	0.623292	2.22492	0.437575	0.0192646	0.0136173	0.904791
TCGA-E2-A150	0	1935	0.499694	0.758429	8.91588	9.55099	1.22709	0.268686	2.45147	0.324275	0	0.560975	1.40014
TCGA-E2-A153	0	707	0.307014	1.92463	9.74482	10.5405	2.33308	0.823489	3.66978	0.23538	0.273129	0	5.22472
TCGA-E2-A15E	0	630	0.741622	0.509221	7.36456	10.4421	0.717632	0.918984	1.56509	0.346299	1.23903	0.480854	5.68333
TCGA-E2-A15G	0	554	0.208626	0.712064	7.96016	10.282	1.364	1.15236	2.25544	0.213964	0.0954151	0.0343814	8.66607
TCGA-E2-A15S	0	428	0.191842	0.331143	6.65259	9.43779	0.808382	0.618855	1.45411	1.10618	0.691871	0.0575541	2.93151
TCGA-E2-A1AZ	0	2329	1.07901	1.32816	7.80638	9.79673	2.13498	0.379791	4.50951	0.0634233	1.31034	0.0528182	1.89346
TCGA-E2-A1B4	1	1004	0.146469	0.366102	8.53179	10.5953	0.836887	0.976357	3.06049	0.120503	0.0720749	0	8.07814
TCGA-E2-A1II	0	1025	0.389664	3.15143	4.52438	9.72947	0.508417	0.325439	0.190811	0.107343	0.0514949	0	0.668553
TCGA-E2-A1LA	0	748	0.205504	0.210357	8.0473	9.32656	0.34614	0.108464	2.78228	0.106038	0.0632958	0	5.84642
TCGA-E2-A1LL	0	1309	2.56677	0.22886	10.3185	9.95499	0.514294	0.274867	1.19544	0.150073	0.102558	0.0370138	0.997086
TCGA-E2-A2P5	1	821	0.224778	0.467592	8.27952	9.58655	0.90021	0.762857	2.50979	0.0881362	0.117262	0.103893	3.06254
TCGA-E2-A2P6	0	1051	0.0826817	0.673319	7.30794	9.95523	3.19994	0.461963	1.28034	0.169784	0.635036	0.0853631	8.48736
TCGA-E2-A576	0	1043	0.195161	0.329467	9.16316	9.48336	0.294034	0.496001	2.50115	0.21095	1.32457	0	4.32599
TCGA-E9-A1N3	0	1059	0.125446	0.591827	4.87291	10.224	0.531656	1.12764	1.93766	1.9566	0.145949	0	3.74937
TCGA-E9-A1N5	0	1120	0.143859	1.05323	8.41621	9.78621	0.738642	0.382251	2.4783	2.35219	0.452735	0.0731512	7.89182
TCGA-E9-A1N9	0	1101	0.355572	0.809243	7.82324	10.2797	0.801214	0.986697	3.88177	0.50358	0.243955	0.814078	3.82781
TCGA-E9-A1NA	0	1112	0.0177471	0.616399	10.3188	9.02325	0.336942	0.374207	0.909498	0.404613	0.2315	0.0219756	6.21346
TCGA-E9-A1ND	0	1266	0.225019	0.704316	8.16261	10.1528	1.25088	0.258661	0.794716	0.0327133	0.490155	0	1.06619
TCGA-E9-A1QZ	0	755	1.24696	0.328893	6.82753	10.3492	0.808666	0.521813	3.21237	0.139844	0.504865	0.0400523	5.09715
TCGA-E9-A1R5	0	92	0.017452	0.445618	9.40587	10.086	0.981859	0.946873	2.03597	0.32729	2.69523	0.0216107	2.4998
TCGA-E9-A1RG	0	647	0.0396416	0.499987	8.96145	9.66086	1.11959	0.398082	1.7374	1.58928	1.03763	0	3.78758
TCGA-E9-A227	0	975	0.137975	0.54901	7.05548	10.7504	0.654709	0.710673	2.7157	0.0942338	1.04157	0	8.72529
TCGA-E9-A228	0	1285	0.0769031	1.23106	6.8205	10.4589	0.661624	0.880323	0.896375	0.124347	0.277072	0.0194589	6.27468
TCGA-E9-A22G	0	1239	0.77549	0.571977	7.07314	9.21527	1.78266	5.09801	1.09835	0.356963	0.0969478	0	0.331591
TCGA-E9-A243	0	612	0.0538629	0.134241	6.41446	10.2764	0.778417	0.255824	2.09018	0.060243	0.0474461	0	0.461153
TCGA-E9-A244	0	21	0.614084	0.755651	7.65974	10.5806	1.14004	0.283201	1.70446	3.37102	0.10586	0	0.80421
TCGA-E9-A248	0	59	0.194666	0.335791	8.39662	9.74899	5.11393	0.318821	3.39901	0.763451	3.271	1.69873	0.798551
TCGA-E9-A249	0	217	0.0572058	0.602591	8.33663	11.0209	1.07001	0.61777	1.36379	0.561767	0.1462	0	5.08098
TCGA-E9-A2JT	0	288	0.310621	0.629866	6.18129	10.5365	0.782503	0.751202	2.74544	0.110753	0.304054	0	2.75962
TCGA-E9-A3Q9	0	1001	0.363535	0.420478	6.14838	9.85735	0.261561	0.4151	0.26361	1.37292	0.466362	0	9.41064
TCGA-E9-A5UO	0	785	0	0.953387	3.732	9.0737	1.7679	0.801867	1.93892	0.171694	0.123245	0	9.18939
TCGA-EW-A1IX	0	1208	0.154781	0.582738	9.36202	10.4689	0.561829	1.08762	6.36886	0.101035	0.227293	0	7.07785
TCGA-EW-A1J1	0	575	0	0.27987	5.31213	10.8438	2.8259	1.3625	2.65731	0.336601	0.182962	0.0195267	8.734
TCGA-EW-A1OV	0	789	0.148558	0.530926	7.02138	9.33748	0.856513	0.321938	0.966337	0.417692	0	0.0274575	0.490575
TCGA-EW-A1OX	0	911	0.0259679	1.00409	2.89241	10.262	0.617783	0.628258	0.582021	1.78938	0.0892977	0	8.45184
TCGA-EW-A1P0	0	1251	0	0.324422	6.62496	10.7098	5.58949	0.506918	0.918084	0.579933	0.518313	0	0.781757
TCGA-EW-A1P4	0	907	0.656863	0.479429	7.24085	10.1201	0.652987	0.536759	2.15425	0.206522	0.2252	0	0.807671
TCGA-EW-A1P6	0	562	0.180403	0.413266	8.72652	10.0771	7.23009	0.652343	2.46122	0.750657	0.342086	0.0665288	7.64156
TCGA-EW-A424	0	715	0.516892	0.444053	8.68721	10.253	0.65507	0.613471	4.77913	0.717187	0.355056	0	6.50209
TCGA-GI-A2C8	0	225	0.0729994	0.880377	8.84916	9.67885	1.5657	1.79813	4.53921	0.689579	0.263889	0	1.23673
TCGA-GM-A2DB	0	2406	0.04207	0.313512	9.70821	9.55787	0.340374	0.250152	1.33229	0.179734	1.28117	3.56374	3.35206
TCGA-GM-A2DI	0	2590	0.523942	0.815439	7.50062	10.6701	0.824557	1.03527	4.42083	0.138401	0.616236	0	4.51921
TCGA-GM-A2DN	0	3091	0.485134	1.14791	8.62399	10.5474	0.945479	0.423322	2.1764	0.149943	0.0660428	0.0469036	4.68522
TCGA-GM-A5PV	0	412	0.630405	0.157385	7.47767	10.5929	0.957479	0.383943	2.44819	0.197873	0	0.0249221	5.80629
TCGA-GM-A5PX	0	551	0.566267	0.733197	9.20481	10.2702	0.701569	0.709463	5.36731	0.265507	0.42574	0	5.36555
TCGA-HN-A2NL	0	79	1.83982	1.61752	5.80137	9.98223	0.790435	0.80592	0.774701	0.915498	0.118974	0.105417	0.492337
TCGA-HN-A2OB	1	1900	1.05099	1.41021	8.23054	10.2693	0.298484	0.888025	5.89977	0.290716	0.549272	0	6.43008
TCGA-LL-A441	0	996	0.889359	0.727259	8.0576	9.78706	0.779169	0.514133	2.99532	0.349644	0.345419	0.0210253	4.21799
TCGA-LL-A442	0	889	0.0161019	1.44082	6.77581	10.4944	8.68967	1.52276	0.716301	0.0823088	0.32938	0	9.00703
TCGA-LL-A8F5	0	596	0.389429	0.772988	8.18926	8.71899	0.233121	0.293326	0.373536	1.03002	0.116098	0.0420268	0.772324
TCGA-MS-A51U	0	681	0.471315	1.84221	8.19172	10.6153	0.48437	1.00503	4.06185	0.184939	0.146964	0.105212	6.23864
TCGA-OL-A5D6	1	1104	0.231188	1.89443	10.2669	10.231	2.26323	0.480127	3.15595	0.0611453	4.02913	3.17734	3.25847
TCGA-OL-A5D8	0	973	0.0931728	0.851024	10.4044	9.55843	0.393516	1.41201	2.14021	0.0872162	1.03943	0	8.57556
TCGA-OL-A5RV	0	1062	0.582347	0.819552	9.25102	10.1342	0.340053	1.23358	3.24603	1.3141	0.712624	0.191952	6.26405
TCGA-OL-A5RW	0	1106	0.702879	2.27703	8.83694	9.14136	1.90186	0.387027	1.32654	0.598167	0.336544	0.0264953	2.88615
TCGA-OL-A5RX	0	878	0.927773	0.407685	8.18466	10.9396	0.772917	1.14459	4.13588	0.323329	0.0870569	0.0619576	6.08959
TCGA-OL-A5RY	0	752	0.41146	0.476994	9.4456	10.8462	0.674815	0.289581	2.45166	1.5401	0.204974	0.202615	1.10817
TCGA-OL-A5RZ	0	679	0.0248769	0.761745	9.23825	9.22565	0.155422	0.615652	0.632495	0.256967	1.6648	1.07039	0.869157
TCGA-OL-A66J	0	1996	0.443911	0.488532	7.54894	10.3072	0.146788	0.317328	2.49438	0.0689498	0.22986	0	2.56152
TCGA-OL-A66P	0	428	0.126637	0.198911	8.10324	9.75707	0.503717	0.177934	2.20429	0.0689764	1.04249	0.196957	0.951834
TCGA-OL-A6VO	0	858	0.689038	0.824089	6.90181	9.72645	1.96365	0.245857	1.75675	0.284931	0.227992	0	0.581052
TCGA-OL-A97C	0	271	2.33679	1.90728	7.32866	10.4816	0.317515	0.889867	2.70582	0.726546	0.194552	0	4.16302
TCGA-PE-A5DC	1	1430	0.266451	1.15071	8.74695	9.27601	0.234965	0.552372	2.01882	0.228722	0.81612	0	5.85893
TCGA-PE-A5DD	0	1953	0.0946896	1.21511	7.60283	9.33296	0.399297	0.930426	2.47706	0.49113	0.472524	0	1.82326
TCGA-PE-A5DE	0	2645	0.57244	0.533799	7.10628	10.2984	0.253636	0.543861	4.20419	0.138031	0	0.0297375	7.6857
TCGA-S3-A6ZF	0	572	0.166754	0.490408	9.17591	9.55857	0.328816	0.825908	2.87661	1.31938	0.252721	0	3.03815
TCGA-S3-A6ZG	0	562	0.312347	0.350952	7.78206	9.66351	0.106814	0.722516	1.29764	0.444965	0.130171	0	5.45052
TCGA-S3-A6ZH	0	641	0.155884	0.257012	8.3401	9.34115	1.08362	0.366496	2.25144	0.273142	0.181058	0	6.60101
TCGA-S3-AA10	0	586	0.180279	1.57115	8.6682	9.34556	1.90475	0.538613	0.4373	1.96594	0.176301	0	0.988414
TCGA-S3-AA14	0	529	0.439586	0.739535	8.42592	9.4724	0.676792	1.20808	6.23716	0.12265	0.467436	0.0349775	6.63689
TCGA-UL-AAZ6	0	518	0.0151227	0.105187	6.95245	8.90363	0.281378	0.733364	0.260888	0.662403	0.245163	0.0554757	0.406551

## Sheet: S7
Supplementary Table-7: Results of univariate cox regression
gene	HR	z	pvalue	lower	upper
CLCF1	1.00668	0.07879	0.9372	0.8531	1.1879
TGFB3	1.02036	0.294825	0.768128	0.8924	1.16667
JAG1	0.977835	-0.238268	0.811673	0.813187	1.17582
CCL14	0.914023	-1.05189	0.292851	0.773052	1.0807
TAC1	0.848861	-1.54001	0.123559	0.689076	1.0457
PDIA2	0.88954	-0.827355	0.408036	0.674125	1.17379
GDF9	0.923784	-1.10852	0.267637	0.802964	1.06278
ESRRB	1.03671	0.236571	0.81299	0.769025	1.39757
AREG	0.944256	-1.68835	0.0913441	0.88343	1.00927
TNC	1.0046	0.0958521	0.923638	0.914623	1.10343
F2R	1.02459	0.318777	0.749896	0.882436	1.18964
CCL16	1.06997	0.261571	0.793652	0.644616	1.77598
FGFR1	0.943279	-0.898761	0.36878	0.830495	1.07138
PGF	1.22043	1.73692	0.0824019	0.974743	1.52805
FGF20	0.738452	-0.917067	0.359107	0.386278	1.41171
TNFRSF11B	0.935267	-1.14709	0.251346	0.834209	1.04857
ENDOU	1.03149	0.190659	0.848793	0.749941	1.41875
PDGFD	1.08733	1.15616	0.247617	0.943455	1.25314
NGFR	0.893995	-2.09586	0.0360949	0.805055	0.992761
FGF2	0.976827	-0.348928	0.727143	0.856291	1.11433
DEFB132	0.894856	-0.970532	0.331781	0.715024	1.11992
GPR17	1.02111	0.116524	0.907237	0.718547	1.45108
SLC40A1	0.950783	-1.3186	0.187301	0.882069	1.02485
IL11	1.0324	0.248826	0.803495	0.803108	1.32715
NR2F1	1.03503	0.59958	0.548786	0.924857	1.15832
ACKR1	0.943531	-1.54406	0.122575	0.876421	1.01578
LTBP1	1.10743	1.36207	0.173177	0.956194	1.28259
PAK5	0.663327	-2.09443	0.036222	0.451752	0.973991
GRP	0.961199	-0.881483	0.378056	0.880236	1.04961
CLEC11A	0.966917	-0.489828	0.624255	0.845138	1.10624
PDGFRB	1.10706	1.27195	0.20339	0.946471	1.2949
TGFB1	0.902548	-1.00051	0.317065	0.738308	1.10332
SEMA6D	1.06767	0.826904	0.408291	0.914182	1.24693
CXCL12	0.984194	-0.235435	0.813871	0.861946	1.12378
SEMA5A	1.0061	0.0867612	0.930861	0.876926	1.15431
TNFRSF10D	1.05146	0.593344	0.552951	0.890862	1.241
TGFBR2	1.01346	0.180823	0.856506	0.876749	1.17148
CGB7	0.603253	-0.761977	0.446074	0.164399	2.21361
UCN2	0.972025	-0.155846	0.876154	0.680304	1.38884
NGF	1.03322	0.337314	0.73588	0.854525	1.24928
ELN	0.974337	-0.571823	0.567442	0.891269	1.06515
F2RL1	1.12162	1.3639	0.172598	0.951077	1.32275
ROBO3	1.08836	0.717103	0.473311	0.863515	1.37174
PLXNA2	1.0845	0.912604	0.361451	0.911108	1.29088
BIRC5	1.04829	0.765874	0.443751	0.929112	1.18275
KCNH2	1.04714	0.708382	0.478708	0.921832	1.18949
FGF1	0.917465	-1.09496	0.273534	0.786367	1.07042
IL4	0.466022	-1.89619	0.0579347	0.211671	1.02601
CCN1	0.946023	-0.857035	0.391425	0.83328	1.07402
VDR	1.17738	1.40581	0.159781	0.937661	1.47838
DLL4	1.22472	1.79563	0.0725541	0.981618	1.52804
FGF16	1.05381	0.435628	0.663107	0.832445	1.33403
TSLP	0.516595	-2.99061	0.0027842	0.335087	0.796423
S1PR1	0.959445	-0.546127	0.584978	0.826978	1.11313
NOX4	1.15091	1.54845	0.121514	0.963335	1.37501
PTGER3	0.907627	-1.90797	0.0563951	0.821614	1.00264
SEMA6B	1.01156	0.155089	0.876751	0.874755	1.16977
NR3C2	0.866655	-1.62027	0.105175	0.72889	1.03046
NOS2	1.58784	3.10781	0.00188477	1.18622	2.12544
MSTN	1.14743	0.719245	0.47199	0.788804	1.66911
APLNR	1.01985	0.246828	0.805041	0.872476	1.19212
GHR	1.0968	1.40331	0.160526	0.964013	1.24787
ANGPTL5	0.66913	-1.14764	0.251115	0.33691	1.32894
RXFP3	0.686233	-0.604696	0.545381	0.202505	2.32545
PTH1R	1.02169	0.222691	0.823776	0.845841	1.23411
CXCL14	0.92391	-2.34185	0.0191884	0.864697	0.987177
IL33	0.898797	-2.0912	0.0365098	0.813263	0.993326
RXRG	1.19377	1.03806	0.299243	0.854448	1.66785
GREM1	1.08126	1.25308	0.210178	0.956886	1.22179
SCGB3A1	0.963514	-1.04271	0.297082	0.898496	1.03324
NR5A2	0.986364	-0.119756	0.904676	0.78786	1.23488
TPM2	0.924936	-1.08835	0.276441	0.803681	1.06449
COLEC12	1.0852	1.32569	0.184942	0.961637	1.22463
IL1RL1	0.932244	-0.544432	0.586144	0.724162	1.20012
TGFBR3	0.947236	-1.0131	0.31101	0.852931	1.05197
FGF7	1.06806	0.858442	0.390649	0.918985	1.24131
TNFRSF19	0.909508	-1.42324	0.154667	0.798139	1.03642
STAB2	0.630869	-1.72385	0.0847346	0.37366	1.06513
EDN2	0.986736	-0.242819	0.808145	0.885916	1.09903
PTN	0.928424	-1.6695	0.0950176	0.850906	1.013
PLXND1	1.31062	2.446	0.0144452	1.05522	1.62784
TEK	1.00963	0.116274	0.907435	0.859064	1.18658
ALB	1.01944	0.498476	0.618149	0.945122	1.09959
AVPR1A	1.17579	1.58765	0.112365	0.962737	1.43598
PPARG	0.886797	-1.46757	0.142221	0.75534	1.04113
TGFB2	0.934054	-1.28372	0.19924	0.841659	1.03659
FGF5	1.05866	0.289505	0.772195	0.71969	1.55729
TIE1	1.03779	0.376886	0.706258	0.855721	1.2586
CTF1	1.0267	0.393971	0.693603	0.900545	1.17054
FGF18	1.00498	0.0517847	0.9587	0.832802	1.21275
LCN10	0.691436	-0.812549	0.416477	0.283932	1.6838
KDR	1.09624	0.991457	0.321463	0.914149	1.31461
SEMA3G	0.884011	-1.77387	0.0760842	0.771434	1.01302
NPR1	0.991609	-0.100133	0.920239	0.84084	1.16941
NR2F2	0.940406	-0.873648	0.38231	0.819314	1.07939
SSTR2	0.985068	-0.265163	0.790884	0.881397	1.10093
ADCYAP1R1	1.09629	0.80821	0.41897	0.877205	1.3701
ACVR1C	0.926189	-0.61901	0.535909	0.726541	1.1807
CRLF1	1.04095	0.656904	0.511243	0.923481	1.17335
PENK	0.979576	-0.182045	0.855547	0.784421	1.22328
PDGFA	1.09879	0.821605	0.411302	0.877625	1.3757
GDF6	1.03599	0.231109	0.81723	0.767614	1.39819
OXT	0.775129	-1.53967	0.123642	0.560465	1.07201
OXTR	0.926774	-1.29565	0.195095	0.826066	1.03976
INHBB	1.06263	1.00919	0.312885	0.944374	1.1957
SCTR	1.02803	0.0667843	0.946753	0.456696	2.31413
LCN6	0.790431	-1.27587	0.202003	0.550762	1.13439
SSTR1	1.14727	1.05141	0.29307	0.888057	1.48215
PLXNA4	0.906821	-0.989881	0.322232	0.74716	1.1006
PDGFB	1.12699	1.18538	0.235869	0.924854	1.3733
LTBP2	1.04259	0.596725	0.550691	0.909121	1.19565
VEGFC	1.06167	0.56804	0.570008	0.863599	1.30518
BMP1	1.07295	0.697268	0.485635	0.88029	1.30777
AKT3	1.01125	0.164175	0.869593	0.884867	1.15567
GDF10	0.928227	-0.791952	0.428388	0.771974	1.11611
CMA1	0.962956	-0.501653	0.615911	0.830914	1.11598
ACTA1	0.975934	-0.488207	0.625403	0.885009	1.0762
ACVR2A	0.921715	-0.68548	0.493041	0.730077	1.16366
ENG	1.06994	0.564106	0.572682	0.845969	1.3532
LTBP4	0.922185	-0.907613	0.364083	0.774184	1.09848
SEMA3E	0.964251	-0.645454	0.518633	0.863342	1.07695
IL13RA2	0.900101	-1.07468	0.282518	0.742899	1.09057
EDN3	0.925648	-1.20105	0.229731	0.816	1.05003
FCN2	0.999908	-0.0014769	0.998822	0.884589	1.13026
PI15	1.00567	0.143183	0.886146	0.9308	1.08656
JAG2	1.01954	0.178337	0.858459	0.824235	1.26112
FLT1	1.15173	1.34784	0.177711	0.937858	1.41437
EDNRB	1.01482	0.184612	0.853533	0.868039	1.18643
RBP4	0.923132	-1.80879	0.0704834	0.846494	1.00671
PTHLH	0.983178	-0.344746	0.730285	0.892782	1.08273
PTGDR2	1.04355	0.238607	0.81141	0.735275	1.48107
ANGPTL7	0.856827	-1.21762	0.223368	0.668149	1.09879
CMTM3	0.98314	-0.167777	0.866759	0.806029	1.19917
CSRP1	0.895051	-1.05845	0.289852	0.728925	1.09904
RNASE7	0.823628	-1.48618	0.137232	0.637673	1.06381
DES	1.06342	1.19706	0.231285	0.96157	1.17606
AVPR2	0.883434	-1.19932	0.230404	0.721457	1.08178
VIP	1.12785	0.410727	0.681272	0.635204	2.00257
JUN	0.86375	-1.88739	0.0591084	0.741873	1.00565
IGF2	1.02355	0.462112	0.644001	0.927326	1.12976
ACVRL1	1.06205	0.531369	0.595163	0.850576	1.32609
GFAP	0.910851	-0.698085	0.485124	0.700794	1.18387
FOS	0.92583	-1.66063	0.0967873	0.845337	1.01399
LEPR	1.11645	1.32196	0.186183	0.948224	1.31453
UMODL1	1.12033	1.0648	0.286965	0.908899	1.38094
WNT5A	0.911177	-1.48839	0.136649	0.806132	1.02991
PDGFRL	0.977766	-0.330421	0.741082	0.855678	1.11727
PROCR	0.985522	-0.140839	0.887997	0.804496	1.20728
SEMA6C	1.00129	0.0132582	0.989422	0.827439	1.21167
CTSG	0.942605	-0.979551	0.327308	0.837466	1.06094
IL1RAP	1.027	0.224975	0.821999	0.814263	1.29532
TFR2	0.939942	-0.767676	0.44268	0.802462	1.10097
OSMR	0.948397	-0.693235	0.488162	0.81646	1.10165
TSHB	0.601762	-1.13918	0.254628	0.251145	1.44187
A2M	0.919564	-1.17305	0.240776	0.799343	1.05787
LRP1	1.04146	0.546755	0.584547	0.900325	1.20472
SEMA3D	0.935527	-0.762276	0.445895	0.7882	1.11039
ELANE	0.731587	-1.40136	0.161107	0.472526	1.13268
ANGPT4	1.05357	0.221084	0.825027	0.663353	1.67334
IL1R1	1.14784	1.94132	0.052219	0.998677	1.31927
SCT	1.05151	0.737713	0.460689	0.920145	1.20164
EDNRA	1.05328	0.709291	0.478144	0.912536	1.21573
ACKR3	1.18501	2.23394	0.025487	1.02104	1.37531
IL17D	0.857858	-0.948109	0.343074	0.624841	1.17777
GREM2	1.0256	0.276943	0.781824	0.857604	1.2265
BMP4	1.02097	0.387705	0.698235	0.919295	1.13388
RBP7	0.908419	-1.52112	0.12823	0.802671	1.0281
R3HDML	0.861285	-0.470664	0.637881	0.462469	1.60403
LEP	0.918244	-1.49306	0.135421	0.820981	1.02703
CALCRL	1.10842	1.29202	0.196351	0.948174	1.29576
PLXNC1	1.05976	0.692666	0.488519	0.899243	1.24894
KL	1.05103	0.441403	0.658921	0.842628	1.31098
VEGFD	0.919213	-0.990731	0.321817	0.778112	1.0859
PLAU	1.10304	1.41196	0.157961	0.962654	1.26389
ADIPOQ	0.946976	-1.47866	0.13923	0.881	1.01789
AGTR2	1.45431	0.921873	0.356595	0.655902	3.22458
APOD	0.919746	-2.37386	0.0176034	0.858362	0.98552
HGF	1.15059	1.36603	0.17193	0.940832	1.40712
IL17B	0.802764	-2.34349	0.0191045	0.668022	0.964685
NRP1	1.0993	0.987753	0.323273	0.911026	1.32648
NDP	1.03328	0.827184	0.408133	0.956154	1.11663
ANGPTL1	0.966143	-0.424372	0.671294	0.824051	1.13274
SDC1	1.23675	2.8181	0.00483086	1.06684	1.43373
TPT1	0.717114	-2.5919	0.00954461	0.557681	0.922126
CX3CR1	1.01011	0.174322	0.861613	0.902046	1.13113
VIPR2	0.939961	-0.807808	0.419201	0.808847	1.09233
FLT4	1.02715	0.225773	0.821378	0.814005	1.29612
NTF4	0.841094	-1.33157	0.183	0.651962	1.08509
ANGPTL2	1.09454	1.25062	0.211073	0.950053	1.261
INHBA	1.10664	1.55169	0.120737	0.97369	1.25775
SLIT2	1.01974	0.234304	0.814749	0.865893	1.20093
FABP4	0.970207	-1.00298	0.315872	0.914525	1.02928
RORB	1.27185	2.25825	0.02393	1.03227	1.56703
GDF3	1.43477	1.64483	0.100006	0.933171	2.206
NRG1	0.807594	-2.15589	0.0310921	0.664997	0.980767
CCN3	1.0708	1.05527	0.291302	0.943039	1.21588
VIM	0.8769	-1.43519	0.151234	0.732892	1.0492
TNFSF4	1.154	1.64916	0.0991155	0.973366	1.36816
NR4A1	0.940538	-1.12495	0.260609	0.845261	1.04655
NRP2	1.05235	0.580716	0.561432	0.885856	1.25015
DEFB126	0.937305	-0.36983	0.711509	0.665059	1.321
MASP1	1.31268	1.34368	0.179051	0.882685	1.95215
ACKR4	1.12483	1.20955	0.226451	0.929622	1.36102
VEGFB	0.870328	-1.02947	0.303258	0.668109	1.13375
PDGFRA	1.01073	0.155702	0.876268	0.883705	1.15601
CCN2	1.01947	0.327927	0.742967	0.908496	1.144
IGF1	0.959247	-0.369258	0.711935	0.769165	1.1963
PMP2	1.26694	1.097	0.27264	0.830167	1.93352
CRHR2	1.41055	1.43888	0.150185	0.882875	2.25362
FABP6	1.12415	2.0961	0.0360734	1.00763	1.25413
SCG2	1.1344	2.1173	0.0342345	1.00941	1.27486
SDC2	0.979583	-0.299941	0.764222	0.856053	1.12094
ABI3BP	0.915247	-1.39002	0.164523	0.807804	1.03698
ADIPOQ	0.946976	-1.47866	0.13923	0.881	1.01789
AEBP1	1.06009	0.896361	0.37006	0.933105	1.20435
AGRN	0.909501	-1.02251	0.306538	0.758293	1.09086
AMBN	1.58766	2.351	0.0187232	1.07992	2.33411
AMELX	1.27025	1.46275	0.143536	0.921905	1.75022
AMELY	3.43915e-88	-0.00652633	0.994793	0	Inf
BGLAP	0.775484	-1.93405	0.0531076	0.59933	1.00341
BMPER	0.816649	-1.63449	0.102156	0.640552	1.04116
BSPH1	0.0448511	-0.656663	0.511398	4.24302e-06	474.102
CDCP2	0.130492	-1.19058	0.23382	0.00456694	3.72855
CILP	0.971889	-0.696186	0.486312	0.89692	1.05312
CILP2	1.00549	0.0847481	0.932462	0.885879	1.14125
COCH	0.904616	-1.43962	0.149975	0.789211	1.0369
COLQ	0.813756	-1.45694	0.145133	0.616716	1.07375
COMP	1.0264	0.59917	0.54906	0.942531	1.11774
CRELD1	1.09061	0.64793	0.51703	0.838926	1.41779
CRELD2	0.87483	-1.13393	0.256824	0.69429	1.10232
CRIM1	0.98216	-0.240733	0.809762	0.848266	1.13719
CRISPLD1	1.03701	0.848108	0.396378	0.953473	1.12787
CRISPLD2	0.955055	-0.66282	0.507446	0.833626	1.09417
CTHRC1	1.11296	1.46672	0.142453	0.964649	1.28408
DMBT1	0.991421	-0.0717695	0.942785	0.783546	1.25444
DMP1	0.953927	-0.165889	0.868244	0.546372	1.66549
DPT	0.983519	-0.327525	0.743271	0.890417	1.08636
DSPP	1.37394	0.485641	0.627221	0.381201	4.95201
ECM1	1.06806	1.40531	0.159931	0.974346	1.17079
ECM2	1.03272	0.462213	0.643928	0.900937	1.18377
EDIL3	1.11094	1.89837	0.057647	0.996592	1.23841
EFEMP1	1.04485	0.813263	0.416067	0.940012	1.16138
EFEMP2	1.04242	0.452627	0.650818	0.870796	1.24787
EGFLAM	1.08159	0.746052	0.455636	0.880195	1.32906
ELN	0.974337	-0.571823	0.567442	0.891269	1.06515
ELSPBP1	1.16145	0.410309	0.681579	0.568206	2.37408
EMID1	0.886996	-1.71796	0.0858046	0.773583	1.01704
EMILIN1	1.01628	0.243201	0.807849	0.892233	1.15758
EMILIN2	0.986299	-0.153893	0.877694	0.827372	1.17575
EMILIN3	0.96943	-0.351745	0.72503	0.815425	1.15252
EYS	1.57637	1.92316	0.0544596	0.991329	2.50667
FBLN1	0.936266	-0.963047	0.335524	0.818828	1.07055
FBLN2	0.962577	-0.639231	0.522673	0.856341	1.08199
FBLN5	0.860738	-2.00294	0.0451841	0.743257	0.996788
FBLN7	0.99647	-0.0382776	0.969466	0.831424	1.19428
FBN1	1.06037	0.996138	0.319183	0.944858	1.19001
FBN2	1.04995	0.7109	0.477146	0.91793	1.20095
FBN3	0.921848	-0.831316	0.405795	0.760918	1.11681
FGA	1.09739	1.54517	0.122304	0.97536	1.23469
FGB	1.05696	1.321	0.186501	0.973563	1.14749
FGG	1.10268	2.14603	0.0318706	1.00851	1.20565
FGL1	0.909231	-0.773836	0.439028	0.714504	1.15703
FGL2	0.935776	-1.06905	0.285047	0.828551	1.05688
FN1	1.08947	1.47153	0.141149	0.971958	1.22118
FNDC1	1.0696	1.18195	0.237225	0.956678	1.19584
FNDC7	0.400779	-0.927897	0.353461	0.0580943	2.76487
FNDC8	1.10682	0.236269	0.813224	0.476911	2.56872
FRAS1	0.945311	-0.606748	0.544018	0.788268	1.13364
GAS6	1.02307	0.296945	0.766508	0.880067	1.18932
GLDN	1.09151	1.03632	0.300054	0.924929	1.28808
HMCN1	1.02012	0.294742	0.768191	0.89355	1.16462
HMCN2	1.02997	0.206595	0.836326	0.778351	1.36292
IBSP	1.03181	0.548294	0.58349	0.922533	1.15404
IGFALS	0.86664	-2.53101	0.0113735	0.775716	0.968223
IGFBP1	1.08548	0.91205	0.361742	0.910062	1.29471
IGFBP2	1.02003	0.399244	0.689714	0.925391	1.12436
IGFBP3	0.950324	-0.609605	0.542124	0.806728	1.11948
IGFBP4	0.888163	-1.78855	0.0736873	0.779919	1.01143
IGFBP5	1.08156	1.67077	0.0947671	0.98652	1.18576
IGFBP6	0.870127	-1.95351	0.0507594	0.756772	1.00046
IGFBP7	1.02491	0.247337	0.804648	0.843341	1.24557
IGFBPL1	0.851643	-1.73185	0.0832998	0.710116	1.02138
IGSF10	0.82973	-1.76163	0.0781313	0.674136	1.02124
KCP	0.946004	-0.238855	0.811218	0.599898	1.49179
LAMA1	1.02568	0.219475	0.82628	0.817875	1.28627
LAMA2	1.0025	0.0404444	0.967739	0.888387	1.13126
LAMA3	0.916032	-1.61509	0.10629	0.823546	1.0189
LAMA4	1.15389	1.58939	0.111973	0.967176	1.37665
LAMA5	0.937262	-0.721091	0.470854	0.785919	1.11775
LAMB1	1.0049	0.0583228	0.953492	0.852625	1.18437
LAMB2	0.962288	-0.445647	0.655853	0.812605	1.13954
LAMB3	0.891848	-2.29867	0.0215238	0.808921	0.983276
LAMB4	1.28996	1.20181	0.229435	0.851617	1.95393
LAMC1	1.01993	0.234527	0.814576	0.86484	1.20284
LAMC2	0.918147	-1.82439	0.0680935	0.837661	1.00637
LAMC3	1.01419	0.146835	0.883262	0.840287	1.22409
LGI1	0.845466	-1.02503	0.305349	0.613333	1.16546
LGI2	1.04964	0.503287	0.614763	0.869175	1.26756
LGI3	0.757997	-0.785486	0.432169	0.379673	1.5133
LGI4	1.0051	0.0427986	0.965862	0.796145	1.2689
LRG1	0.946921	-1.57518	0.115216	0.884792	1.01341
LTBP1	1.10743	1.36207	0.173177	0.956194	1.28259
LTBP2	1.04259	0.596725	0.550691	0.909121	1.19565
LTBP3	1.01944	0.191636	0.848027	0.837256	1.24126
LTBP4	0.922185	-0.907613	0.364083	0.774184	1.09848
MATN1	0.84447	-0.365759	0.714545	0.341332	2.08926
MATN2	0.997415	-0.0465363	0.962883	0.894414	1.11228
MATN3	1.03566	0.670492	0.502544	0.93484	1.14735
MATN4	1.08733	0.837066	0.402555	0.893763	1.32282
MEPE	0.720541	-1.2145	0.224558	0.424568	1.22284
MFAP1	1.1646	1.15128	0.249617	0.898497	1.50951
MFAP2	1.06779	0.915941	0.359698	0.927966	1.22868
MFAP3	1.14044	1.66818	0.0952796	0.977277	1.33084
MFAP4	0.953243	-1.0395	0.29857	0.870949	1.04331
MFAP5	1.02696	0.473412	0.635919	0.919866	1.14652
MFGE8	1.00147	0.0234759	0.981271	0.885854	1.13218
MGP	0.955565	-1.16379	0.244508	0.885148	1.03158
MMRN1	0.991993	-0.126328	0.899472	0.875666	1.12377
MMRN2	1.05635	0.657119	0.511105	0.897011	1.24399
MXRA5	1.01176	0.17962	0.857451	0.890567	1.14945
NDNF	0.983018	-0.240419	0.810006	0.854912	1.13032
NELL1	0.984171	-0.200209	0.841317	0.841853	1.15055
NELL2	0.980703	-0.477462	0.633033	0.905315	1.06237
NID1	1.07285	0.896301	0.370092	0.919939	1.25117
NID2	1.1266	1.66341	0.0962303	0.978972	1.2965
NPNT	1.03774	0.828663	0.407295	0.950686	1.13276
NTN1	1.03234	0.486875	0.626347	0.908197	1.17345
NTN3	1.07828	0.351856	0.724946	0.708605	1.64081
NTN4	1.01572	0.36847	0.712523	0.934853	1.10358
NTN5	0.77032	-1.38554	0.165888	0.532547	1.11426
NTNG1	0.917098	-1.01222	0.311432	0.775607	1.0844
NTNG2	1.03669	0.179832	0.857285	0.699973	1.53539
OIT3	1.14389	0.791586	0.428602	0.82002	1.59567
OTOG	1.34704	0.497322	0.618962	0.416375	4.35791
OTOL1	0.609046	-0.257856	0.796518	0.0140532	26.3953
PAPLN	0.80214	-2.54996	0.0107736	0.677103	0.950268
PCOLCE	1.0091	0.10815	0.913877	0.856382	1.18904
PCOLCE2	0.953991	-0.838471	0.401766	0.85453	1.06503
POMZP3	1.05016	0.513396	0.607674	0.871183	1.26591
POSTN	1.04691	0.881224	0.378196	0.945431	1.15927
PXDN	1.12265	1.53232	0.125445	0.968228	1.3017
PXDNL	1.14845	2.88404	0.00392615	1.04535	1.26171
RELN	0.983284	-0.159256	0.873467	0.799062	1.20998
RSPO1	0.960896	-0.51396	0.60728	0.825304	1.11877
RSPO2	1.87782	1.74635	0.08075	0.92582	3.80874
RSPO3	0.92193	-0.899416	0.368431	0.772269	1.10059
RSPO4	0.95988	-0.483439	0.628784	0.813056	1.13322
SBSPON	0.917726	-1.78759	0.0738426	0.835277	1.00831
SLIT1	0.988817	-0.124146	0.901199	0.827956	1.18093
SLIT2	1.01974	0.234304	0.814749	0.865893	1.20093
SLIT3	1.12092	1.61209	0.106943	0.975668	1.2878
SMOC1	1.00068	0.0132491	0.989429	0.904639	1.10692
SMOC2	1.02497	0.439972	0.659957	0.918315	1.14402
SNED1	1.04451	0.51504	0.606525	0.884986	1.2328
SPARC	1.09424	1.29039	0.196917	0.954345	1.25463
SPARCL1	0.925085	-1.22068	0.222207	0.816361	1.04829
SPON1	1.03083	0.551752	0.581119	0.925441	1.14821
SPON2	1.01134	0.156218	0.875861	0.877914	1.16505
SPP1	1.04026	0.834891	0.403779	0.948199	1.14126
SRPX	1.0372	0.534163	0.593229	0.907119	1.18592
SRPX2	1.12469	1.53079	0.125821	0.967592	1.3073
SSPO	0.88775	-0.791539	0.42863	0.661075	1.19215
SVEP1	1.01207	0.171406	0.863904	0.882303	1.16093
TECTA	1.62858	2.93053	0.00338389	1.1753	2.25666
TECTB	0.0835263	-0.691428	0.489296	7.33769e-05	95.0795
TGFBI	1.13224	1.56754	0.116988	0.969387	1.32244
THBS1	1.1233	1.68503	0.0919822	0.981208	1.28597
THBS2	1.07765	1.29273	0.196106	0.962135	1.20704
THBS3	1.01606	0.135657	0.892092	0.807096	1.27914
THBS4	0.989028	-0.264552	0.791355	0.9114	1.07327
THSD4	0.977452	-0.487454	0.625936	0.891806	1.07132
TINAG	0.314054	-0.590325	0.554973	0.00671405	14.6901
TINAGL1	0.984024	-0.238422	0.811554	0.862004	1.12332
TNC	1.0046	0.0958521	0.923638	0.914623	1.10343
TNFAIP6	0.944642	-0.782412	0.433973	0.81905	1.08949
TNN	0.84478	-2.88155	0.00395725	0.75321	0.947482
TNR	1.08531	0.482951	0.629131	0.778512	1.51301
TNXB	0.948675	-0.732268	0.464005	0.823894	1.09235
TSKU	1.16631	2.28212	0.0224824	1.02195	1.33105
TSPEAR	1.33551	2.19659	0.0280499	1.03166	1.72887
VIT	0.871914	-1.69774	0.0895561	0.744309	1.0214
VTN	1.09175	1.31324	0.189101	0.957694	1.24456
VWA1	0.984778	-0.159312	0.873423	0.815418	1.18931
VWA2	0.913756	-1.99122	0.0464562	0.836132	0.998585
VWA3A	0.827159	-1.27995	0.200564	0.618578	1.10607
VWA3B	0.775261	-0.819744	0.412362	0.421817	1.42486
VWA5A	1.00137	0.018099	0.98556	0.863587	1.16113
VWA5B1	0.939513	-0.0987291	0.921353	0.272254	3.24214
VWA5B2	1.29383	2.66474	0.00770487	1.07051	1.56375
VWA7	0.932107	-0.730148	0.4653	0.771795	1.12572
VWCE	1.34957	1.69757	0.0895889	0.954719	1.90774
VWDE	1.05133	0.562048	0.574083	0.882936	1.25185
VWF	1.0525	0.68176	0.495391	0.908532	1.21927
ZP1	1.46179	3.29503	0.000984107	1.16629	1.83215
ZP2	1.33079	2.8491	0.00438427	1.09328	1.61989
ZP3	0.930381	-0.708089	0.47889	0.761932	1.13607
ZP4	1.06889	0.267278	0.789255	0.655806	1.74216
ZPLD1	1.0048	0.0582668	0.953536	0.855249	1.18051
COL10A1	1.05857	1.32126	0.186414	0.972859	1.15184
COL11A1	1.06983	1.7754	0.0758319	0.993008	1.15259
COL11A2	0.94442	-0.620786	0.534741	0.788417	1.13129
COL12A1	1.10573	1.808	0.0706066	0.991588	1.233
COL13A1	1.18671	1.52371	0.127582	0.952169	1.47902
COL14A1	1.00745	0.155405	0.876502	0.917372	1.10638
COL15A1	0.996617	-0.043112	0.965612	0.854325	1.16261
COL16A1	0.949051	-0.726247	0.467687	0.824137	1.0929
COL17A1	0.899375	-2.54586	0.0109008	0.82886	0.975888
COL18A1	1.03608	0.427034	0.669355	0.880528	1.21911
COL19A1	1.42861	1.71324	0.0866687	0.949928	2.14849
COL1A1	1.03591	0.62093	0.534646	0.926748	1.15792
COL1A2	1.05179	0.88595	0.375644	0.94062	1.17611
COL20A1	0.694797	-0.454202	0.649683	0.14436	3.34403
COL21A1	1.08617	0.766809	0.443195	0.879312	1.34169
COL22A1	0.942614	-0.893827	0.371415	0.828046	1.07303
COL23A1	0.949631	-0.509543	0.610371	0.77843	1.15848
COL24A1	1.0125	0.0767057	0.938858	0.737163	1.39067
COL25A1	1.05546	0.289856	0.771927	0.732719	1.52035
COL26A1	0.961519	-0.375421	0.707347	0.783405	1.18013
COL27A1	0.976566	-0.309886	0.756647	0.840558	1.13458
COL28A1	0.940511	-0.552004	0.580946	0.756465	1.16934
COL2A1	1.00575	0.171596	0.863755	0.941967	1.07386
COL3A1	1.04352	0.777745	0.436719	0.9373	1.16177
COL4A1	1.17788	1.7211	0.0852335	0.977534	1.41929
COL4A2	1.04465	0.472232	0.636761	0.871444	1.25227
COL4A3	0.918082	-0.463653	0.642896	0.639695	1.31762
COL4A4	0.910614	-0.821476	0.411375	0.7283	1.13857
COL4A5	0.936306	-1.20153	0.229547	0.840995	1.04242
COL4A6	0.923069	-1.06279	0.287875	0.79638	1.06991
COL5A1	1.05784	0.904761	0.365592	0.936528	1.19486
COL5A2	1.06108	0.988511	0.322902	0.943403	1.19343
COL5A3	1.13676	1.68811	0.0913901	0.979569	1.31918
COL6A1	1.00583	0.0815849	0.934977	0.874665	1.15667
COL6A2	1.01397	0.193044	0.846925	0.880767	1.16731
COL6A3	1.03538	0.557123	0.577443	0.916182	1.17008
COL6A5	0.494747	-1.5506	0.120996	0.203274	1.20416
COL6A6	0.815769	-1.70397	0.0883874	0.645429	1.03106
COL7A1	0.939798	-0.811329	0.417177	0.808897	1.09188
COL8A1	1.05402	0.885762	0.375746	0.938191	1.18414
COL8A2	0.993945	-0.100686	0.919799	0.88312	1.11868
COL9A1	0.856843	-1.11031	0.266867	0.652311	1.1255
COL9A2	0.917921	-1.43579	0.151061	0.816642	1.03176
COL9A3	0.931762	-1.22655	0.219992	0.832255	1.04317
ACAN	1.11944	1.60854	0.107718	0.975652	1.28441
ASPN	1.01412	0.337305	0.735887	0.934751	1.10024
BCAN	0.879966	-1.4381	0.150406	0.739229	1.0475
BGN	0.976874	-0.294315	0.768518	0.835925	1.14159
CHAD	0.920636	-2.57998	0.00988062	0.864582	0.980324
CHADL	0.935595	-0.814935	0.415109	0.797174	1.09805
DCN	1.01459	0.264953	0.791046	0.911521	1.12931
EPYC	1.04873	0.983895	0.325167	0.953891	1.15301
ESM1	1.11873	1.4771	0.139649	0.963989	1.29831
FMOD	0.97933	-0.378709	0.704904	0.878987	1.09113
HAPLN1	1.07842	1.20909	0.226629	0.954194	1.21883
HAPLN2	0.897476	-0.434879	0.66365	0.551188	1.46132
HAPLN3	0.931675	-1.24443	0.21334	0.833405	1.04153
HAPLN4	2.78801e-15	-1.10829	0.267738	5.07971e-41	1.53021e+11
HSPG2	1.07393	1.03193	0.302104	0.93787	1.22973
IMPG1	1.13151	0.764629	0.444493	0.824356	1.55312
IMPG2	1.23733	0.449997	0.652713	0.489406	3.12823
KERA	0.972263	-0.343268	0.731397	0.828005	1.14165
LUM	1.06223	1.04771	0.294773	0.948793	1.18923
NCAN	0.924736	-0.959812	0.33715	0.788179	1.08495
NYX	1.59268	0.547474	0.584053	0.300956	8.42863
OGN	1.01478	0.348875	0.727183	0.93451	1.10194
OMD	1.02959	0.582331	0.560344	0.933345	1.13575
OPTC	1.04831	0.0705978	0.943718	0.282931	3.88416
PODN	1.0322	0.539851	0.5893	0.920006	1.15808
PODNL1	1.05286	0.659237	0.509743	0.903358	1.22711
PRELP	0.978863	-0.391019	0.695783	0.879462	1.0895
PRG2	0.552538	-1.40472	0.160105	0.241484	1.26426
PRG3	0.162126	-0.596225	0.551025	0.000409647	64.1645
PRG4	1.00124	0.0200754	0.983983	0.887469	1.12959
SPOCK1	1.06846	1.06781	0.285607	0.946179	1.20654
SPOCK2	0.858445	-2.49752	0.0125065	0.76154	0.967682
SPOCK3	0.965183	-0.135799	0.89198	0.578737	1.60967
SRGN	0.887967	-1.64613	0.0997368	0.770825	1.02291
VCAN	1.06053	0.97895	0.327604	0.94281	1.19294

## Sheet: S8
Supplementary Table-8: The expression of 11 ECMI genes in Meta cohort
	TSLP	NOS2	SDC1	TPT1	PXDNL	TECTA	TNN	VWA5B2	ZP1	ZP2	CHAD
TCGA-D8-A1Y2	0.307966	3.3939	8.66923	9.90758	1.23442	0.463774	1.32091	1.97901	0.155851	3.10063	5.33097
TCGA-A1-A0SM	0.114588	3.41979	9.85468	10.3721	2.16825	0.493014	1.65107	2.19073	0.368065	3.10374	3.18395
TCGA-E9-A22H	0.161875	3.09317	5.94629	9.45214	4.94775	0.856637	1.64711	0.101113	0.464139	3.10056	6.5
TCGA-BH-A1EX	0.112028	3.15723	9.14623	10.0599	0.835743	1.0309	1.6857	2.43606	0.0448016	4.11123	4.04365
TCGA-D8-A1XZ	0.247815	3.32837	7.91282	10.0942	2.15432	0.593682	2.2282	0.103186	0.107703	3.08387	2.84458
TCGA-AC-A3W6	0.35067	4.0394	9.18663	9.90505	1.44599	1.20777	3.9415	0.323443	0.181867	3.06623	4.46409
TCGA-BH-A18S	0.0351991	3.18908	7.06068	9.64368	1.03556	0.593068	0.670204	0.151523	0	3.08598	6.72081
TCGA-BH-A0BR	0.0939454	3.78688	10.2767	9.81881	1.57539	0.599086	1.94941	1.17443	0.0828889	3.11934	4.06675
TCGA-A7-A4SD	0.262047	3.403	8.18261	8.76855	0.84746	0.324082	0.888712	0.360825	0.531672	3.15094	3.26277
TCGA-A7-A0CD	0.10295	3.43241	7.19013	9.80764	2.40138	0.388091	2.02782	0.0901594	0.119927	3.06623	7.56942
TCGA-BH-A0H9	0.350601	3.19312	7.42762	10.6296	0.70707	0.780279	2.6803	0.548478	0.084669	3.06623	4.23342
TCGA-D8-A27W	0.160212	3.2576	6.62798	10.6623	1.3718	0.346474	2.42555	1.2287	0.067148	3.09502	2.90126
TCGA-E2-A2P5	0.224778	3.16168	8.27952	9.58655	0.90021	0.762857	2.50979	0.0881362	0.117262	3.1598	4.16861
TCGA-A2-A0EU	0.0241338	3.15989	8.04435	9.96538	6.31552	1.37083	3.99483	0.408993	0.72452	3.06623	6.33729
TCGA-A8-A09V	0.23839	3.4028	8.81812	10.4427	0.608412	1.27985	4.1627	0.106651	0.154191	3.06623	7.70765
TCGA-E2-A15F	0.383239	3.16373	7.36279	9.51308	0.863431	0.812978	2.47916	2.30616	0.287151	3.06623	4.57026
TCGA-E2-A9RU	0	2.9088	8.58525	10.2004	0.841654	0.238427	0.722282	1.17862	0.617621	3.09649	3.98321
TCGA-AN-A046	0.10219	3.07679	8.74308	10.7455	6.22277	0.630803	3.07138	0.0877195	0.0776488	3.06623	3.55777
TCGA-AR-A252	0.590936	3.0353	5.74171	9.94234	0.841928	0.627925	4.52709	0.32137	0.130488	3.08347	7.00732
TCGA-AC-A3OD	0.394988	2.83207	4.38227	8.46297	1.11005	0.797803	2.8772	0.0938873	0.211844	3.13677	4.70839
TCGA-BH-A18P	0.0985555	3.39199	9.40424	10.052	1.08885	1.53017	2.83813	0.127581	0.128569	3.2517	4.20429
TCGA-E2-A1LA	0.205504	2.96663	8.0473	9.32656	0.34614	0.108464	2.78228	0.106038	0.0632958	3.06623	5.93654
TCGA-E9-A22E	0.076096	3.29811	9.69284	10.3584	1.04449	0.495529	2.27887	0.15488	0.445493	3.06623	6.41661
TCGA-EW-A1P4	0.656863	3.17066	7.24085	10.1201	0.652987	0.536759	2.15425	0.206522	0.2252	3.06623	2.73664
TCGA-GM-A3NY	0.372854	3.09615	6.31178	10.4713	0.487292	0.985171	2.7557	0.0659149	0.376813	3.06623	7.90506
TCGA-BH-A0BQ	0.913658	3.15996	9.23723	10.9759	1.3887	0.508839	5.24615	0.353208	0.128576	3.06623	6.01838
TCGA-E2-A14P	0.619909	2.8856	10.1078	9.46554	0.512934	0.623694	3.55515	1.06694	0.900756	3.15652	3.2912
TCGA-E9-A3HO	0.0780598	3.12119	5.1534	9.07108	0.250205	0.288883	2.58291	0.255669	0.370932	3.08108	7.05868
TCGA-BH-A1F5	0.100139	2.98071	7.22972	9.78218	3.04042	1.05643	1.87711	0.922365	0.250377	3.06623	6.8567
TCGA-A8-A08F	0.115039	3.16855	8.09402	8.47543	1.52926	0.60146	1.16021	1.17184	0.121073	3.06623	4.47334
TCGA-A8-A08R	0.0163714	3.55604	10.3679	8.88924	2.11458	0.289531	1.75743	2.489	0.111356	3.06623	2.57108
TCGA-AC-A23G	0.606204	3.55795	9.61482	10.6727	1.08645	0.434827	4.35968	0.293898	0	3.27071	4.86762
TCGA-BH-A1EV	0.0994739	3.61768	8.89763	9.38084	2.96424	1.06777	1.51987	0.0602897	0.37978	4.01782	4.23051
TCGA-A7-A0CJ	0.226247	3.00941	8.21957	9.23741	5.62595	0.315038	0.446717	0.454251	0.291415	3.06623	6.56895
TCGA-B6-A0IA	0.0960117	2.81809	6.70588	10.4261	0.598682	0.135476	0.160504	0.605584	0.251063	3.06623	8.20517
TCGA-AO-A12A	1.393	3.4884	8.41616	11.0923	0.975895	0.91085	3.44261	1.02752	0.176242	3.11302	6.1623
TCGA-C8-A12W	0.0971496	3.11201	8.85724	9.46751	0.583293	0.541413	3.33596	1.02935	0.280099	3.09399	5.72119
TCGA-B6-A0RI	0.111463	3.23632	9.08605	10.1785	1.21674	1.19915	2.30381	0.137559	0.709613	3.06623	5.16176
TCGA-A7-A4SB	0.316998	3.53755	6.11968	9.4101	0.282545	0.715066	3.08461	0.0984594	0.137086	3.09634	8.40709
TCGA-E2-A14Q	0.941938	3.48939	7.55318	10.1902	5.98984	0.576419	3.90386	0.217261	0.265905	3.06623	6.86828
TCGA-BH-A0AU	0.378906	3.50217	8.88557	9.8148	0.489968	1.09118	4.75804	2.43207	0.853975	3.06623	4.15388
TCGA-AR-A24X	0.12635	3.81021	8.83949	10.918	0.710171	0.787175	3.26138	0.0485143	0.785758	3.06623	5.18788
TCGA-B6-A0WV	0.349643	2.96136	7.7289	9.43433	2.97838	0.532095	1.56857	0.995073	0.199536	3.06623	3.54034
TCGA-A8-A090	0.147556	3.37527	8.69389	9.00528	9.11087	0.659206	2.04639	0.387909	0.0448136	3.09483	4.48424
TCGA-AR-A24P	0.330389	3.24341	9.14398	10.3917	0.911962	0.884009	4.10956	0.597267	0.0608543	3.06623	5.87196
TCGA-EW-A1J2	0.772452	3.45277	8.6545	10.4833	0.310893	0.955751	4.11288	0.207509	0.131926	3.13462	6.70054
TCGA-GM-A2DL	0.36841	3.16564	9.22026	9.53111	0.414637	0.465083	1.05802	0.105803	0.494791	3.06623	5.50026
TCGA-E2-A154	0.0579526	3.36972	8.70886	11.1501	1.31675	0.399741	2.76554	0.166739	0.689214	3.06623	5.62783
TCGA-D8-A1Y1	0.0147998	3.41311	9.60752	9.9873	1.26259	0.675055	2.651	0.0652044	2.22632	3.06623	3.34526
TCGA-AO-A125	0	3.02151	5.62102	11	1.13029	0.891382	0.455317	0.285863	0	3.06623	7.78417
TCGA-AR-A24L	0.305164	3.80166	8.4229	9.39819	0.404753	0.684961	2.12126	1.27278	0.914255	3.08337	3.69261
TCGA-D8-A1X8	0.616971	3.56975	7.02329	10.7581	0.931265	0.700524	3.9558	0.0880977	0.10307	3.1324	6.3542
TCGA-AC-A2FO	0.910947	3.347	7.71359	10.375	0.520299	0.575101	4.56978	0.226666	0.180648	3.20525	6.58414
TCGA-BH-A18V	0.2517	3.47908	6.98173	10.0686	1.0563	0.316783	0.301412	0.302119	0.164799	3.10536	2.7572
TCGA-BH-A0DH	0.281315	3.14987	8.60115	9.49415	0.674884	0.222036	1.33563	0.158597	0.1165	3.10422	7.4816
TCGA-E2-A1L7	0.154434	3.22366	8.87679	10.3351	0.607291	0.637193	2.21376	1.27578	0.261357	3.06623	6.67354
TCGA-E2-A15S	0.191842	3.05822	6.65259	9.43779	0.808382	0.618855	1.45411	1.10618	0.691871	3.11807	4.0854
TCGA-AC-A3EH	0.153172	3.23964	8.64996	9.5394	1.27156	1.21145	1.28487	0.485354	0.259296	3.18131	4.01856
TCGA-A2-A4RY	1.89445	3.91267	8.25999	10.131	0.693459	1.24376	4.86785	0.660183	0.463783	3.13395	6.31597
TCGA-AO-A1KS	0.368335	2.93306	6.11865	9.95534	1.64079	0.801542	1.70526	0.680485	0.840085	3.06623	4.01073
TCGA-AR-A1AP	0.414749	3.30002	9.26254	10.065	1.24885	1.12013	1.82024	0.935559	0.257198	3.09571	5.15686
TCGA-B6-A0RG	0.148719	3.13751	8.19484	10.1397	0.529905	0.529121	4.74473	0.165709	0.212954	3.06623	6.58227
TCGA-E2-A15D	0.233317	3.55988	8.73821	10.6573	1.15814	1.21825	1.41331	0.534247	0.387975	3.08959	5.80555
TCGA-A2-A1G1	1.09167	3.65492	7.90268	10.447	4.01291	0.507437	1.00196	0.520353	0.409653	3.16288	2.35015
TCGA-C8-A1HK	0.195449	3.02747	8.5707	8.78634	0.454839	0.370294	1.08164	0.148502	0.0452722	3.8369	6.25066
TCGA-B6-A0I9	0.333845	3.11716	8.99507	10.3968	1.07241	0.791539	2.58713	3.43405	0.414519	3.14035	4.35869
TCGA-A8-A081	0.0464989	3.05777	8.18732	9.12149	0.269383	0.203984	0.850295	0.0912258	1.26367	5.69123	2.82805
TCGA-A2-A25C	0.242259	3.5743	8.29679	9.57309	2.01596	0.588141	3.79379	1.25577	0.139463	3.06623	7.41944
TCGA-AC-A3HN	0.73887	3.87631	9.30194	10.2914	0.409336	0.971881	5.11902	0.232593	0.23433	3.11903	6.47039
TCGA-GM-A5PV	0.630405	2.92646	7.47767	10.5929	0.957479	0.383943	2.44819	0.197873	0	3.08868	5.91106
TCGA-LD-A66U	0.553579	3.19772	7.6004	10.2925	0.177352	0.489598	4.62646	0.392575	0.759026	3.14323	6.29185
TCGA-BH-A0BM	1.28983	3.11691	7.91216	10.9714	0.220116	0.458325	3.71743	0.0706984	0.271121	3.195	6.08309
TCGA-W8-A86G	1.99244	2.95405	8.36978	10.6173	0.54441	0.988978	4.64494	0.478061	0.281701	3.09416	6.36809
TCGA-AO-A124	0.679867	3.34867	7.80008	10.0258	3.89905	0.0711552	0.852857	0.43083	0.262622	3.06623	3.22944
TCGA-AO-A0J9	0.585251	3.1422	6.26691	10.5355	0.271779	0.260973	1.31862	0.147375	0.268792	3.09894	5.53059
TCGA-A2-A0CR	0.573952	3.23345	7.21163	10.3833	0.172034	0.339389	4.32803	0.214496	0.143705	3.14085	6.98405
TCGA-EW-A1PE	0.0702641	3.52139	8.11302	9.77447	1.98848	1.12445	1.32438	0.0528285	0.150121	3.08618	7.24957
TCGA-E2-A15P	0.756802	2.94137	6.52201	9.17978	0.612735	0.727142	4.9989	0.0994549	0.103814	3.13288	6.08344
TCGA-A2-A1FV	0.446628	3.50637	6.31195	9.48248	0.893603	0.623104	1.64221	0.140909	0.141995	3.06623	4.93985
TCGA-EW-A1PC	0.0837592	3.11654	9.34008	8.81734	0.904152	0.461459	1.69234	2.37823	0.414389	3.06623	3.64486
TCGA-A2-A3XT	0.280758	3.2759	7.5427	9.13008	0.990472	0.436058	1.32452	0.537098	0.17105	3.06623	2.72553
TCGA-B6-A0X0	0.260307	3.03189	8.32583	11.4048	0.404129	0.789827	1.50519	0.175422	0.645989	3.06623	7.58886
TCGA-B6-A0IK	0.0906377	2.92208	9.92016	10.2995	0.678739	0.379223	3.12206	0.76088	0.650659	4.37698	6.22835
TCGA-A2-A0T7	1.09899	3.17459	10.4241	9.6856	0.552677	0.849202	5.08891	2.49461	0.712593	3.10739	4.93222
TCGA-A2-A04Y	0.21445	3.12969	7.90938	10.157	0.460425	0.916712	2.71993	0.845336	1.31862	3.06623	6.19656
TCGA-A8-A09R	0.0365475	3.57239	9.75539	9.57474	1.45461	0.875851	2.33867	2.74501	0.51444	3.06623	6.21065
TCGA-AR-A5QN	0.223098	3.20245	8.17664	9.67433	1.24954	0.855045	2.90278	0.547398	0.346368	3.08679	4.72151
TCGA-HN-A2NL	1.83982	4.03363	5.80137	9.98223	0.790435	0.80592	0.774701	0.915498	0.118974	3.16117	2.53639
TCGA-AR-A5QP	0.982602	3.31015	8.0773	10.5201	0.163091	1.09789	3.28521	0.409495	0.118736	3.11762	4.96568
TCGA-AO-A0JL	0.0830033	3.33309	6.77462	9.08499	2.09623	0.480679	0.446668	0.381185	0.0968	3.08204	3.66079
TCGA-D8-A1JK	0.201572	3.79897	9.67371	9.37636	1.2615	0.180772	1.73146	0.0632585	0.109795	5.09762	2.37394
TCGA-A2-A0CV	1.03031	3.07779	8.34853	10.8873	0.291381	0.525477	2.5907	0.988138	0.103045	3.06623	6.19682
TCGA-A7-A3RF	0.0165947	3.4027	4.40607	10.419	1.53182	1.38362	0.589269	3.3368	0.139705	3.06623	6.34181
TCGA-OL-A5RZ	0.0248769	3.38473	9.23825	9.22565	0.155422	0.615652	0.632495	0.256967	1.6648	4.03029	2.77569
TCGA-B6-A0IM	0.0612473	3.68643	7.61069	10.0743	0.839004	0.864254	1.03388	0.507219	0.0272359	3.10071	6.24163
TCGA-AR-A0U4	0.227667	4.20838	6.03736	9.76379	0.803463	0.222114	0.150065	0.213724	0.0704987	3.06623	2.41855
TCGA-D8-A1J9	0.0146573	3.41519	10.0024	9.1979	1.53353	1.04436	2.84255	0.0540215	0.937669	4.31819	2.61564
TCGA-A2-A0D0	0.493781	2.96329	7.42873	10.1246	0.263257	0.356219	0.158753	0.384043	0.131793	3.06623	2.58595
TCGA-D8-A27T	0.243969	3.0915	9.40455	10.2839	0.984789	1.40465	3.4525	0.0692535	0.187515	3.06623	4.10774
TCGA-EW-A3U0	0.604791	3.15899	7.15965	9.66048	0.381262	0.528316	1.73121	0.340582	0.100665	3.06623	3.13148
TCGA-AN-A0G0	0.0167355	3.42907	8.26173	9.73991	2.81705	0.44736	0.332717	0.504389	0.340988	3.06623	3.00986
TCGA-C8-A27B	0.119426	3.10639	6.70677	10.0235	0.594105	0.160116	0.278787	0.32286	0	3.08159	2.53862
TCGA-AN-A0FK	0.0196406	3.65996	6.82328	10.5256	1.2499	0.779792	1.04719	0.463616	0.194798	3.06623	6.56657
TCGA-LQ-A4E4	0.261243	3.32854	7.1937	9.08152	5.38564	0.9811	0.886485	0.182515	0.13115	3.06623	5.31161
TCGA-AN-A0AS	0	3.07041	9.27263	11.7273	0.619149	0.448676	1.14704	1.02731	0.525101	3.13958	6.23905
TCGA-BH-A5J0	0.169398	3.32835	8.51912	9.64371	0.657321	0.5632	2.7655	0.220974	0.66358	3.11009	5.38344
TCGA-E2-A14Z	0.565032	3.07419	7.52244	10.256	0.610362	0.975963	2.16076	0.108854	0.729773	3.06623	4.51124
TCGA-AR-A1AN	0.349711	3.48399	8.17393	10.4781	0.362215	0.494982	2.6254	0.212132	0.259728	3.08617	6.97913
TCGA-B6-A0RM	0.31375	2.9881	5.05238	10.5438	3.25727	1.04181	0.403939	0.509546	0.130793	3.06623	6.98873
TCGA-B6-A0X7	0.847879	3.68767	7.86422	10.3429	1.24984	1.03871	3.01453	0.186421	0.0611001	3.06623	6.21727
TCGA-D8-A1JF	0.0511967	3.0753	8.70062	10.4237	1.32967	0.276248	1.32524	0.0572672	1.93572	7.98843	3.23551
TCGA-GM-A2DF	0.0844266	3.15213	9.23056	9.40257	0.209156	0.216697	0.524065	0.498594	1.86726	3.08231	2.87076
TCGA-A2-A0T5	0.858353	3.28416	9.18506	11.3254	1.33645	0.545716	1.50895	0.213318	0.554378	3.08753	6.04205
TCGA-E9-A1RF	0.187689	3.30754	8.63236	10.2893	0.986704	0.623986	1.97048	0.596191	1.10524	3.06623	3.22442
TCGA-AO-A12F	0.535261	3.57144	8.16701	9.87143	2.60156	0.219823	0.634785	0.335712	1.53934	3.06623	3.55032
TCGA-S3-A6ZG	0.312347	3.07324	7.78206	9.66351	0.106814	0.722516	1.29764	0.444965	0.130171	3.06623	5.68512
TCGA-B6-A0X5	0.0248483	3.03499	7.60851	9.30271	7.3016	0.0138782	0.0628991	1.31788	0	3.06623	7.30152
TCGA-BH-A209	0.145175	2.97678	7.694	9.9221	1.65075	0.557012	0.229965	1.72624	0.266644	3.09688	5.93756
TCGA-WT-AB44	0.132938	2.97415	8.22725	10.2425	0.291098	0.431982	2.8321	0.239191	0.154601	3.78455	3.42591
TCGA-BH-A18K	0.270378	3.5278	8.65363	9.98175	1.49764	0.714479	1.46593	0.0513631	0.938448	3.14212	5.32433
TCGA-BH-A0B1	0.445544	3.05721	8.62356	9.31795	1.235	0.328284	4.94128	1.65184	0.197581	3.06623	6.50142
TCGA-AR-A2LJ	0.607408	3.25928	7.12476	10.4435	0.860867	0.492049	2.1858	0.184564	0.514016	3.28259	6.05186
TCGA-AR-A0U2	0.0421431	3.22941	6.35682	9.02208	3.12799	1.35068	1.45214	0.715799	2.27194	3.13597	3.15418
TCGA-A7-A3J0	0.152426	3.5233	5.41133	10.4897	0.740551	0.639717	3.85407	2.19562	0.0750846	3.06623	3.04261
TCGA-GM-A3NW	0.378006	3.33101	6.66871	9.23115	0.468094	0.692368	2.72759	0.133991	0.566331	3.06623	6.39375
TCGA-C8-A12P	0.0950851	3.33132	11.1956	9.26488	1.33687	0.277716	2.38012	0.0716419	1.00429	8.65103	2.69901
TCGA-AN-A041	0.178969	3.89328	8.92816	10.6142	0.65911	0.271539	4.91781	0.135796	0.030132	3.06623	6.76955
TCGA-C8-A12Q	0.382473	3.40177	9.04002	9.63111	0.492618	0.484004	2.0225	0.125312	0.227445	3.37788	3.36665
TCGA-E2-A1L6	1.06522	3.21421	7.49366	10.5968	0.454502	1.223	4.02065	0.097198	0.189687	3.10847	6.96834
TCGA-BH-A0HI	0.0978904	3.78283	8.56177	10.6616	3.98254	0.768191	2.82517	0.210884	0.103056	3.06623	7.0948
TCGA-E2-A14U	1.82346	3.29345	7.98964	10.3218	0.272123	0.885733	1.69435	0.464165	0.123363	3.14559	6.55632
TCGA-E9-A3X8	0.789574	3.03993	8.66263	10.6321	0.283849	0.315575	2.74745	0.153607	0.166032	3.06623	4.91473
TCGA-C8-A1HF	0.11147	3.23126	8.63162	10.0581	0.188456	0.329975	1.47362	0.284047	0.0744376	3.11388	2.58118
TCGA-BH-A0DO	1.11898	3.4048	7.28631	10.7192	1.02916	1.52793	2.85744	0.0906806	0	3.08934	6.64898
TCGA-A8-A0AD	0.0494542	3.53634	9.05764	9.7369	0.998412	0.905465	2.28579	0.0186774	0.243549	3.06623	6.26901
TCGA-C8-A275	0.088693	3.03141	9.05153	10.5351	0.332472	0.219877	2.65419	0.0883827	2.85259	3.55678	3.59982
TCGA-E2-A15A	0.0763475	3.27708	9.47341	9.66171	0.622913	0.622505	1.88377	0.56127	0.173811	3.07713	5.81599
TCGA-B6-A0IE	0.403649	2.93622	7.15842	9.92856	2.77292	0.267723	3.91155	0.151665	0.316618	3.06623	7.7159
TCGA-A2-A0EO	0.921211	3.038	8.36767	10.4698	0.189664	0.320341	4.31312	0.152261	0.111781	3.06623	5.09749
TCGA-B6-A0IQ	1.4869	3.04379	9.24222	9.30742	2.60069	0.761807	1.22178	0.274858	0.398895	3.08075	3.18372
TCGA-A8-A09Z	0	3.13133	4.8835	10.6302	0.87698	0.733739	0.943275	0.0446403	0.135615	3.06623	3.19878
TCGA-A8-A0A2	0.221347	3.07401	8.11153	9.78757	0.753826	0.938741	3.91972	0.0655299	0.125768	3.06623	4.8999
TCGA-B6-A0RV	0.847271	3.13434	7.27395	11.0268	0.725305	0.781523	4.63043	0.139658	0.162912	3.06623	7.34384
TCGA-OL-A66I	1.14476	3.21372	8.03099	9.27419	0.375197	0.295632	4.18813	0.433713	0.145929	3.06623	3.43079
TCGA-AR-A5QQ	0.667095	3.10856	10.1431	9.92985	1.45694	0.291364	1.23218	0.081073	0.574816	3.09092	2.55853
TCGA-LL-A440	1.33623	3.14112	6.47803	10.1663	0.498007	0.982134	3.31505	1.29491	0.373495	3.1414	5.8916
TCGA-C8-A274	0	3.09145	9.30595	9.4465	1.35992	0.929995	0.916564	0.103791	0.0740093	3.08221	3.16014
TCGA-AC-A2QJ	0.376366	3.35459	7.56384	9.65584	0.242145	0.263507	2.76736	0.577146	2.64646	3.06623	2.39578
TCGA-E9-A2JS	0.0483707	3.17226	9.31417	9.39504	1.02241	1.03988	1.34222	1.74896	0.262772	3.08442	2.63533
TCGA-BH-A1EW	0.590505	3.03732	7.85835	9.0536	1.95143	0.8901	2.5183	2.36669	0.229064	3.16735	5.89596
TCGA-BH-A0B3	0.184057	3.10844	9.77656	9.13694	0.665878	0.177309	2.68393	0.937486	0.68603	3.39858	2.6969
TCGA-3C-AALI	0.0568385	3.52476	9.3647	9.00038	0.336624	0.291108	1.66983	1.77288	2.19127	3.77284	7.0996
TCGA-BH-A201	1.41027	3.4002	8.58795	9.9623	1.0554	0.576776	5.23968	0.194958	0.0892469	3.08558	5.87248
TCGA-A2-A3XU	0.82984	2.89875	10.6402	9.24578	2.23276	0.228788	0.42873	0.381222	0.553888	3.06623	2.29077
TCGA-AR-A24V	0.11816	3.33832	9.2904	9.45833	2.19796	0.693626	3.1406	0.448336	0.492846	3.08573	4.80338
TCGA-AO-A12D	0.116879	3.23296	10.5119	9.82545	1.16461	1.25877	2.03653	0.171365	0.531073	5.21797	4.44479
TCGA-AR-A1AH	1.01265	3.3477	7.3227	9.99992	0.780315	0.319284	0.204475	0.0929386	0.759709	3.06623	2.44418
TCGA-EW-A1P3	0.240155	3.12538	8.34825	10.3877	0.530259	0.881926	2.70148	1.06702	0.266157	3.06623	6.4866
TCGA-A8-A0A7	0.161953	3.13896	8.82046	10.3452	0.527518	0.566306	2.64487	0.312811	2.3399	3.06623	4.85683
TCGA-A8-A08I	0.309184	2.90768	6.7977	9.64513	1.43809	0.227712	4.16098	1.18636	0.275082	3.09345	5.00061
TCGA-AR-A24W	1.65654	3.09268	7.1315	10.2331	0.715504	0.586627	4.50467	0.542505	0.106615	3.19975	5.66141
TCGA-OL-A6VO	0.689038	3.432	6.90181	9.72645	1.96365	0.245857	1.75675	0.284931	0.227992	3.06623	2.59273
TCGA-OL-A5D6	0.231188	4.2436	10.2669	10.231	2.26323	0.480127	3.15595	0.0611453	4.02913	5.92794	4.29304
TCGA-A1-A0SO	1.32388	4.79496	7.62937	8.70586	0.591304	0.378631	0.613413	0.30048	0.0847697	3.43417	4.02766
TCGA-C8-A3M7	1.01239	3.12064	8.10104	10.6415	0.724252	0.647078	0.520943	0.119536	0.338174	3.51794	4.74315
TCGA-E9-A1R4	0.0875539	3.22494	8.23912	9.4414	0.724331	1.36471	0.881724	1.44889	0.381224	3.09119	6.28522
TCGA-E2-A15R	0.235397	2.91823	8.51282	9.09078	1.11609	0.627845	3.47011	3.64377	0.579946	3.06623	2.44452
TCGA-A2-A0CK	0.922029	3.25554	6.85986	10.3068	0.384811	0.56126	4.26573	0.201258	0.532097	3.1696	5.86698
TCGA-BH-A0RX	0.178913	3.35483	8.2902	10.1703	0.939179	0.234264	1.30968	0.135753	0.128074	3.06623	3.55216
TCGA-AN-A0FD	0.0833426	3.11095	9.6597	10.6792	3.71476	0.465211	3.86432	0.0779976	0.108895	3.06623	6.47406
TCGA-AR-A0TZ	0.0818955	3.19932	7.31735	9.38469	1.39145	0.826554	2.59072	0.764146	0.63637	3.08492	3.49336
TCGA-AN-A03X	0	3.44728	9.97436	9.79513	1.31328	0.334805	2.78272	0.260982	0.403719	3.06623	2.74998
TCGA-E2-A2P6	0.0826817	3.31768	7.30794	9.95523	3.19994	0.461963	1.28034	0.169784	0.635036	3.14311	7.61369
TCGA-A8-A085	0.0120318	4.13341	7.06971	9.3372	6.83604	0.495741	2.32066	0.0444525	0.0210831	3.06623	6.30513
TCGA-AC-A8OR	0.0896871	3.68332	5.2729	11.0915	0.851179	0.401827	0.468727	1.60647	0.0532245	3.06623	3.97199
TCGA-AC-A8OP	0.565416	3.20066	7.67129	9.67825	0.410866	0.40093	3.33738	0.530688	0.305862	3.09679	7.67774
TCGA-A2-A0YH	0.0367527	3.08656	8.06754	9.48734	1.76301	0.516707	1.2702	0.480554	0.787168	3.12714	4.92707
TCGA-AR-A1AT	0.0558661	4.0323	8.42162	10.6283	1.55415	1.00758	0.490683	0.0419514	0.0968058	3.35077	2.80758
TCGA-AN-A0XS	0.367629	3.70919	9.4546	10.0179	0.331007	0.675168	1.49744	0.260662	0.864497	3.06623	6.56984
TCGA-BH-A5IZ	0.022484	3.47268	9.86123	9.02294	1.18344	0.496453	0.327879	0.611827	0.287916	3.06623	2.69457
TCGA-EW-A1J1	0	3.01934	5.31213	10.8438	2.8259	1.3625	2.65731	0.336601	0.182962	3.08382	7.77032
TCGA-AC-A3TN	0.101075	3.30953	8.3603	9.88954	0.490982	0.576546	2.08305	0.160281	0.173214	3.08557	7.40995
TCGA-AC-A2FK	2.72298	3.76362	7.94848	10.586	0.534761	1.0003	5.17332	0.359385	0.221998	3.36465	5.27323
TCGA-AQ-A1H3	0.464646	3.33207	8.94133	10.6874	0.714836	0.996901	4.17741	0.730758	0.119269	3.10514	6.33939
TCGA-A8-A07O	0	3.38473	8.12265	9.03438	1.45437	0.0893234	0.549913	0.209109	0.350682	3.06623	3.67387
TCGA-A8-A08H	0.74263	3.31219	7.31242	10.3623	0.645343	0.563242	2.36304	0.408182	0.615912	3.14514	4.60135
TCGA-BH-A1ES	0.781294	3.35539	8.61409	10.4733	2.92638	0.831411	0.995363	0.674642	0.382834	3.07611	4.562
TCGA-A7-A4SA	0.34089	3.52598	7.08263	9.10503	1.00166	0.733272	5.80617	0.145652	0.857663	3.06623	5.45961
TCGA-E2-A1II	0.389664	5.19675	4.52438	9.72947	0.508417	0.325439	0.190811	0.107343	0.0514949	3.06623	2.64829
TCGA-EW-A424	0.516892	3.14383	8.68721	10.253	0.65507	0.613471	4.77913	0.717187	0.355056	3.06623	6.35293
TCGA-D8-A27K	0.620453	3.24556	8.40941	11.041	1.11608	1.42425	3.58239	0.3261	0.103761	3.11102	5.99382
TCGA-AC-A6IX	0.391075	3.38243	8.16381	10.3133	1.38416	0.635408	2.86588	0.218576	0.832454	3.2118	4.68541
TCGA-E9-A1R7	0.187236	3.05852	6.51095	10.3997	5.37344	1.1952	2.56627	0.0533316	0.207913	3.08637	6.82928
TCGA-BH-A0DV	0.879932	3.92113	8.74838	10.7489	1.15655	0.669539	5.29285	0.260986	0.232556	3.06623	5.41102
TCGA-AC-A5XU	0.162868	3.77598	8.9238	10.585	2.43852	0.756922	2.2953	2.00511	0.705071	3.06623	2.85601
TCGA-BH-A0B4	0.195589	3.57818	9.11512	9.38672	0.837004	0.468554	3.57399	0.932587	0.0453063	3.06623	4.61167
TCGA-BH-A0C1	0.256237	3.48511	9.55211	10.1504	1.08707	1.40439	4.16494	0.0318824	0.243624	3.18142	4.80723
TCGA-A7-A0DA	0.132391	3.71516	10.0783	9.46954	1.79697	0.394143	2.48326	0.354237	0.251032	3.08544	3.48008
TCGA-E2-A1IE	0.111991	3.56167	7.36924	9.19805	5.89334	0.523948	1.58153	0.625631	0.0988825	3.12969	4.80866
TCGA-AO-A0J8	0.0987752	3.05047	8.92419	10.7373	0.474006	0.856861	2.10072	0.446922	0.257909	3.08244	4.70779
TCGA-AC-A2BK	0.0212732	4.09282	7.01709	9.75989	0.299511	0.103512	0.452423	0.783713	0	3.11324	2.4516
TCGA-C8-A12U	0.062112	3.04296	7.8976	8.92264	0.223831	0.407478	1.27313	0.233075	0.141574	3.06623	6.44262
TCGA-AC-A6IW	0.590356	3.28669	9.38294	9.77092	0.276063	0.193496	1.32186	0.593531	0.0514091	3.08275	2.57413
TCGA-LL-A740	0.289936	3.50797	10.2613	10.3779	0.716271	0.4295	3.91369	0.0472138	2.84437	3.82367	4.14285
TCGA-3C-AAAU	0.101015	3.25483	8.42051	9.11885	0.583078	0.840716	1.0386	1.79556	0.594508	3.06623	5.18504
TCGA-B6-A0RE	0.775241	3.09951	9.94037	9.51656	1.28831	0.141333	2.12367	0.991992	1.17033	3.06623	2.31224
TCGA-E2-A1IF	0.443821	3.29863	8.9063	10.3813	0.5172	0.47146	2.96913	0.594084	0.124926	3.14661	7.60543
TCGA-OL-A5RU	0.326217	2.90896	6.6996	10.1999	5.78795	0.653976	2.86348	0.413386	0.115863	3.11635	5.46188
TCGA-A7-A3IZ	0.0637091	3.374	6.59017	9.47131	2.52021	0.857773	1.93771	0.0942087	0.0376697	3.06623	7.01731
TCGA-E9-A229	0.350081	3.37035	9.6261	10.0995	1.26054	0.76348	5.2327	0.192534	0.223932	3.06623	6.71004
TCGA-LL-A8F5	0.389429	3.39325	8.18926	8.71899	0.233121	0.293326	0.373536	1.03002	0.116098	3.10408	2.7142
TCGA-D8-A142	0.199393	3.55872	10.2106	9.54787	3.79192	0.245555	2.99029	0.982639	0.134484	3.08107	3.48733
TCGA-A7-A425	0.668358	3.29503	7.08126	9.72637	0.330744	1.13558	3.15338	0.218908	0.311369	3.15168	7.06189
TCGA-E9-A295	0.514643	3.15303	8.74047	9.66657	1.05532	0.411666	3.79681	0.767436	1.9411	3.1183	3.59902
TCGA-E9-A1NC	0.0847251	4.2862	8.30867	10.5679	1.38513	0.313022	2.23674	0.406476	0.375958	3.06623	3.96921
TCGA-EW-A2FR	0.0806194	4.08894	10.7047	10.2176	2.15941	1.28248	3.23161	0.300911	3.20529	3.12064	2.99122
TCGA-EW-A1P8	0.221173	3.26791	9.00093	9.48216	0.635108	0.290161	0.690524	0.181586	0.90589	3.10998	3.05452
TCGA-AC-A2QH	0.491013	3.16423	3.81486	9.00761	1.71048	1.16394	0.230607	0.644014	0.641502	3.06623	3.36555
TCGA-GM-A2DC	0.0249693	3.3631	7.46491	8.70356	0.409526	1.12124	2.16767	0.334483	0.351842	3.06623	5.27824
TCGA-AC-A3YI	1.46707	3.09545	9.16613	10.2916	0.390818	0.648844	2.46247	0.346523	0.125955	3.12082	4.80564
TCGA-EW-A2FW	0.140073	3.98745	5.94001	10.0204	1.12356	0.405092	1.80358	0.37172	0.206172	3.06623	6.70502
TCGA-E2-A1B5	0.706768	2.99299	5.35045	10.6963	2.56973	0.286675	3.2659	0.0241372	0.284832	3.06623	8.76833
TCGA-D8-A3Z5	1.28579	3.75076	8.72526	10.1949	0.299754	0.801589	2.91734	0.375698	0.0636996	3.06623	6.99161
TCGA-LL-A7SZ	0.118925	3.05091	8.25815	8.92025	0.159722	0.262074	1.48542	1.28337	0.513942	3.11158	6.39489
TCGA-A8-A07W	0.0580574	3.37053	9.26952	9.06038	1.6024	0.637794	1.25157	2.22723	0.194542	3.06623	4.50485
TCGA-AR-A2LE	0.222828	3.45829	7.069	11.0774	1.47247	0.736377	1.20731	0.0149281	0	3.06623	5.98403
TCGA-A2-A0CZ	0.662688	3.64745	8.80419	10.6357	0.764721	0.413163	3.69276	0.290057	0.0642605	3.08694	6.57423
TCGA-AN-A0FS	0.64217	3.46208	6.43616	10.8119	0.87994	0.744939	3.9205	0.0868823	0.389861	3.13148	6.25421
TCGA-BH-A0W4	0.631645	3.38546	8.26626	10.655	0.535128	1.15223	3.13943	0.20319	0.10599	3.06623	5.05525
TCGA-BH-A1FN	0.0555298	3.48899	8.54005	9.8165	1.68412	0.88016	1.62304	0.718207	1.04904	3.06623	3.57213
TCGA-AN-A049	0.113	3.65443	8.36131	9.87847	1.24614	0.660154	3.30177	0.285922	0.426233	3.06623	6.83778
TCGA-A7-A26E	0.252017	3.08062	7.99821	9.35862	0.791976	0.771194	3.49065	0.094443	0.0487935	3.10443	5.94654
TCGA-B6-A0RS	0.206291	3.38724	10.5287	10.4121	0.109079	0.323356	1.66013	0.0508817	0.473446	3.42863	3.78897
TCGA-A7-A3J1	0.371528	3.21492	7.71135	9.65242	0.686631	0.805691	2.52173	0.428818	0.637861	3.06623	6.13034
TCGA-C8-A12Y	0.323193	2.94915	8.30379	9.54131	0.543898	0.844195	3.23487	0.44451	0.287695	3.0817	4.84366
TCGA-A2-A04U	1.17783	3.57009	7.444	10.8794	0.501276	0.219326	0.403164	0.118704	0.0409875	3.06623	3.93215
TCGA-E9-A1RI	0.45419	3.0949	8.73484	10.1757	3.42379	0.561339	3.65498	0.15629	0.265259	3.06623	5.43521
TCGA-EW-A1P5	0.150984	3.04457	7.9659	9.00789	0.966017	0.98707	2.145	1.11505	0.187163	3.06623	3.43079
TCGA-C8-A278	0.077387	2.9426	9.14126	9.27589	1.74739	0.535737	1.54014	0.0582194	2.54277	3.0955	2.92788
TCGA-D8-A4Z1	1.16501	3.28854	7.58224	10.1363	0.3645	0.9358	4.58307	0.59263	0.36561	3.06623	6.15208
TCGA-A8-A07S	0	3.72473	7.8764	10.3519	4.88014	1.16698	2.60683	0.0594676	0.103313	3.06623	5.71524
TCGA-AC-A3W5	0.0758325	3.55564	9.78043	9.40781	0.516177	0.820251	3.12778	0.138588	1.9698	8.68646	5.86741
TCGA-C8-A26Y	0.0274769	3.3018	10.0729	8.62593	0.210622	0.273358	1.09383	0.517095	0.654971	7.10056	2.92174
TCGA-A8-A08Z	0.103643	3.54457	9.24443	10.3438	1.15702	1.26845	3.0124	0.26349	0.771465	3.06623	4.12585
TCGA-AO-A1KO	1.35451	3.47636	5.58018	10.3633	0.358472	0.624315	4.45044	0.0743572	0.246858	3.21428	5.24355
TCGA-A2-A0YJ	0.317694	3.38141	10.5381	10.562	4.93494	0.230952	0.357084	0.1189	0.576034	3.06623	2.99745
TCGA-AO-A03N	0	3.25334	7.29394	9.38003	1.00758	0.0829935	0.498742	0.212955	0.193963	3.25041	4.89059
TCGA-BH-A1ET	0.289213	3.35256	7.69639	10.4691	1.10221	1.36509	3.08242	0.0836787	0.303472	3.09453	7.48851
TCGA-E2-A576	0.195161	3.05694	9.16316	9.48336	0.294034	0.496001	2.50115	0.21095	1.32457	3.06623	4.97098
TCGA-AO-A12E	0.680008	3.45827	6.37804	9.31004	0.247956	0.669293	2.72917	0.1281	0.138559	3.08154	6.56804
TCGA-BH-A0W7	0.304642	3.22641	8.59763	9.80161	0.71076	0.52757	3.33219	0.410812	0.141851	3.08969	6.76376
TCGA-E9-A1N9	0.355572	3.42074	7.82324	10.2797	0.801214	0.986697	3.88177	0.50358	0.243955	3.79944	4.6546
TCGA-BH-A0BZ	0.129064	3.6206	10.9735	9.56463	0.217318	0.427563	3.29159	0.285161	0.318175	3.06623	3.18726
TCGA-D8-A1X5	0.0239913	3.21136	8.98344	9.35241	0.821833	0.74939	1.32507	0.104586	0.270624	3.06623	3.83764
TCGA-A8-A06X	0.0267978	3.55464	9.46411	9.16051	1.20336	0.663721	1.37129	0.742014	0.136018	3.06623	6.7113
TCGA-E2-A109	0.0549474	3.27288	8.32357	8.9361	1.95114	0.428247	1.79384	0.615291	0.125633	3.06623	3.7787
TCGA-A8-A09E	0.0211341	3.19355	9.09598	9.55086	5.36231	0.229493	1.94545	4.85135	0.0369458	3.06623	2.76556
TCGA-E2-A1IJ	0.560737	3.48493	9.66984	10.4035	1.10197	0.647412	5.56972	0.745156	0	3.17122	6.73347
TCGA-BH-A202	0.433383	2.9085	8.35653	9.62495	1.0858	0.797163	1.3301	0.704743	1.19017	3.6665	2.90465
TCGA-AN-A0AM	0.0153768	3.01453	8.62509	9.77908	1.64552	0.222725	1.76183	1.1898	0.129847	3.08338	4.01439
TCGA-A2-A0CY	0.503301	4.23195	8.30987	11.014	0.823976	0.293525	0.1401	0.123178	0.116182	3.06623	8.55693
TCGA-OL-A5RX	0.927773	3.11625	8.18466	10.9396	0.772917	1.14459	4.13588	0.323329	0.0870569	3.12203	6.09096
TCGA-A1-A0SN	0.0751027	3.35991	8.86948	10.0319	1.26831	0.502066	4.53424	0.38899	0.219559	3.18936	6.36951
TCGA-BH-A1FG	0.167889	2.99277	6.2187	10.0296	8.52916	0.529761	1.4136	0.0601385	0.0238761	3.08144	6.3406
TCGA-JL-A3YW	0.116923	3.53284	10.5263	10.1136	1.03734	0.429116	1.82921	0.0989212	2.12959	3.29911	2.92652
TCGA-E2-A14X	0.401843	3.59281	8.90889	9.23331	3.58608	0.623292	2.22492	0.437575	0.0192646	3.07849	2.79832
TCGA-D8-A27P	0.692039	3.2311	8.72804	10.3442	1.1571	0.862499	3.66133	0.157047	0.124553	3.06623	6.15817
TCGA-A8-A08G	0.0331297	3.25083	9.10329	9.8448	4.02563	0.854231	1.53941	0.272992	0.140231	3.13901	6.25531
TCGA-A8-A07J	0.446367	3.63684	8.8203	10.3805	0.857	0.701761	4.25647	0.27968	0.380641	3.06623	5.76233
TCGA-A2-A0CS	0.163434	3.07814	9.28342	10.4339	1.36116	0.456104	2.15157	0.790694	0.202393	3.06623	6.71767
TCGA-A2-A04W	0.0204359	3.01093	9.54441	10.0939	0.113214	0.280138	0.991334	0.146145	0.137905	4.45444	5.98756
TCGA-BH-A0B8	0.0884329	3.0733	7.41337	10.1181	1.88758	0.396762	2.44152	1.852	0.415062	3.06623	4.38466
TCGA-A2-A0D1	0.0191973	3.1739	9.22846	9.75343	1.01322	1.0928	1.58155	0.263283	0.790724	3.9319	4.30447
TCGA-AN-A0FV	0.143709	3.5618	10.014	10.0151	2.43269	0.393133	2.15677	0.3043	0.476376	3.24345	2.53491
TCGA-D8-A73X	0.425408	3.28099	8.78149	10.2818	0.943244	0.978182	4.03302	0.377402	0.233678	3.08905	6.46583
TCGA-E9-A1RE	0.0748417	3.32167	7.05793	9.46843	0.827648	0.708394	0.678929	0.290217	0.224622	3.06623	5.99687
TCGA-AC-A2QI	0.432248	4.51421	9.91909	9.98185	0.845779	0.796578	3.11337	0.148964	0.571561	3.11231	4.84597
TCGA-E2-A1LI	0.173492	3.32059	8.11408	9.89553	2.32391	0.126196	2.21555	0.104377	0.153559	3.09532	3.16712
TCGA-OL-A6VR	0.468159	3.20022	6.08646	10.6268	0.322739	1.17531	1.98183	0.960031	0.890276	3.08666	7.62575
TCGA-S3-AA12	0.0285798	3.15093	7.53212	9.7342	0.278136	0.276805	0.645733	0.0633023	0.0980672	3.06623	5.57659
TCGA-C8-A130	0.125216	3.13432	8.24986	9.00573	2.40827	0.716525	2.35848	0.624862	0.620973	3.10225	5.06049
TCGA-D8-A27R	0.316813	3.27598	8.933	9.64777	0.59479	0.602249	2.5965	0.126654	0.23862	3.06623	6.22757
TCGA-A7-A5ZX	1.88618	3.31697	8.79217	10.4292	0.545783	0.848634	5.47239	0.455103	0.551171	3.11848	6.46664
TCGA-A2-A4S1	0.105726	3.10407	7.75873	9.28546	1.46527	0.632243	6.96605	0.0536405	0.123141	3.06623	7.80288
TCGA-A1-A0SB	1.75885	3.44395	8.29443	11.0667	0.490382	1.21188	0.796635	0.13217	0.0457772	3.12403	4.34718
TCGA-PE-A5DE	0.57244	3.21188	7.10628	10.2984	0.253636	0.543861	4.20419	0.138031	0	3.09301	7.10459
TCGA-PL-A8LX	0.0415524	3.80209	3.68771	10.1833	0.749144	0.851823	0.378307	2.36121	0.174292	3.06623	5.65799
TCGA-AC-A7VB	0	3.21535	7.65753	8.50303	0.486138	0.5428	1.33896	0.420955	1.14157	3.08583	7.08924
TCGA-D8-A1XJ	0.016039	4.08767	8.81312	10.3186	1.33698	0.946207	1.00951	0.388586	1.04346	6.3941	2.49551
TCGA-C8-A133	0	2.96619	4.81758	11.0782	1.47089	0.776866	0.176979	2.5758	0.0381994	3.06623	2.28789
TCGA-A8-A099	0.0569498	3.32505	8.40165	9.4449	1.71463	0.951173	1.78902	0.137893	0	3.06623	7.67726
TCGA-BH-A0HW	0.143221	3.42617	3.62851	9.88576	4.16135	0.563121	0.72632	0.282914	0.0856324	3.06623	6.64923
TCGA-D8-A1JC	0.394022	3.14866	9.12961	8.71711	1.71158	0.769746	3.28543	1.1779	1.65583	3.10067	3.76009
TCGA-A8-A06O	0.209214	3.00902	7.50503	9.13751	0.854377	0.746116	2.7058	0.536984	0.430254	3.06623	5.53984
TCGA-B6-A0IN	0.0835314	3.27578	6.81566	9.51818	0.903836	0.286554	2.38689	0.0239003	0.0915135	3.06623	6.51267
TCGA-E9-A1ND	0.225019	3.34118	8.16261	10.1528	1.25088	0.258661	0.794716	0.0327133	0.490155	3.06623	2.90081
TCGA-AR-A1AR	0.712397	3.16304	9.36462	10.1998	1.29276	0.760112	0.699509	0.115452	0.146518	3.06623	2.56894
TCGA-B6-A408	0.178007	3.08889	8.84997	8.58053	1.07899	0.877299	4.38505	1.58847	0.41766	3.06623	5.08448
TCGA-D8-A1Y0	0.60595	3.09778	7.23871	9.47231	0.478449	1.03809	3.59233	0.333479	0.171125	3.13058	3.79356
TCGA-D8-A27E	0.0454277	3.0136	5.79273	10.4149	1.33654	1.18245	1.04096	1.53827	0.0267908	3.06623	4.25789
TCGA-A8-A06U	0.283801	3.02727	8.40425	8.71636	5.57804	0.792833	1.6063	0.738028	0.19989	3.06623	3.36313
TCGA-E2-A1B4	0.146469	3.08472	8.53179	10.5953	0.836887	0.976357	3.06049	0.120503	0.0720749	3.06623	7.35381
TCGA-A1-A0SQ	0.157308	3.91073	4.57262	9.24184	3.0529	0.574105	3.19006	0.147456	0.139146	3.08923	7.5133
TCGA-BH-A0E1	0.223819	3.85715	7.2655	11.056	2.46332	0.601985	2.42842	0.597458	0.147009	3.11449	9.04549
TCGA-AC-A2FG	1.4631	3.29708	7.13325	10.6116	0.493598	0.770374	3.82969	0.138815	0.219679	3.19378	7.49225
TCGA-A8-A09A	0.617219	2.96379	9.89677	9.77679	0.936483	0.415975	5.04932	0.0355353	0.269393	3.06623	4.05046
TCGA-D8-A1XC	0	3.38613	4.73115	9.99706	0.283416	1.06323	0.278404	2.01825	0.0414849	3.06623	6.13777
TCGA-B6-A1KI	0.163229	4.50535	7.49792	9.95171	0.951646	0.977463	1.33828	0.177389	0.21658	3.08099	7.12729
TCGA-AR-A1AJ	0.149264	3.24701	8.52423	9.55432	1.33776	0.612126	1.23761	0.158813	0.0389591	3.09108	2.71153
TCGA-A7-A4SF	0.0287212	3.13583	7.93961	8.93487	0.259726	0.195901	2.63843	0.084207	1.2713	3.06623	5.3088
TCGA-A2-A3XW	0.542631	3.11899	9.84345	9.39753	0.336852	0.471833	1.7486	0.45655	0.12593	3.11545	5.24225
TCGA-LD-A9QF	0.543346	3.00352	9.62096	10.6116	1.00074	0.470722	2.82891	0.261169	1.02668	3.20156	3.56656
TCGA-B6-A0WT	0.263745	3.08893	8.94048	9.94222	1.30791	0.991698	3.07031	0.378292	0.203031	3.06623	6.60552
TCGA-V7-A7HQ	0.133969	3.06521	9.33022	9.47625	0.245634	0.615788	1.97304	2.52075	0.42449	3.06623	6.35681
TCGA-AR-A1AY	0.438502	3.35205	7.6869	8.17653	1.22222	0.374559	1.10151	0.62568	0.191438	3.21364	3.10315
TCGA-AN-A0FY	0.147859	3.37863	8.7154	9.47516	1.87706	1.11031	1.76521	0.463684	0.845409	3.06623	6.21306
TCGA-E2-A107	0.251158	2.99003	10.1303	9.53762	0.457428	0.31832	2.61777	0.155342	0.391748	3.29079	5.67726
TCGA-BH-A0B0	0.31235	3.17024	9.44374	10.5132	0.802355	0.748799	2.72352	0.186676	0.137476	3.06623	5.48001
TCGA-B6-A0RO	0.633287	2.92184	7.91683	11.1599	0.487017	0.310302	2.31752	0.226636	0.224623	3.19479	7.86638
TCGA-D8-A1JS	0.016565	2.94107	7.1754	10.7833	0.857488	0.522981	0.36328	0.072832	0.266629	3.06623	7.89799
TCGA-D8-A27L	0.607269	3.45316	9.04282	10.1633	0.853662	1.53906	3.63121	0.278978	0.956721	3.10401	5.31804
TCGA-E9-A1RH	0.139434	2.9268	10.2222	9.63481	0.92147	0.178539	1.51143	0.472566	2.14039	3.11962	2.79098
TCGA-LL-A6FR	0	3.3519	10.5917	9.13606	1.65562	0.124061	2.10371	0.148671	0.953231	3.11723	2.72521
TCGA-A2-A0CQ	0.0831818	3.00918	7.07329	10.7193	0.185831	0.759993	1.08165	0.132378	0.165708	3.08207	6.07385
TCGA-AR-A5QM	0.549064	3.14041	7.24242	9.59879	1.05779	0.98894	4.03076	0.726932	0.579445	3.11847	5.32435
TCGA-AR-A24R	0.247109	2.98781	7.85226	9.96018	0.608813	0.628291	3.3184	0.679954	0.293697	3.08491	3.70254
TCGA-A8-A09I	0.0319303	3.28166	8.31646	9.66938	1.30432	0.530178	2.75694	0.342078	0.143918	3.06623	3.44702
TCGA-A1-A0SG	0.192715	3.22778	9.17047	10.0835	1.10876	0.906636	3.9409	0.446904	0.657901	3.06623	6.82607
TCGA-AC-A3QQ	0.202199	2.99608	5.43668	7.71385	0.785997	0.466072	2.97991	0.120944	0.555968	3.06623	3.73609
TCGA-AC-A23H	0	3.35182	9.23181	10.14	2.18643	0.748548	0.759846	2.28952	3.40812	3.17826	4.62635
TCGA-A7-A426	1.28146	3.26689	7.73025	10.2822	0.47498	0.680877	4.67744	0.571461	0.485566	3.08358	7.06628
TCGA-BH-A0DZ	0.194359	3.48464	9.11869	10.9936	0.510375	0.17426	1.67577	0.33188	0.43819	3.06623	2.84006
TCGA-BH-A1FL	0.207357	3.34427	7.11963	10.5742	1.02286	1.34939	2.07209	0.0678165	0.12508	3.06623	5.94376
TCGA-A2-A0YC	0.172175	3.54165	8.48584	9.89427	1.23664	0.894631	1.51213	0.0844437	0.191296	3.06623	6.83617
TCGA-B6-A0RH	0.0958489	3.07005	9.16063	10.0771	1.51662	0.668749	2.61513	1.30259	0.712158	3.08195	3.72135
TCGA-A8-A0A6	1.05205	3.10166	7.3937	10.4952	0.63621	0.597834	3.43383	0.0981072	0.0924897	3.87546	7.58666
TCGA-AO-A1KP	0.0452136	3.10715	7.69599	10.531	0.519802	0.981291	2.66134	1.29817	1.54663	3.06623	2.71315
TCGA-AR-A0U3	0.0982745	3.44715	8.7398	10.3359	0.956975	0.19385	2.08225	0.452859	0	3.06623	4.09391
TCGA-OL-A6VQ	0.610903	3.31142	8.52824	10.432	0.517015	0.773069	5.49271	0.298452	0.623489	3.06623	6.17065
TCGA-B6-A0WZ	0	3.08544	8.57954	10.4661	0.689357	0.797556	1.07953	0.0898488	0.33241	3.06623	6.25461
TCGA-A2-A0SY	0.317941	3.2909	7.21483	11.0647	0.860989	0.525038	4.39704	0.17501	0.176343	3.08594	4.66473
TCGA-BH-A18N	0.0848878	3.59583	8.00203	10.2369	5.69888	1.163	1.57004	0.458006	0.340653	3.06623	6.96114
TCGA-A8-A09D	0.264474	3.83882	8.76508	9.98056	1.21152	0.480823	2.65502	0.263602	0.602846	3.06623	5.26501
TCGA-BH-A0BA	0.786887	3.23387	7.85353	9.84473	0.555713	0.587431	3.91989	0.153806	0.742949	4.66663	5.86411
TCGA-A8-A09Q	0.143404	2.98024	6.77424	9.64511	1.01197	0.671841	1.46951	0.499701	0.220743	3.06623	3.44234
TCGA-E2-A15E	0.741622	3.19325	7.36456	10.4421	0.717632	0.918984	1.56509	0.346299	1.23903	3.49932	5.83297
TCGA-AC-A2BM	0.149162	3.14909	7.36642	9.02508	0.629464	0.67572	3.25627	2.48967	0.07684	3.09106	2.71126
TCGA-E2-A10C	0.0186925	3.14433	7.91253	9.65791	0.626394	0.423339	0.60793	0.391607	1.17683	3.18656	2.62985
TCGA-D8-A1JT	0.135821	2.90137	6.51116	9.2785	1.07853	1.06517	0.270623	0.921022	0.254361	3.06623	6.71328
TCGA-AC-A3BB	0.483723	3.47719	9.19498	10.4773	0.356964	0.75518	3.54693	0.180714	1.01014	3.10976	5.91651
TCGA-AR-A1AQ	0.316524	3.45851	7.46673	10.408	0.896227	0.27353	1.57849	0.202861	0.355055	3.21959	2.84035
TCGA-AR-A256	0	3.4506	8.52499	9.97846	1.30596	0.527593	0.845571	0.61968	0.483922	3.06623	2.88033
TCGA-E9-A1N5	0.143859	3.60575	8.41621	9.78621	0.738642	0.382251	2.4783	2.35219	0.452735	3.13211	7.23549
TCGA-D8-A1XO	0.13795	3.35885	9.45577	10.9818	0.98865	1.02844	3.87514	0.129257	0.12193	3.08628	6.04855
TCGA-A8-A06T	0.0466016	3.18699	7.61868	9.16059	1.02695	0.734361	1.84846	0.080308	0.182247	3.18414	6.53271
TCGA-AQ-A04L	0	3.2166	9.31342	10.1698	1.33024	0.24064	0.953419	0.0614791	3.32359	3.22508	7.19807
TCGA-E2-A15M	0.755705	3.21647	6.41077	10.3105	3.35417	1.07283	3.49485	0.134873	0.316047	3.06623	6.1098
TCGA-A8-A07I	0.196844	3.68773	9.14519	8.85266	1.75497	1.22151	3.98152	0.201901	0.0898267	3.17897	5.79229
TCGA-BH-A0B7	0.351383	3.36144	10.2384	9.64247	1.32983	1.43429	2.86998	0.293628	0.657281	5.17592	3.56838
TCGA-A7-A26J	0.372287	3.14252	7.82411	8.92984	0.769332	0.734176	2.82998	0.469608	0.344023	3.08567	5.81509
TCGA-AO-A0J2	0	3.28146	9.72165	9.21485	0.563172	0.223521	0.467162	0.0388324	0.972766	3.12376	3.43578
TCGA-E9-A244	0.614084	3.38011	7.65974	10.5806	1.14004	0.283201	1.70446	3.37102	0.10586	3.06623	2.73444
TCGA-A8-A06Z	0.0892843	3.21979	6.68945	9.2807	1.08104	0.804012	1.33825	0.162561	0.0787614	3.06623	7.05479
TCGA-AR-A1AS	0.0268112	3.14786	7.94505	10.3796	0.106578	0.782522	0.48642	2.14871	1.08479	3.06623	5.25342
TCGA-A2-A25A	1.77183	3.12571	7.34241	10.5822	0.416939	0.935288	4.32373	0.230372	0.209936	3.14965	6.11128
TCGA-A2-A3XX	0.260367	4.14518	10.4655	9.13757	2.00196	0.240315	2.87513	0.402381	1.3529	3.08484	3.10038
TCGA-OL-A97C	2.33679	4.25335	7.32866	10.4816	0.317515	0.889867	2.70582	0.726546	0.194552	3.06623	4.86748
TCGA-A2-A04R	0.164148	3.48082	7.12355	9.36473	0.0917658	0.308468	2.72208	0.176419	0.220021	3.06623	4.46387
TCGA-4H-AAAK	0.38814	3.30559	10.332	10.1131	1.2332	0.754499	6.69682	0.183585	0.131932	3.06623	5.68581
TCGA-BH-A0DX	0.213342	3.58435	8.65227	10.4054	1.00698	0.643019	2.46157	0.87474	0.189123	3.08746	5.92262
TCGA-A2-A3XZ	0.370233	3.23228	8.73948	10.2768	0.150062	0.650514	4.06331	0.149669	0.492752	3.48278	5.1648
TCGA-EW-A6SC	0.5851	3.38426	7.89086	10.0672	2.65883	0.780841	3.49179	0.41963	0.422574	3.06623	4.70441
TCGA-OL-A66P	0.126637	2.95795	8.10324	9.75707	0.503717	0.177934	2.20429	0.0689764	1.04249	3.24362	2.82819
TCGA-GM-A3XN	0.790079	3.95791	8.36711	10.3359	1.10724	1.05789	5.41224	0.302793	0.741043	3.06623	5.25876
TCGA-A8-A07G	0.268281	3.53029	9.70842	10.6482	1.39043	0.918096	4.75576	0.0879884	0.199027	3.21263	4.26813
TCGA-A2-A1G6	2.87782	3.14882	7.36114	10.7595	0.233132	0.967132	3.92699	0.389524	0.0707775	3.08907	6.88223
TCGA-A2-A0T6	0.498081	3.59975	9.68518	10.6639	1.61634	1.23531	4.63048	0.162568	0.128983	3.1692	4.75562
TCGA-D8-A1JU	0.920557	3.1661	8.24191	10.6596	1.27894	0.916989	5.48629	0.253479	0.222132	3.08785	4.40695
TCGA-A7-A3IY	0.802943	3.75674	6.90401	11.2824	1.78909	0.386446	1.14244	0.527415	0.154248	3.08675	6.28403
TCGA-GM-A2DO	0.0807738	2.98553	6.42367	10.4376	3.78706	0.835907	1.83201	0.229135	0.139107	3.06623	3.51172
TCGA-A8-A0A9	0.14636	3.18578	8.00781	10.0139	1.01317	1.04917	3.12927	0.122549	0.115587	3.06623	6.281
TCGA-A1-A0SP	0.733486	3.75825	7.39593	9.91251	2.66752	0.300227	1.53592	0.542365	0.126124	3.16691	3.26016
TCGA-OL-A5RY	0.41146	3.16881	9.4456	10.8462	0.674815	0.289581	2.45166	1.5401	0.204974	3.24872	2.92747
TCGA-E2-A155	0.181612	3.06311	8.14613	9.02038	0.45911	0.390669	0.385016	0.895674	0.282332	3.06623	2.74705
TCGA-EW-A1IZ	0.252882	3.01608	6.74363	9.96547	0.620097	0.791564	3.93641	0.615207	0.194503	3.1096	7.16049
TCGA-A1-A0SE	1.08174	3.23209	8.30277	10.5559	0.520179	0.533069	4.37154	0.0992693	0.252762	3.15116	6.49885
TCGA-BH-A0DK	0.411675	3.51817	8.0054	9.58689	2.0839	0.362682	5.31954	0.242205	0.11902	3.06623	8.37939
TCGA-BH-A8G0	1.00047	3.21812	8.41807	10.364	0.909666	0.792461	4.41254	0.204548	0.217683	3.23406	6.29801
TCGA-BH-A1FH	1.19305	3.3437	7.98586	9.98643	4.07355	0.899966	4.34126	0.734039	0.183543	3.1466	6.64927
TCGA-E2-A150	0.499694	3.38221	8.91588	9.55099	1.22709	0.268686	2.45147	0.324275	0	3.57148	3.11289
TCGA-D8-A27V	0.469475	3.09057	7.60907	10.347	1.04594	1.08972	5.7592	0.0279982	0.0219984	3.0941	7.24518
TCGA-A8-A084	0.0635028	3.11331	9.77068	9.16636	0.89403	1.60632	1.89988	0.210304	0.425212	3.45947	5.96933
TCGA-BH-A0H6	0.489958	3.39608	9.4478	9.87178	1.63961	1.13556	2.23896	0.592361	0.227257	3.06623	6.63921
TCGA-D8-A27M	0.0989295	3.275	8.11661	9.66768	1.41324	0.50046	1.28469	0.339376	0.115269	3.06623	2.94974
TCGA-EW-A1PD	0.283921	4.12938	8.20086	10.1818	3.01586	0.820837	3.32206	0.0908732	0.173051	3.08939	6.32656
TCGA-AR-A0TQ	0.172848	3.19392	6.88759	9.61	0.528288	0.373038	2.54445	0.388608	0.128588	3.11652	3.91266
TCGA-LL-A442	0.0161019	3.89965	6.77581	10.4944	8.68967	1.52276	0.716301	0.0823088	0.32938	3.06623	7.94371
TCGA-E2-A56Z	0.0760331	3.49418	6.4491	9.53565	0.326967	0.345948	0.230836	1.30805	0.335245	3.06623	5.30987
TCGA-AR-A2LL	0.112348	2.85162	8.59052	9.63243	3.59435	0.665193	2.67312	0.21585	0.192014	3.06623	4.80933
TCGA-B6-A0IB	0.0874047	3.10213	8.47594	8.93285	0.921066	0.0891044	2.4057	3.53252	0.150283	3.06623	3.59419
TCGA-A8-A07B	0.0374849	2.91928	8.16619	9.36395	1.55419	0.251443	2.28428	0.721718	0	3.43329	5.00006
TCGA-EW-A1IY	0.638274	3.04644	7.91921	10.5176	0.714205	1.06566	4.33537	0.0242817	0.137257	3.06623	5.97108
TCGA-A7-A4SC	0.407484	3.51407	9.6841	9.52829	1.06093	1.5775	4.4469	0.573171	0.317152	3.13927	4.78037
TCGA-LL-A6FQ	0.07334	2.9948	8.73332	10.8637	5.48933	0.673395	1.05748	0.121261	0.921261	3.06623	3.05847
TCGA-B6-A0RU	1.78879	3.43179	7.95086	10.2596	1.01947	0.357554	2.88689	0.368945	0.266754	3.06623	3.81861
TCGA-AR-A24H	0.0311658	3.15108	7.08479	9.94508	1.18109	0.690271	0.377122	0.416343	0.206073	3.13477	6.6172
TCGA-EW-A1P1	1.58759	3.51727	8.62976	10.5915	0.643083	0.723253	3.32227	0.444447	0.960946	3.12474	4.11031
TCGA-BH-A0E0	0.210503	3.20215	8.7098	10.3915	0.834601	0.0495776	2.69004	0.1449	2.53036	3.06623	4.60865
TCGA-E2-A1B1	1.07028	3.27502	8.19122	10.52	2.32232	1.2526	4.38685	0.35877	0.17992	3.11925	7.47531
TCGA-AC-A3QP	0.796931	3.17652	8.38225	11.0992	0.421247	0.489414	4.24184	0.141855	0.337187	3.13845	6.56734
TCGA-A8-A086	0.129719	3.44024	8.51046	9.56803	5.85414	0.662066	2.92337	0.2336	0.696132	3.08504	5.29819
TCGA-D8-A145	0.868569	3.07911	7.25908	10.1639	5.99996	0.849493	5.11457	0.420972	0.262133	3.09206	6.2853
TCGA-A2-A0YM	0.294106	3.56301	9.53831	9.04216	1.17719	0.332312	0.769889	0.212933	0.0659344	3.06623	2.69014
TCGA-E2-A3DX	0.237618	3.57782	7.77336	10.5741	0.616539	0.86259	6.31529	0.156636	0.182542	3.34353	6.01158
TCGA-BH-A0W5	0.953622	3.35776	8.80914	10.4139	0.426575	1.04617	4.19525	0.416611	0.336282	3.06623	6.46979
TCGA-AO-A0JJ	0.906048	3.26795	7.12285	10.5436	1.16477	0.442615	5.79324	0.716348	0.27822	3.22892	8.34669
TCGA-B6-A1KC	0.0614592	3.49459	7.6657	8.39581	1.05272	0.526776	1.79838	2.38085	0.106349	3.06623	2.5409
TCGA-A2-A0T2	0.0771793	3.37216	9.79553	10.0044	2.23594	0.250439	0.948856	0.298625	1.9265	3.16837	2.62433
TCGA-AN-A0XN	0.370601	4.28272	9.339	9.83031	1.92539	0.651104	1.36784	0.13193	0.950957	3.06623	5.09513
TCGA-AO-A0J5	0.319632	3.85376	9.2623	10.7484	1.01618	0.583011	5.86273	0.903258	0.105435	3.06623	6.32468
TCGA-A2-A0T4	0.852153	3.15572	8.94685	10.2296	1.42786	0.68788	4.8077	0.202172	0.132909	3.06623	4.7959
TCGA-AO-A03V	0.271293	3.40947	8.78823	10.019	0.767686	1.06901	3.6119	0.177371	0.355857	3.06623	3.49963
TCGA-A7-A13E	0.225931	3.32434	8.53921	8.43382	0.940502	0.874652	0.526038	0.523729	0.157996	3.06623	3.53054
TCGA-AN-A0FF	0.251656	3.39176	7.24827	10.1382	3.45715	0.39846	2.10737	1.98471	0.174843	3.08964	7.76252
TCGA-B6-A3ZX	0.482013	3.50204	8.19457	9.78003	0.844776	0.560592	0.219652	1.70654	1.57834	3.06623	3.28103
TCGA-E2-A1LH	0.160625	3.15738	8.94623	9.36128	2.37853	0.63114	2.78204	0.206665	0.072798	3.06623	2.4244
TCGA-AR-A0TY	0.139767	3.71183	9.4847	10.2541	1.56506	0.387537	1.43346	0.325848	0.331465	3.08432	2.8309
TCGA-BH-A0HK	0.233175	3.18387	6.78556	11.2576	0.77127	0.339045	1.70985	0.0399675	0.287178	3.10599	7.10256
TCGA-E2-A10E	0.385694	3.27725	8.45013	9.89136	1.20474	0.959777	2.30821	0.0672478	0	3.08665	4.87154
TCGA-C8-A26Z	0.0988942	2.98993	8.05879	9.78278	0.842136	0.235908	3.03546	0.349307	0.115229	3.06623	3.2542
TCGA-OL-A66N	0.127873	3.1044	8.89656	10.1249	0.702903	0.372586	2.04027	0.174569	0.5741	4.03034	5.21032
TCGA-A2-A25D	0.213972	3.31735	7.3148	10.562	1.50484	0.222545	1.28413	0.0319621	0.144552	3.06623	3.40633
TCGA-A7-A0D9	0.110022	3.38683	9.14126	10.394	1.08014	2.15599	1.37045	1.9772	0.222997	3.16457	4.27282
TCGA-E9-A54Y	0	2.84694	7.02614	8.92551	0.148417	0.129427	0.342405	0.11242	0.0888761	3.06623	5.45414
TCGA-AO-A0JD	0.380563	2.92905	6.87132	10.8169	2.45645	0.898192	1.16433	0.104592	0.0359986	3.06623	4.01693
TCGA-E9-A1N3	0.125446	3.25588	4.87291	10.224	0.531656	1.12764	1.93766	1.9566	0.145949	3.06623	4.60479
TCGA-D8-A1Y3	0.0829927	2.8716	7.99918	8.71487	1.13887	0.253606	2.0784	0.235112	0.953646	3.06623	4.39406
TCGA-C8-A12X	0	3.58525	5.98784	9.63675	1.07173	0.34941	0.461317	0.346196	0.125827	3.06623	6.99242
TCGA-A8-A07U	0.247619	2.94616	7.55582	9.11697	1.27122	0.205654	2.51082	0.0695459	0.51192	3.06623	4.38267
TCGA-E2-A10B	0.164689	3.68933	7.97905	9.76248	1.69777	0.869921	1.98066	0.582088	0.252543	3.08557	5.51127
TCGA-AO-A03U	0.618239	2.92301	7.51971	11.2879	0.625407	0.234375	1.42077	0.112955	0.0971536	3.06623	2.8856
TCGA-A8-A075	0.0363146	3.10556	8.127	9.78899	3.7418	0.336151	0.44321	0.425336	2.60542	3.30904	4.93398
TCGA-EW-A1OY	0.118659	2.96781	7.67884	10.2838	4.97529	0.297421	1.27619	0.97154	0.239796	3.06623	6.3776
TCGA-AR-A1AO	0.88252	3.36164	8.00005	10.3433	0.787368	0.512113	2.59218	0.147741	0.953487	3.21798	4.01522
TCGA-BH-A18U	0.0561147	3.30013	8.61506	9.49741	0.995892	0.940722	2.48854	1.77005	1.14303	3.08736	2.53748
TCGA-D8-A27H	0.110661	4.6658	8.77956	9.64203	3.09761	0.78618	3.60095	1.19587	0.356452	3.08747	3.81396
TCGA-Z7-A8R6	0.54667	3.18697	7.38461	9.88192	1.16608	0.432477	2.63887	0.170175	1.80864	3.08853	5.12487
TCGA-GM-A2DM	0.466473	3.15558	4.74227	11.2758	1.22604	0.695523	0.651849	1.29981	0.078496	3.06623	8.1656
TCGA-BH-A1FJ	0.0362741	3.6305	7.19995	9.26779	0.991832	0.319526	0.706071	0.0800887	0.0631677	3.08658	8.40929
TCGA-C8-A26W	0.297644	3.26754	8.36755	9.69718	1.30128	0.638136	3.69301	0.237582	1.44411	3.13168	5.04169
TCGA-AR-A2LH	0.633112	3.11315	9.47711	10.1005	0.31181	0.679959	2.99667	0.0418127	0.186932	6.46372	4.60397
TCGA-AQ-A7U7	0.205592	3.57671	8.07207	9.51769	1.52511	0.915524	5.16748	0.388497	0.249089	3.13823	6.40372
TCGA-BH-A0E7	0	3.87667	7.8741	9.82632	1.68437	1.3704	2.32991	0.664579	0.293514	3.06623	6.91772
TCGA-D8-A1XT	0.128339	4.17141	9.81968	9.72065	0.633569	0.679654	1.31126	0.120227	0.218517	3.1912	3.41067
TCGA-A7-A13F	0.236918	3.77313	8.25629	9.76335	0.52376	0.430342	3.77518	0.32841	0.897416	3.06623	6.79744
TCGA-BH-A0HQ	0.385025	3.36296	9.60903	10.5408	0.784404	0.639554	3.55664	0.105939	0.237841	3.24502	5.31847
TCGA-C8-A26V	0.0759916	2.958	8.55531	8.95657	0.873969	1.6538	0.836861	2.26281	0.109997	3.06623	5.07042
TCGA-D8-A1J8	0.115095	3.16679	7.72303	9.5873	5.1622	1.28238	1.63217	0.0625758	0.502924	3.08521	2.29811
TCGA-B6-A0RN	0.174377	3.18429	9.48498	11.0894	0.492606	0.934641	5.81603	0.0676456	0.0401624	3.09185	5.9344
TCGA-E2-A1LS	1.91093	2.86178	6.49935	9.82867	0.424466	0.330152	0.304469	0.0134043	0.015752	3.07625	3.07901
TCGA-AC-A2B8	0.505929	3.26448	8.39973	10.1817	0.731477	0.878878	2.96616	0.838955	0.27292	3.08347	3.53274
TCGA-A1-A0SI	0.103313	3.57354	10.0747	9.40372	1.37185	0.470424	5.24535	0.102954	0.231424	7.60616	5.30665
TCGA-AR-A0U0	0.0213739	3.25435	8.98268	9.07236	1.46948	0.791435	0.237155	0.236904	0	3.24565	2.75215
TCGA-A8-A09G	0.060344	3.11785	8.41583	9.3789	1.09413	0.756351	1.59352	0.0114671	0.0268295	3.39845	4.17739
TCGA-E2-A14W	0.0230634	2.91053	8.23273	9.29413	2.36817	1.00947	2.05973	1.02549	0.772447	3.11715	5.799
TCGA-D8-A1X7	0.0531438	3.64668	7.60712	10.3955	1.63522	0.298254	1.05669	0.201072	0.0620836	3.06623	8.00749
TCGA-A1-A0SK	0.469297	4.76061	7.15077	10.6102	1.11368	1.90038	1.31339	1.75848	0.232902	3.06623	5.02173
TCGA-A8-A082	0.0224648	3.47225	7.33197	10.1042	6.176	1.0884	0.883895	2.65016	0.351466	3.06623	2.95876
TCGA-LL-A5YN	0.164416	3.00761	7.88281	9.88066	0.332321	0.284848	2.96093	0.581249	0.823084	3.1372	5.30324
TCGA-D8-A1XY	0.272967	3.12214	9.22162	8.85544	1.39993	0.292239	3.32584	1.31524	0.0957891	3.12768	3.52874
TCGA-A7-A0DB	0.291887	2.94337	7.76858	9.55332	2.40399	0.748648	2.72721	0.152642	0.204024	3.25311	4.63436
TCGA-E9-A22B	0.148224	3.70232	7.37551	10.2854	0.826994	0.657141	2.33341	0.328903	0.131063	3.08068	2.87174
TCGA-A8-A0A1	0.359311	3.26016	8.21215	10.3849	1.09639	0.736157	2.44511	0.0461621	0.342196	3.06623	6.17083
TCGA-C8-A26X	0.195434	3.45811	9.53843	9.84986	1.78366	0.33762	0.658871	0.0207043	0.733793	4.98609	2.59862
TCGA-BH-AB28	0.251912	3.20951	8.64846	10.8608	0.422539	1.09674	3.7359	1.53868	0.166007	3.09388	6.36656
TCGA-A8-A09M	0.0325046	3.209	7.85837	9.16861	1.12621	0.548684	1.14905	0.0718781	0.585607	3.06623	4.60144
TCGA-E9-A22A	0.132896	3.29825	9.8031	9.74039	1.8348	0.530214	2.98465	1.15859	0.517775	3.10796	6.67778
TCGA-AN-A0FX	1.51733	3.83158	9.36931	9.55769	1.64413	0.467322	3.1309	0.200965	0.457912	3.1059	3.7374
TCGA-A2-A0YG	0.417622	3.24166	9.37754	9.42444	1.58003	1.31867	1.11115	0.0298516	0.452949	3.13215	2.61446
TCGA-BH-A0DE	0.920999	3.75002	7.9439	9.91237	0.568987	0.348292	3.28818	0.555991	0.151334	3.12568	3.60144
TCGA-A2-A0T1	0.0701865	3.73681	9.48	9.67255	1.55576	0.235752	1.57838	0.0936385	3.32818	3.79651	2.5182
TCGA-EW-A2FV	0.809071	3.30982	9.79077	10.1511	0.739843	0.674001	3.59852	0.806836	0.161748	3.09694	6.52004
TCGA-D8-A1JH	0.651907	3.47034	8.0472	10.3921	3.10692	1.27384	3.97785	0.156955	0.231177	3.26297	5.22183
TCGA-E9-A1R6	0	3.5467	8.90182	9.08867	6.73606	1.20559	1.69242	1.28857	0.436126	3.09088	4.85077
TCGA-A7-A0DC	0.0154322	3.11844	2.96009	7.47485	6.73683	0.890164	0.6126	0.17975	0.500006	3.09917	5.14271
TCGA-A2-A0CL	0.424729	3.18458	7.73583	10.1276	0.728592	0.636758	5.85542	0.0780793	0.530827	3.08999	3.01789
TCGA-A2-A04Q	0.260224	3.02825	8.17834	9.75917	0.476345	0.194982	4.79801	0.044181	0.0261444	3.16311	4.04859
TCGA-AN-A0FZ	0.0623394	3.74569	8.64269	10.6325	1.2634	0.614182	1.32348	0.0651562	0.505026	3.09438	6.96134
TCGA-AC-A3W7	0.88152	3.30759	9.22591	9.92672	1.00517	1.53038	3.9044	0.117102	0.234858	3.10613	5.62209
TCGA-BH-A1F6	0.266938	3.14728	9.06539	9.62524	0.583487	1.00602	1.61869	0.0712541	1.07149	3.06623	2.50694
TCGA-A7-A0CE	0.345348	3.49174	9.32175	10.3685	1.53576	0.763566	0.812963	0.22078	0.0610421	3.06623	3.94164
TCGA-D8-A27N	0.176744	3.8641	8.82109	9.641	0.378798	0.307219	2.01044	0.19114	0.321836	3.08518	7.02857
TCGA-EW-A1PA	0.916266	3.02019	8.03619	9.14157	3.37336	0.604614	3.90686	0.406517	0.673981	3.06623	4.24186
TCGA-AR-A24S	0.278602	3.35844	7.85539	10.2651	0.985999	1.07322	1.06545	0.0822232	0.705441	3.08417	5.81265
TCGA-B6-A0X1	1.3168	2.91004	7.39829	8.89125	1.2487	0.214845	1.0055	1.32753	0.225404	3.06623	2.60393
TCGA-A8-A07R	0.119415	2.9956	7.38291	8.84437	0.473003	0.267905	0.774144	1.58841	0.541083	3.0835	2.89319
TCGA-E2-A156	0	3.03414	6.91746	10.3537	1.34039	1.76491	0.686143	0.387518	0.260238	3.06623	6.41358
TCGA-BH-A0H5	0.529461	3.07336	6.61939	10.8893	0.514369	0.871691	2.43296	0.0979949	0.305888	3.10882	5.38617
TCGA-B6-A0IH	0.74093	3.23579	8.19248	10.4583	1.56665	1.06888	3.76283	0.223062	0.280401	3.40983	5.36897
TCGA-A8-A076	0.0807285	3.63584	9.5502	9.53373	0.998136	0.817306	1.34216	0.408019	0.964176	3.06623	5.43103
TCGA-E2-A15T	0.038301	3.278	6.86009	10.0145	0.876372	0.73	0.932547	0.944733	0.869951	3.08773	6.69572
TCGA-Z7-A8R5	1.65181	2.98688	8.34586	10.8238	0.296087	0.378967	2.48968	0.257293	0.12677	3.06623	5.54542
TCGA-D8-A140	0.187805	3.19662	6.74396	9.27172	0.824018	0.740204	1.63846	0.127438	0.315435	3.09089	7.50713
TCGA-B6-A40C	0.203839	3.15573	9.0217	9.60761	0.581345	0.508112	2.2884	0.214257	0.980314	3.06623	6.73546
TCGA-A2-A259	1.3486	2.99142	7.30641	10.3374	6.50131	0.596514	3.45946	0.395302	0.124162	3.14611	6.6165
TCGA-BH-A1EU	0.712584	3.50627	6.97059	10.3488	0.563679	1.04696	2.72915	0.296989	0.231371	3.15042	5.63788
TCGA-A2-A0EV	0.244512	3.14769	9.52874	9.53618	5.60137	0.718901	2.88006	0.714403	0.0970284	3.06623	5.01447
TCGA-B6-A0IC	0	2.96598	6.91142	10.0644	1.89315	1.50969	0.234947	1.36187	0.205512	3.06623	5.8816
TCGA-BH-A0AW	0.0856913	3.24065	9.18995	10.2138	1.27099	0.27835	2.3563	0.0957183	0.0755809	3.51947	4.19495
TCGA-A8-A093	0.129233	3.25643	9.62291	10.3217	1.4884	1.10738	3.26594	0.0285815	0	3.06623	5.69098
TCGA-B6-A1KN	0.621306	3.52974	9.01067	9.36177	1.18412	0.522268	3.98983	0.166615	0.269857	3.08495	3.34259
TCGA-EW-A1PH	0.770388	3.49383	7.80064	9.77534	1.71712	0.745886	0.88995	0.428174	1.20458	3.06623	3.28034
TCGA-BH-A0BC	0.302603	3.94689	7.91717	9.9412	1.58865	0.354156	3.12514	0.291865	0.108539	3.06623	8.06509
TCGA-E2-A1IN	0.248584	3.63323	9.60908	10.1049	0.725361	0.905824	3.77882	0.153698	0.200055	3.1109	4.46852
TCGA-LL-A73Z	1.35549	3.54275	9.53036	9.89802	0.656467	0.560855	3.78612	0.204072	1.42853	3.68111	5.90563
TCGA-E2-A106	0.134065	3.11752	5.50065	9.6144	0.483406	0.487998	3.0599	1.07175	0.102136	3.06623	8.12688
TCGA-BH-A0EB	0.31385	3.36178	8.8972	10.8538	1.38361	0.790906	3.99553	0.113332	0.0896028	3.06623	7.38053
TCGA-WT-AB41	0.250685	2.91942	7.55658	9.77123	0.0488984	0.422478	1.17762	1.19667	0.24528	3.06623	5.13537
TCGA-A7-A2KD	0.192076	3.47395	8.9356	9.74216	0.912893	0.684783	3.18381	0.340333	0.222658	3.06623	5.67008
TCGA-A7-A13G	0.066529	3.15552	6.16054	8.6656	1.87266	1.61414	2.62177	0.19039	0.752237	3.12205	5.80906
TCGA-E2-A14N	0.706172	3.10823	7.51635	9.73891	0.31224	0.519618	0.298372	0.357415	0.13023	3.0877	2.28043
TCGA-C8-A132	1.05814	3.35921	9.60799	10.1032	1.15939	1.01273	5.01894	0.374249	0.342486	3.11445	3.57459
TCGA-E9-A6HE	0.230404	3.46485	8.92457	9.85566	0.469084	0.335155	1.98978	0.233421	0.334456	3.10549	3.02993
TCGA-AC-A6IV	0.662864	3.87237	8.54622	10.0251	1.01986	0.683233	3.62227	0.255448	0.518895	3.2234	7.09858
TCGA-AC-A4ZE	0.268549	3.80796	6.72902	9.81863	1.42422	0.357039	2.06884	0.396137	0.860112	3.06623	7.47746
TCGA-AR-A1AM	0.888942	3.22622	8.36215	10.263	0.542238	1.07255	5.86324	0.273251	0.270861	3.1576	5.83247
TCGA-AC-A23E	0.239255	3.42834	9.12346	10.7643	1.97437	0.860996	3.83431	0.075765	0.727086	3.06623	6.13884
TCGA-AN-A0AK	0.0251087	2.93695	5.73208	10.2586	1.23211	0.197266	1.12822	0.109319	0.167926	3.09422	2.66898
TCGA-A8-A06R	0.29304	3.50965	8.4606	10.3305	1.48291	0.718393	2.45091	0.0939956	0.0560133	3.06623	4.20925
TCGA-E9-A247	0.663063	3.27611	7.81894	9.18959	1.2715	0.741597	2.26517	0.0434798	0.194011	3.06623	6.157
TCGA-GM-A2DD	0.253217	3.43505	9.04103	9.91133	0.462861	0.210372	2.86435	0.193302	1.84753	3.29873	4.01797
TCGA-AO-A1KR	0.241352	3.03342	7.9792	10.5165	0.0326683	0.0766365	1.30637	0.299003	0.229415	3.06623	2.81117
TCGA-E2-A1LL	2.56677	2.98066	10.3185	9.95499	0.514294	0.274867	1.19544	0.150073	0.102558	3.09957	2.85693
TCGA-GI-A2C8	0.0729994	3.47468	8.84916	9.67885	1.5657	1.79813	4.53921	0.689579	0.263889	3.06623	3.00912
TCGA-E9-A1N6	0.0270659	3.53853	9.21737	9.58224	2.15957	1.31975	1.6346	0.437016	1.39569	3.06623	3.918
TCGA-BH-A0E2	0.479603	3.21577	8.13679	11.4529	2.10041	0.634998	2.70706	0.277611	0.151746	3.06623	6.6271
TCGA-D8-A1XQ	0.0639277	3.12469	9.471	9.71819	0.845051	0.211081	1.0052	4.25912	0.162807	3.06623	2.49861
TCGA-AN-A0FJ	1.21456	3.93567	6.29258	10.3351	1.32368	0.964177	0.734878	0.642661	0.711301	3.18574	2.82283
TCGA-AR-A24Q	0.692491	3.321	8.25698	9.1297	1.62824	0.253049	2.51902	0.47525	0.197662	3.08295	3.44777
TCGA-AC-A7VC	0.459481	3.75267	7.80816	10.2481	0.4177	0.376407	4.82834	0.642047	1.46363	3.06623	3.0886
TCGA-AN-A0XW	0.303372	3.48298	9.12441	9.88324	1.43822	0.441566	2.63287	0.323541	0.330106	3.06623	7.18481
TCGA-E2-A1IG	0.439096	3.69567	8.93353	9.39467	1.28776	0.481173	2.17566	0.873606	0.218017	3.06623	7.40853
TCGA-C8-A27A	0.249772	2.99101	5.49353	9.43363	0.639687	1.04908	1.12182	2.56567	0.221727	3.08304	3.05299
TCGA-AO-A03T	0.21672	3.00462	6.45306	8.90411	0.287877	0.350327	1.73537	1.52336	0.346363	3.09087	5.39153
TCGA-B6-A0RQ	2.3391	3.38096	8.13699	10.8327	0.527935	0.828012	3.13838	0.638322	0.276362	3.15957	6.25509
TCGA-D8-A27F	0.0954916	3.80299	9.03053	9.3259	2.24448	0.281847	1.99774	1.21477	0.263606	3.12022	2.82206
TCGA-A8-A091	0.0925728	3.32255	5.71545	9.72975	1.70823	0.580281	2.4596	0.97764	0.222079	3.0814	3.63952
TCGA-E9-A1RG	0.0396416	3.18624	8.96145	9.66086	1.11959	0.398082	1.7374	1.58928	1.03763	3.06623	4.62906
TCGA-BH-A1F2	0.692627	3.40074	7.96177	9.91747	0.638567	0.352415	0.501787	0.585823	0.702315	3.11747	7.19772
TCGA-BH-A0AZ	0.562103	3.77165	9.66471	10.0395	2.247	0.449559	4.17414	1.32771	0.366001	3.06623	6.94947
TCGA-E2-A15J	0	3.24336	8.28128	11.1759	0.296167	1.14002	1.26745	0.34236	0.128732	3.06623	7.05193
TCGA-C8-A1HM	0.0261342	3.02906	7.07487	9.74355	0.767527	0.622043	0.375143	1.15668	0.0456281	3.15172	3.5031
TCGA-BH-A6R8	0.0193177	2.88023	7.71965	8.4281	0.886373	0.608823	0.748484	1.53799	0.627598	3.06623	3.5531
TCGA-BH-A0E6	0.133458	3.31114	8.82864	9.30488	3.67271	0.216333	1.5796	1.72316	0.1053	3.06623	2.85786
TCGA-A2-A3KC	1.12798	3.14074	9.05088	10.2801	0.459158	1.11165	5.81313	0.161082	0.289581	3.09145	5.47798
TCGA-BH-A0EI	0.154936	3.52641	9.49579	10.3591	4.7265	0.760329	4.49314	0.164828	0.079892	3.06623	3.83596
TCGA-B6-A0WY	1.7561	3.07068	9.18359	10.268	1.28943	0.960556	5.67078	0.342589	0.705283	3.12891	6.37069
TCGA-AO-A0JE	0.0373561	3.53286	9.35398	9.69369	0.744577	0.509194	3.44061	0.0957344	0.591877	4.34488	6.16272
TCGA-C8-A8HR	1.01645	3.56524	7.98637	9.84541	1.78383	0.494754	2.03642	0.466985	0.388522	3.16537	5.62763
TCGA-HN-A2OB	1.05099	3.87643	8.23054	10.2693	0.298484	0.888025	5.89977	0.290716	0.549272	3.06623	6.3072
TCGA-E2-A1BD	0.253466	3.2646	7.93631	10.7941	0.864533	0.98992	1.83808	0.289033	0.0436139	3.06623	6.66901
TCGA-BH-A28O	1.59472	4.06026	8.69401	10.2595	0.614745	0.970139	5.80582	0.301326	0.168865	3.33286	6.00797
TCGA-A2-A0ER	0.203782	3.21715	6.75738	10.5227	7.88595	0.628013	3.06421	0.177366	0.0292961	3.06623	6.60636
TCGA-E9-A1R3	0.340369	3.03435	8.94443	10.9233	4.05189	1.04201	2.69353	1.71326	0.124256	3.08262	5.68914
TCGA-MS-A51U	0.471315	4.20401	8.19172	10.6153	0.48437	1.00503	4.06185	0.184939	0.146964	3.16099	6.18562
TCGA-BH-A0C7	0.393897	3.21589	8.00542	9.38144	0.318618	0.493207	3.84615	0.363719	0.218481	3.06623	7.46017
TCGA-A2-A0YI	0.452133	3.38492	7.16222	10.0354	1.11499	0.421348	3.03888	1.49243	0.241185	3.08463	7.32077
TCGA-C8-A12Z	0	2.9838	9.42609	10.7637	0.476401	0.424803	2.36071	0.089322	0.880743	3.17198	2.74776
TCGA-B6-A0WW	0.144493	3.02109	9.75539	8.90827	1.79914	0.554729	2.0414	0.359968	1.17579	3.09974	4.28739
TCGA-A8-A07L	0	3.47137	9.37991	9.01387	0.702677	0.663567	2.02885	0.747605	0.150753	3.06623	4.74686
TCGA-E9-A226	0	3.38648	9.80576	9.42695	1.32294	1.08341	2.63534	0.320226	0.152313	3.06623	5.17179
TCGA-PE-A5DD	0.0946896	3.7285	7.60283	9.33296	0.399297	0.930426	2.47706	0.49113	0.472524	3.06623	3.3816
TCGA-AR-A2LO	1.30228	3.22432	8.20474	10.3995	0.416733	0.741417	4.13838	0.133139	0.782509	3.10052	5.21249
TCGA-GM-A2DN	0.485134	3.67754	8.62399	10.5474	0.945479	0.423322	2.1764	0.149943	0.0660428	3.10847	5.19911
TCGA-E9-A1NE	1.19345	3.12803	6.84708	9.80413	0.433707	0.701827	5.1478	0.111227	0.226102	3.0834	5.13982
TCGA-A8-A096	0.0132489	3.76055	9.1841	10.5984	1.24648	0.936361	2.75163	0.0584771	0.0906743	3.06623	7.84603
TCGA-D8-A1JJ	0.354015	3.6197	9.14437	10.2071	0.827875	1.27966	1.73756	1.06753	1.18053	3.06623	5.00811
TCGA-BH-A18J	0.088876	3.62947	9.62337	10.1693	1.73876	0.382992	1.94776	0.830855	0.152758	3.06623	4.86732
TCGA-A2-A3XV	0.0130999	3.02866	6.92687	10.7953	0.0835929	0.0644362	0.613856	0.11343	1.53206	5.7122	3.36957
TCGA-AR-A24K	0.0683232	2.97101	7.72034	10.3999	0.571107	0.811915	2.52044	0.0763713	0.278724	3.06623	7.03668
TCGA-S3-AA14	0.439586	3.36789	8.42592	9.4724	0.676792	1.20808	6.23716	0.12265	0.467436	3.09773	6.43853
TCGA-BH-A18F	0.68231	3.52143	8.5185	10.0445	0.671936	0.985884	4.44821	0.0902524	0.448311	3.14717	4.97441
TCGA-BH-A42V	1.75652	3.30614	7.06734	10.7938	0.255251	0.696888	3.49886	0.565816	0.212307	3.1709	6.42225
TCGA-A2-A0YD	0.285315	3.69699	8.69425	10.3289	1.23063	1.02158	4.73352	0.372002	0.299401	3.06623	6.61602
TCGA-BH-A0HL	0.0399518	3.64536	5.74307	8.09455	0.664795	0.748127	0.493802	1.9619	0.505428	3.11071	2.55379
TCGA-B6-A0IP	0.428072	3.12984	8.17184	10.8001	0.417203	0.993506	3.4443	0.143877	0.155556	3.06623	6.36232
TCGA-BH-A1F8	0.0616499	2.94498	8.57449	8.88431	1.38681	1.46525	2.9042	0.0911944	0.181803	3.06623	3.09283
TCGA-S3-AA10	0.180279	3.99847	8.6682	9.34556	1.90475	0.538613	0.4373	1.96594	0.176301	3.06623	2.85142
TCGA-E9-A1NI	0.0503269	3.41694	8.70911	10.1095	1.36014	0.697932	3.4436	0.823203	0.976156	3.09452	5.2527
TCGA-BH-A1EY	0.0270394	3.03606	8.49625	9.48844	4.91869	0.881361	1.74921	0.818406	1.96098	3.06623	4.75189
TCGA-B6-A0I8	0.124531	3.39812	10.3245	9.11358	1.17177	0.505986	4.43364	0.691319	0.284393	3.08426	6.32195
TCGA-BH-A1FM	0.273084	3.23032	7.41375	10.3949	1.30476	0.631538	1.25575	0.0579436	0.132769	3.06623	3.75621
TCGA-BH-A0DP	0.732846	3.14788	8.57246	10.4836	0.543852	0.764513	3.74185	0.326151	0.123667	3.06623	5.46617
TCGA-BH-A0HX	0.207095	3.97161	8.78371	9.6041	1.17752	0.290781	1.48963	0.635704	0.0386239	3.06623	5.26569
TCGA-BH-A18G	0.109688	2.80712	10.6589	11.2031	0.512186	0.296958	0.504637	0.373132	0.414954	3.06623	2.22372
TCGA-E2-A1AZ	1.07901	3.81422	7.80638	9.79673	2.13498	0.379791	4.50951	0.0634233	1.31034	3.1138	3.42618
TCGA-E2-A573	0.0195689	3.36953	7.90533	9.45214	1.78914	0.213586	0.60924	0.429735	2.07613	3.06623	2.76798
TCGA-A2-A04X	0.0434449	3.40103	8.10241	9.83682	0.0817687	0.198392	1.54445	0.0432906	0.0507817	3.08255	8.29211
TCGA-A7-A13H	0.6748	3.16383	7.78339	9.92536	0.499108	0.643994	3.62529	0.219963	0.184897	3.12744	6.41413
TCGA-BH-A1FU	1.02264	3.67782	9.71034	10.0735	1.0484	0.53568	5.28169	0.107143	0.446446	4.93041	4.33975
TCGA-LL-A5YP	1.15106	3.65076	9.51871	9.60432	0.611166	0.503082	1.16198	0.617609	0.16687	3.06623	2.99717
TCGA-BH-A0DG	0.272728	3.82657	9.04955	10.0132	0.684854	0.753955	2.36619	0.249539	0.210094	3.18078	9.11614
TCGA-AQ-A54N	0.451535	2.94934	9.8626	9.86154	0.171839	0.293953	0	0.283105	3.80608	3.06623	3.1022
TCGA-E2-A1L9	0.157133	3.89156	8.93477	10.53	1.58136	0.988149	1.75668	0.636944	0.563734	3.06623	4.79139
TCGA-AO-A0J3	0.0586983	3.24624	7.15059	9.39692	0.587279	0.610495	0.706642	0.238768	0.101641	3.06623	5.2675
TCGA-D8-A1XA	0.0999128	3.07352	7.6673	9.03487	1.62342	0.554642	2.64914	3.61511	0.211089	3.06623	5.29214
TCGA-A2-A0EQ	0.0177617	3.30168	7.91669	10.3348	0.619849	0.254577	3.18965	0.0779854	0.627021	3.23449	2.48072
TCGA-AO-A0JA	0.487526	3.65858	9.41168	10.0555	0.77906	0.517432	4.55632	0.16096	0.353474	3.06623	4.93681
TCGA-AO-A0J7	0.110359	3.383	7.62012	10.9271	1.91563	0.314142	1.54887	1.34181	0.27454	3.06623	5.65415
TCGA-AO-A0JM	0	3.57956	8.56571	9.72689	0.486123	0.606618	0.971137	1.94631	0.0508819	3.06623	8.01328
TCGA-UL-AAZ6	0.0151227	2.88688	6.95245	8.90363	0.281378	0.733364	0.260888	0.662403	0.245163	3.11619	2.48191
TCGA-OL-A66O	0.0518248	3.01793	8.09783	10.0529	0.0563981	0.250883	2.93166	0.327806	0.448183	3.06623	7.31971
TCGA-E2-A158	0.827107	3.3222	7.42157	9.72718	3.08063	0.562083	0.345712	0.386016	1.0221	3.10349	3.96448
TCGA-D8-A147	1.28522	4.06699	8.73129	8.86285	1.35042	0.27819	0.737009	0.400449	0.0755343	3.09064	3.92116
TCGA-AR-A250	0.123986	3.79731	9.04685	9.48393	1.01359	0.473377	3.29508	0.273386	0.0739332	3.06623	4.33586
TCGA-AN-A0XP	0.0376424	3.45811	8.45794	9.78867	2.51921	0.940556	1.39364	0.0695468	0.128208	3.06623	7.01381
TCGA-E2-A1LB	0	3.4519	9.0973	10.6105	0.133066	0.4454	0.250339	0.151089	3.36783	3.66575	5.21112
TCGA-E2-A1B6	0.415348	3.52558	6.94378	10.2001	1.60799	0.419166	2.72635	0.728012	0.309598	3.06623	4.34618
TCGA-A2-A0CW	0.0325648	3.15512	9.08269	8.87339	1.10907	0.979433	0.894414	0.248121	0.697768	3.08449	5.9933
TCGA-E9-A1QZ	1.24696	3.05651	6.82753	10.3492	0.808666	0.521813	3.21237	0.139844	0.504865	3.1023	5.46071
TCGA-BH-A208	0.357406	3.87503	9.55315	10.3259	2.04525	0.541653	4.30825	0.242058	0.202129	6.86858	6.27694
TCGA-D8-A1XK	2.53559	2.92197	8.13916	9.74646	0.585066	0.519862	0.387023	0.393682	0.0595917	3.06623	2.43294
TCGA-AO-A0JF	0.386733	3.45798	8.16483	10.7539	0.697494	0.720887	3.37381	0.068143	0.191828	3.14218	5.99382
TCGA-XX-A899	1.12897	3.77144	7.41711	10.2258	0.997549	0.843444	2.90974	0.323927	0.358359	3.14155	6.90398
TCGA-D8-A1JG	0.0374748	3.22688	8.54064	8.74798	4.38242	0.860024	3.10019	0.266891	1.73479	7.55943	4.64343
TCGA-BH-A0C0	0.158914	3.57814	7.15615	9.80833	1.18797	0.18756	0.83374	0.291327	0.370068	3.09276	5.44511
TCGA-A2-A0EM	0.319751	3.2468	8.69458	10.6953	1.53261	0.4842	4.03184	0.0294199	0.195825	3.06623	5.38061
TCGA-A2-A0SX	1.1213	3.46501	9.71129	10.1583	0.918463	0.426762	4.06084	0.520624	0.0614286	3.06623	3.84232
TCGA-E2-A15C	0.627592	3.5668	8.76031	9.9491	0.94886	0.707707	3.11913	0.281681	0.190145	3.11689	6.81283
TCGA-A1-A0SD	0.990339	3.5641	8.75676	9.50834	0.844284	0.652454	4.79074	0.576809	0.283083	3.06623	5.0114
TCGA-D8-A73W	0.242763	4.06068	7.07782	9.95902	0.378089	1.01409	0.666836	0.110878	0.215447	3.06623	7.53195
TCGA-GM-A3XG	1.67443	3.12804	8.05407	10.7053	0.335409	0.617694	1.86087	0.811137	0.230409	3.25089	6.36046
TCGA-EW-A1J3	0.312533	3.0495	6.65217	10.1489	0.918253	0.66284	1.74898	0.0428218	0.598144	3.06623	5.21225
TCGA-LL-A441	0.889359	3.35858	8.0576	9.78706	0.779169	0.514133	2.99532	0.349644	0.345419	3.08517	4.90239
TCGA-C8-A1HI	1.65495	2.9738	7.48294	10.0646	2.33928	0.41406	2.08424	0.62896	0.17044	3.10864	6.97278
TCGA-D8-A1JI	0.0479915	3.18779	6.91717	9.60181	5.73762	0.450999	1.38934	0.672661	2.85658	3.06623	4.66375
TCGA-GM-A3XL	1.46055	2.97643	8.78814	9.45994	0.236254	0.125421	0.290805	1.77205	0.20544	3.10084	2.55757
TCGA-A2-A0YK	1.18596	3.26937	8.01018	10.2671	0.973133	1.00737	5.85894	0.128583	0.423406	3.59174	5.19585
TCGA-E9-A248	0.194666	3.06174	8.39662	9.74899	5.11393	0.318821	3.39901	0.763451	3.271	4.59622	2.73085
TCGA-C8-A12V	0.312172	3.29937	6.87902	9.68697	0.431358	0.181943	1.58142	0.444726	0.16979	3.06623	3.80086
TCGA-E2-A15G	0.208626	3.34706	7.96016	10.282	1.364	1.15236	2.25544	0.213964	0.0954151	3.0972	7.72718
TCGA-A7-A6VY	0.0166395	3.17866	8.63846	8.60548	0.203804	0.375069	1.59618	0.528187	0.26773	3.06623	3.00681
TCGA-E2-A1IU	0.918334	3.35958	8.04327	10.2775	1.56058	0.663827	2.46065	0.615448	0.0875618	3.06623	6.96972
TCGA-AR-A24Z	0.057551	4.12196	7.24355	9.40468	8.95731	0.391057	0.75468	0.399815	0.147056	3.08252	7.80773
TCGA-A2-A0YT	0.373295	3.23765	8.53919	9.44235	0.259068	0.416516	2.51904	1.05013	0.182158	3.13488	3.66971
TCGA-BH-A0DS	0.0979793	3.48026	9.23081	10.4972	0.746641	0.401212	1.16206	1.1563	0.035209	3.08868	6.11134
TCGA-BH-A204	0.106746	3.47934	6.01944	9.36484	0.877408	0.891095	0.538389	2.07731	0.327673	3.06623	2.24212
TCGA-E9-A249	0.0572058	3.26405	8.33663	11.0209	1.07001	0.61777	1.36379	0.561767	0.1462	3.06623	5.45044
TCGA-BH-A1FD	0	3.29061	8.7551	9.24044	1.50826	0.708327	1.16284	2.00021	0.302551	3.169	5.87286
TCGA-E9-A1R5	0.017452	3.14502	9.40587	10.086	0.981859	0.946873	2.03597	0.32729	2.69523	3.08569	3.81124
TCGA-BH-A0DI	0.754517	3.4005	10.088	10.2073	1.64816	0.703665	4.36606	0.597833	0.342991	3.11453	4.15374
TCGA-AO-A1KT	0.205303	3.36211	9.17602	9.52223	1.03824	0.249032	1.48677	2.38864	0.299145	3.08371	5.80134
TCGA-LL-A5YO	0.44776	3.00979	8.87546	10.4558	0.375735	0.537032	3.41608	0.0696287	0.970522	5.26491	3.6406
TCGA-AO-A12C	0.569371	3.89593	8.54273	10.8182	1.28328	0.454371	3.87313	0.169026	0.213478	3.06623	3.41219
TCGA-A2-A04P	0.109034	3.30227	7.0399	10.0372	0.549427	0.27923	0.0107202	0.134587	0.10657	3.13467	2.75594
TCGA-BH-A0AY	0.0989137	3.69384	7.70188	9.79714	0.82662	0.291309	1.7338	0.308767	0.889416	3.06623	3.17581
TCGA-BH-A18L	0.13471	3.45944	10.1878	9.06452	1.16359	0.542072	0.809951	1.06208	0.755449	3.08579	5.77231
TCGA-E9-A1NG	0.133825	4.44051	10.0951	10.4374	1.89972	0.654994	1.86342	0.1492	0.329163	3.06623	6.08115
TCGA-B6-A0IJ	0.131233	3.11048	7.76495	10.7055	0.391102	0.157824	1.58072	0.0185472	0	3.06623	2.79427
TCGA-B6-A0WX	1.22979	3.31003	10.0402	9.9382	0.264144	0.751683	5.23899	3.48525	0.471507	3.06623	4.45749
TCGA-A2-A3XY	0.733421	3.58152	9.36544	9.9236	1.54236	0.772735	3.48738	0.207557	0.628487	3.09917	3.10746
TCGA-EW-A1J5	0.56337	2.98276	6.42282	9.68204	1.48359	0.752894	4.13839	0.353508	0.819741	3.08322	5.64964
TCGA-AR-A2LR	1.78641	4.85207	8.12892	10.1747	1.38884	0.862154	3.16893	0.631489	0.0999871	3.06623	6.22809
TCGA-A7-A26I	0.438361	3.16287	7.89651	7.60015	1.6603	0.983168	1.98243	0.436997	1.12361	3.49542	4.00037
TCGA-EW-A1PF	0.430772	4.17233	9.19754	9.21303	1.01722	1.08075	4.33341	0.169684	0.166493	3.08847	3.25545
TCGA-GM-A4E0	1.26183	3.47475	6.77801	10.2083	0.766334	0.424649	2.62755	0.322771	0.444049	3.06623	6.6272
TCGA-E2-A1IH	0.648753	3.21389	8.79828	10.3505	1.0788	0.597065	3.35007	0.214277	0.762806	3.06623	4.06876
TCGA-EW-A1P0	0	3.05312	6.62496	10.7098	5.58949	0.506918	0.918084	0.579933	0.518313	3.06623	2.72019
TCGA-A7-A0CG	0.516701	3.35845	7.27144	11.0179	0.529005	0.952571	3.50568	0.0730119	0.227675	3.57774	5.62339
TCGA-D8-A1JL	0.99301	3.96094	8.73846	8.89551	1.72705	0.568433	1.7026	1.43988	0.611749	3.1016	3.2004
TCGA-D8-A1JP	0.348978	3.74905	9.29428	9.57515	2.50287	1.05379	2.72248	0.252015	0.214554	3.0953	5.81322
TCGA-E2-A152	0.0215598	3.80163	9.98157	9.24215	1.3086	0.665763	1.84819	0.124344	0.308238	3.36797	3.62458
TCGA-BH-A0BW	0.0238485	3.93801	9.04418	8.70189	0.508327	0.289921	0.77617	0.45804	0	3.09281	2.65096
TCGA-A2-A0YE	0.165133	3.2284	9.27868	9.61225	1.02533	0.370036	1.11345	0.369618	1.35796	3.06623	3.19575
TCGA-A2-A0CM	0.0495843	3.42115	9.5334	9.08502	2.02604	0.358509	2.34512	0.407766	0	3.06623	2.71325
TCGA-E2-A153	0.307014	4.2665	9.74482	10.5405	2.33308	0.823489	3.66978	0.23538	0.273129	3.06623	5.54172
TCGA-D8-A146	0.515708	3.70057	8.79786	9.73614	1.73556	0.718538	2.69199	0.228059	0.323972	3.08911	6.69592
TCGA-A2-A4S3	0.0568945	3.04901	9.88335	9.17158	0.798974	0.641094	1.31967	1.28856	0	3.06623	5.38848
TCGA-BH-A18M	0.682662	3.16883	8.2688	10.261	0.541622	0.901697	3.33167	0.618695	0.533912	3.18858	5.19032
TCGA-OL-A5S0	0.480791	3.50885	9.54805	9.75471	1.05827	0.106404	2.51965	1.26346	0.682162	3.09365	2.2957
TCGA-A2-A1FX	0.212991	3.18616	6.97534	9.79486	2.99871	0.614565	3.70873	2.76122	0.20236	3.0858	5.63864
TCGA-AC-A2FM	0.280015	4.14633	6.79154	9.94052	0.833633	0.406829	2.89193	1.43695	0.434489	3.06623	3.56552
TCGA-BH-A18H	0.324245	2.981	6.8756	9.51038	3.83186	0.302984	4.09134	0.0878362	0.08279	3.06623	5.20283
TCGA-AR-A254	0.141362	3.34385	10.1251	9.96257	1.49887	0.844924	2.13095	1.83261	1.51797	3.06623	4.30856
TCGA-B6-A0I6	0.357539	4.00917	8.36199	9.60527	1.40734	0.435179	2.15111	0.194706	1.38221	3.09425	3.94641
TCGA-3C-AALK	0.19337	3.44659	9.2053	10.0925	0.588987	0.669527	2.89502	0.413893	0.265076	3.29842	6.10474
TCGA-D8-A1JE	0.0503061	3.41294	9.1241	9.71211	7.05609	0.71226	0.780778	1.49161	0.169604	3.06623	7.10339
TCGA-D8-A1JA	0	2.99338	8.99558	9.36836	2.20096	1.51769	0.624551	0.0241915	1.54063	3.62148	3.17622
TCGA-AR-A0TR	0.0758367	3.12078	4.52469	10.3433	7.92039	0.954888	0.142522	0.177704	0.0668622	3.06623	7.40666
TCGA-EW-A2FS	0.825563	2.96794	5.65593	10.0109	0.486511	0.604687	2.72601	0.166337	0.213747	3.08079	6.89494
TCGA-A8-A06P	0.148474	3.59225	8.7718	10.3482	1.52635	0.934603	2.74747	0.94639	0.225729	3.10448	6.93203
TCGA-AN-A0AT	0.357167	3.10136	6.48033	10.2113	1.04123	0.195513	0.290459	0.459284	0.0500072	3.06623	3.37854
TCGA-XX-A89A	0.65735	3.56111	7.65754	9.9774	0.675128	0.567264	5.63511	0.122742	0.85255	3.06623	4.02878
TCGA-AR-A1AI	0.0523584	3.13842	7.61709	8.40802	0.844478	0.475819	0.325164	0.0901006	0.308254	3.06623	3.00522
TCGA-OL-A5DA	0.709222	3.54761	7.66593	10.0025	0.668284	0.849607	2.69439	0.206498	0.164343	3.06623	6.27943
TCGA-E2-A1LK	0.0268561	6.65054	9.11425	9.00193	4.37313	0.26139	0.153753	0.681475	0.0922841	3.06623	2.40834
TCGA-A2-A4S0	0.0620493	3.21407	5.86718	9.83525	2.31842	1.35892	1.06331	3.11032	0.300713	3.06623	3.74849
TCGA-A2-A4RW	0.496313	3.25066	8.36989	9.43825	1.62149	0.936462	4.44635	0.298813	0.665784	3.06623	5.86892
TCGA-BH-A0B6	0.128618	3.01101	7.80482	10.2038	1.21266	0.446965	2.13184	0.0700774	0.0979426	3.06623	5.26313
TCGA-BH-A0HO	0.0762241	3.41648	6.7613	10.7563	2.46803	0.811207	1.8911	0.256545	0.0272587	3.0836	8.60076
TCGA-GM-A5PX	0.566267	3.36308	9.20481	10.2702	0.701569	0.709463	5.36731	0.265507	0.42574	3.06623	5.63116
TCGA-OL-A5D8	0.0931728	3.45242	10.4044	9.55843	0.393516	1.41201	2.14021	0.0872162	1.03943	3.06623	7.6697
TCGA-BH-A0H7	0.0925377	3.13619	10.0497	9.73502	0.821447	0.41329	4.66369	0.62718	0.158911	3.0839	3.5942
TCGA-BH-A6R9	0.769575	3.32447	9.11733	10.4734	1.52081	0.910953	3.55439	0.104657	0.750715	3.06623	2.73744
TCGA-D8-A1XS	0.216114	3.63	9.32222	10.0792	1.59076	0.692034	2.19259	0.199916	0.500971	3.06623	5.10955
TCGA-AN-A0FN	0.260289	3.80542	9.40319	10.6802	1.20324	0.601877	3.89457	0.0733382	0.408283	3.08484	5.2658
TCGA-A2-A25E	0.333725	3.28404	7.19411	9.24688	0.112436	0.492462	1.24305	0.415129	0.177231	3.06623	6.00702
TCGA-C8-A12O	0.271181	3.42763	9.7193	9.47116	1.71714	0.538604	3.45271	2.0647	0.522262	3.06623	6.56947
TCGA-C8-A12T	0.153402	3.61072	9.11262	10.2755	2.64172	0.6432	2.41422	0.116149	0.508513	3.06623	4.05724
TCGA-EW-A1OW	0.690092	3.96689	9.22694	9.53116	3.90915	0.495225	0.779696	0.728584	0.147725	3.41139	3.50768
TCGA-AR-A24O	0.685702	3.76011	8.04551	10.4573	2.33226	0.972183	4.2673	0.194948	0.196423	3.29078	7.28435
TCGA-E9-A5FL	0.542113	2.96981	9.10705	10.2361	2.23163	0.266658	0.250259	0.280059	0.694643	3.06623	2.40348
TCGA-BH-A0BD	0.349267	3.23978	8.0761	10.1533	1.22868	0.522486	3.7178	1.47841	0.361222	3.08614	5.59856
TCGA-AO-A0J4	0.0657347	3.98711	9.30665	9.75287	1.70651	0.407969	1.9962	0.876639	0.335967	3.06623	2.96289
TCGA-AO-A12B	0.0214245	3.71286	6.70687	10.6278	1.70063	0.833888	0.655949	0.108709	0.45226	3.06623	7.37012
TCGA-BH-A0W3	0.0312916	3.19624	8.12554	9.34088	0.569459	0.928113	2.09158	0.258974	0.107132	3.13504	6.30954
TCGA-BH-A0B2	0.664102	3.22844	8.59356	10.3105	2.32678	0.847962	4.12549	0.235241	0.414967	3.06623	5.11424
TCGA-C8-A12L	0.368145	3.48859	9.3357	9.74245	1.61144	0.226294	1.92927	0.231169	0.328249	3.06623	3.40362
TCGA-D8-A143	0.043479	3.3186	9.53165	9.08208	1.07931	0.25794	0.491073	0.497288	0.11193	9.90871	2.40449
TCGA-E2-A14O	0.047345	2.97985	8.08291	9.48851	2.72246	0.0525886	1.55567	2.99199	0.134534	3.06623	4.633
TCGA-S3-A6ZF	0.166754	3.17898	9.17591	9.55857	0.328816	0.825908	2.87661	1.31938	0.252721	3.06623	4.15312
TCGA-A8-A08A	0.0382701	3.62724	8.92488	10.2771	1.86712	0.442507	1.94059	0.0286945	0.386417	3.06623	5.88143
TCGA-AN-A0XV	0.350152	3.28692	8.48863	9.84407	0.698344	0.706812	2.33825	0.842471	0.0619782	3.12523	7.3908
TCGA-LL-A7T0	0.162122	3.29182	8.47375	9.14866	0.724909	1.27381	1.87124	0.0539316	0.0424558	3.06623	4.93715
TCGA-A2-A0SV	0.0425592	3.48575	8.28494	9.1925	0.207903	0.642303	1.5627	1.2095	1.68273	3.08221	4.16568
TCGA-B6-A401	0.617306	3.15375	8.6616	9.7612	0.793911	0.943332	3.31853	2.18558	0.188785	3.06623	5.06821
TCGA-EW-A1IX	0.154781	3.24899	9.36202	10.4689	0.561829	1.08762	6.36886	0.101035	0.227293	3.06623	6.71857
TCGA-E2-A15I	0.43651	3.15848	7.62513	10.4645	0.859178	0.968005	4.02536	0.224071	0.260165	3.06623	4.66713
TCGA-AQ-A04H	0.0514457	3.93799	6.05298	9.10264	5.88504	0.496418	0.987639	1.57113	0.252706	3.06623	5.88997
TCGA-D8-A13Z	0.124962	4.05264	9.78915	8.89727	2.10458	0.57612	2.86698	0.0829244	0.237472	8.95255	2.70921
TCGA-A2-A4S2	0.353361	3.04314	6.66452	8.86733	1.41977	0.77627	2.46171	2.71893	0.104409	3.16554	4.19075
TCGA-BH-A28Q	0.22678	3.4448	8.12829	10.3395	0.853665	0.90406	2.3762	0.601505	0.238209	3.11996	6.4399
TCGA-A8-A06Y	0.0626347	3.00398	7.0895	10.1384	1.15917	0.488757	1.02644	2.39075	0.209131	3.06623	4.18672
TCGA-AC-A6NO	0.328586	3.28014	8.7637	10.5483	0.897265	0.805008	2.05572	0.193278	0.767673	3.06623	6.19776
TCGA-AO-A0JC	0.547351	3.18745	5.66802	11.0028	0.792038	0.329663	0.770059	0.0445279	0.288294	3.06623	5.8543
TCGA-EW-A1OX	0.0259679	3.56849	2.89241	10.262	0.617783	0.628258	0.582021	1.78938	0.0892977	3.06623	7.59113
TCGA-S3-AA0Z	0.118407	3.6977	9.591	8.53531	0.841953	0.816774	1.54888	0.388408	0.137813	3.089	3.54983
TCGA-AO-A03P	0.0267336	3.32408	6.57793	10.4277	0.748791	0.442562	0.808683	0.409747	0.0235224	3.06623	4.91923
TCGA-D8-A1XR	0.129795	3.54623	7.55673	9.77442	0.174101	0.562886	1.76799	0.636892	0.150972	3.06623	8.12376
TCGA-AR-A24T	0.719976	3.71103	8.62291	10.293	1.00939	0.575614	4.49397	0.342022	0.446843	3.06623	4.39122
TCGA-GI-A2C9	1.10953	3.85559	8.70727	9.98407	1.52265	0.358195	0.685612	1.80215	0.0889511	3.08552	4.9404
TCGA-A2-A3Y0	0.126214	3.19615	9.91739	8.84097	0.997489	0.25359	1.03631	0.222815	2.37747	3.06623	3.75527
TCGA-AN-A04A	0.202786	3.46762	8.83932	10.3428	0.82822	0.44347	2.24274	0.367379	0.105404	3.06623	7.7127
TCGA-BH-A0BT	0.51378	2.98876	7.86105	10.5666	0.84982	0.197879	4.29599	0.36902	0.0624439	3.43449	3.91752
TCGA-BH-A1EO	0.268398	3.74774	9.02664	9.93416	1.19876	0.89005	3.81662	0.384711	0.182414	3.06623	4.47634
TCGA-AC-A62X	0.021523	3.13904	8.84737	8.7906	3.79334	0.243647	0.107164	1.18221	0.0376219	4.10844	2.47909
TCGA-AR-A0TU	0.473719	3.21357	5.7157	9.88875	1.51877	0.214687	0.254558	0.177824	0.0923685	3.06623	2.32688
TCGA-BH-A18Q	0.987691	3.5795	8.42845	9.65704	2.29372	0.887299	1.48598	0.210905	0.0863923	5.73755	4.45897
TCGA-BH-A0HB	0.0378763	3.07097	7.68485	9.73191	3.7875	0.262808	2.69888	0.212922	0.189389	3.06623	6.95364
TCGA-E9-A227	0.137975	3.22342	7.05548	10.7504	0.654709	0.710673	2.7157	0.0942338	1.04157	3.06623	7.76479
TCGA-BH-A0DL	1.47393	3.39772	9.85616	8.84117	0.449144	0.373163	0.967175	0.0297947	0.0464523	3.08114	3.112
TCGA-A8-A08P	0	3.79443	8.7674	9.6266	1.21178	0.478715	0.974504	0.39491	0.799601	3.06623	3.81578
TCGA-GM-A2DK	0.418585	3.06155	5.84528	9.83173	1.07088	0.588562	2.89745	0.262441	0.218135	3.06623	5.8167
TCGA-AN-A04D	0.0402519	3.53641	8.43884	8.64023	1.29699	0.642907	0.0344858	0.366209	0.114887	3.14007	3.30108
TCGA-A2-A04V	0.218134	3.50503	7.84566	10.9921	2.31511	0.521986	1.11306	0.101902	0.229161	3.06623	6.45412
TCGA-B6-A0IO	0.0870381	2.96893	6.04811	10.3552	0.448197	0.651599	1.90923	0.226999	0.076773	3.06623	6.0505
TCGA-GM-A2DA	0.201848	3.00473	6.65144	10.0363	0.14434	0.664371	2.82576	0.111243	0.202687	3.10035	5.96762
TCGA-AO-A126	0.142676	3.43892	8.33178	10.2739	1.28962	0.664302	1.81083	0.208347	0.337923	3.13862	5.69094
TCGA-BH-A1FE	0.628841	3.93877	8.26385	10.287	1.11115	1.24835	4.12994	0.482641	0.817313	3.50247	4.10377
TCGA-E2-A159	0.483537	3.16226	9.85782	9.3755	1.10704	0.645161	1.33734	0.0385062	0.0302782	6.35496	3.59546
TCGA-A7-A26G	0.61432	3.39993	8.10111	9.95007	0.389529	0.36746	3.7512	0.723958	0.137471	3.11126	3.18954
TCGA-E2-A15O	0.359499	3.21462	6.82037	9.11504	0.401953	1.53947	1.38573	1.25478	0.352019	3.09132	3.8605
TCGA-A8-A094	0.282834	3.25852	9.59794	9.09841	2.73676	0.179582	3.5025	0.473467	0.752985	3.31913	2.74788
TCGA-GM-A2DH	0.149235	3.17311	8.46238	9.05718	0.716714	0.968429	2.6674	1.1807	0.937546	3.99015	3.61549
TCGA-AC-A2FF	0.950492	3.63095	6.53155	10.835	0.562141	1.15011	5.01149	0.049413	0.386646	3.46709	6.21079
TCGA-AR-A0TX	0.193937	3.07859	8.99375	9.60403	1.61024	1.29176	3.89848	0.172579	0.545815	3.46276	4.01045
TCGA-AQ-A54O	0.0212404	2.80712	7.06121	9.43362	0.726597	0.619547	0.397296	3.1862	0.448895	3.06623	4.78073
TCGA-E2-A1IO	0.706538	3.29843	8.96404	9.60855	1.30579	1.01405	5.82053	0.160986	0.444652	3.09144	5.65287
TCGA-E9-A1NH	0.343325	3.54052	9.41093	10.2362	1.57374	0.729231	3.3662	0.459212	0.210921	3.06623	5.22163
TCGA-A2-A0ET	0.0518105	3.07285	4.75027	10.5169	2.14326	0.675157	0.644092	0.687288	0.0898694	3.06623	5.99544
TCGA-A2-A4RX	2.20647	3.89901	9.97073	9.91826	1.12876	1.03669	2.95321	1.18207	0.194638	3.06623	3.7621
TCGA-5L-AAT0	0.594344	3.25068	9.10105	10.372	0.902827	1.03438	5.63202	0.179521	0.0551414	3.06623	5.36431
TCGA-BH-A0EA	1.05463	3.23745	8.64772	10.5297	0.822533	0.993949	3.40308	0.804408	0.229137	3.09741	5.82155
TCGA-E9-A1N8	0.990382	3.23954	7.02818	9.87898	1.99683	0.497484	0.610977	0.64928	0.325316	3.09894	3.26044
TCGA-A2-A25B	0.0189493	3.65939	7.36245	9.78523	0.307757	0.151006	0.515588	0.295423	0.0972349	3.06623	7.3993
TCGA-AR-A24U	0.504731	3.49862	8.71162	9.83207	0.598001	0.879868	1.17818	0.103174	0.746866	3.29375	4.49644
TCGA-A8-A083	0	2.93237	7.06542	10.2424	1.60896	1.45992	1.07217	0.379168	0.0873098	3.06623	6.34475
TCGA-AN-A0AR	0.283621	3.17762	7.76191	9.90544	0.286741	0.996949	0.764503	0.291832	0.101298	3.08279	2.3692
TCGA-5T-A9QA	0.146851	3.17171	7.54987	9.76223	1.07292	0.0835439	0.0519244	0.067699	0.154466	3.10031	7.45329
TCGA-S3-AA15	0.38013	3.37276	8.21162	9.64918	0.798521	0.564844	1.19458	0.669042	0.324621	3.06623	3.1003
TCGA-A2-A0EW	1.14018	3.35375	8.18227	10.4062	0.386925	1.21087	4.38247	0.094217	0.179237	3.15979	6.32973
TCGA-C8-A3M8	0.192759	3.58447	7.04611	8.61357	0.21497	0.477889	1.99802	0.155102	0.170741	3.06623	7.32423
TCGA-A8-A07Z	0.0271917	2.92822	5.90339	9.46424	2.47439	0.520082	2.41343	0.582697	0.18114	3.06623	4.57557
TCGA-C8-A1HJ	2.56548	3.46539	6.57029	9.74552	4.36772	0.225368	1.13804	0.0691519	0	3.06623	3.13302
TCGA-EW-A6SA	0.0177044	3.29153	5.87842	9.99034	2.20904	0.777768	0.50822	0.163437	0.430035	3.06623	5.93282
TCGA-A7-A4SE	0.325258	3.75307	9.18416	10.1781	0.677645	0.947596	2.38903	0.85808	0.530597	3.06623	3.8259
TCGA-BH-A42T	0.147922	3.50102	9.36951	10.05	2.28276	0.899241	1.72596	0.312738	0.860857	3.06623	4.95235
TCGA-AC-A2FE	0.456432	3.03265	7.95763	10.28	0.943216	0.913377	5.53955	0.199526	0.360046	3.06623	3.72647
TCGA-A8-A0A4	0.478621	3.16347	5.85156	9.85449	0.567948	0.611011	3.67678	0.326427	0.323622	3.52309	6.0458
TCGA-BH-A1FC	0.206171	3.06498	9.52431	8.51472	0.501818	0.529468	0.188478	0.0508503	0.0712573	3.06623	2.26461
TCGA-A2-A0ST	0.524251	3.01695	7.25292	10.1446	0.485792	0.314759	2.64785	0.0941241	0.0323185	3.06623	3.67202
TCGA-A8-A07E	0.235584	4.39612	8.71921	10.5282	1.45931	0.791057	2.31139	0.212967	0.169568	3.22731	5.21306
TCGA-A7-A0CH	0.0983712	3.22881	8.86841	10.1231	0.985974	0.890591	4.29929	0.178658	0.0440575	3.09435	5.82169
TCGA-BH-A0E9	1.55004	3.45922	9.38264	10.2332	0.909511	0.796667	4.13547	0.247316	0.390103	3.20127	4.77223
TCGA-BH-A0HN	0.0434539	2.87366	7.17893	10.3368	1.11261	0.711939	3.41776	0.576564	0.111866	3.06623	4.26879
TCGA-E9-A243	0.0538629	2.90891	6.41446	10.2764	0.778417	0.255824	2.09018	0.060243	0.0474461	3.06623	2.51658
TCGA-BH-A0BV	0.0675949	3.69231	7.96256	9.7531	5.61847	0.565991	3.45143	1.14976	0.478698	3.11676	7.88185
TCGA-AR-A1AL	1.19045	3.34945	7.73914	10.6371	0.846907	1.00769	4.69213	0.110832	0.342924	3.22792	4.73111
TCGA-BH-A1FR	0.307522	3.66853	5.71562	10.2	1.07078	0.663419	1.05895	2.48577	0.0970757	3.06623	2.63381
TCGA-D8-A27I	0.796519	3.05624	7.81834	10.0187	0.696836	0.913106	3.83789	0.277154	0.420918	3.22104	5.53912
TCGA-BH-A0HA	0.289678	3.56716	9.12541	10.7953	1.83069	0.309408	4.61919	0.0158947	0.334093	3.06623	7.18853
TCGA-A2-A1FZ	0.861464	3.31452	8.4637	10.0956	1.34078	0.885212	2.22247	0.337544	0.0912175	3.12472	5.51658
TCGA-AO-A0JB	0.359712	3.00424	4.86774	9.62407	0.16398	0.138597	0.851068	0.225632	0.309086	3.06623	7.0327
TCGA-E2-A14Y	0.876882	3.67849	8.59248	10.1841	1.45964	0.301803	0.425752	0.0703937	0.197894	3.06623	2.32694
TCGA-AR-A255	0.72254	3.43052	8.88748	9.63892	1.93752	0.929228	4.28002	0.891761	0.696922	3.13281	5.05244
TCGA-A8-A09B	0.173039	3.16893	8.88264	9.31356	2.16665	0.899177	3.81952	1.21641	0.0938299	3.06623	4.94385
TCGA-C8-A12K	0.533893	3.90817	6.61302	9.77913	0.352538	0.15765	0.820338	0.258096	0	3.08371	2.31422
TCGA-C8-A1HN	0.0602672	3.26869	8.93028	9.1188	1.4561	0.458201	0.207915	0.759891	0.590869	3.06623	5.22865
TCGA-PE-A5DC	0.266451	3.67967	8.74695	9.27601	0.234965	0.552372	2.01882	0.228722	0.81612	3.06623	5.94448
TCGA-BH-A0BL	0.831542	3.48707	9.48325	9.787	1.62814	0.526604	2.54672	0.207578	0.715766	3.08571	3.3986
TCGA-E9-A22G	0.77549	3.24083	7.07314	9.21527	1.78266	5.09801	1.09835	0.356963	0.0969478	3.06623	2.4343
TCGA-D8-A1X9	0.0581068	3.59989	8.42944	9.24232	3.15443	0.609699	1.16267	0.724779	0.325215	3.06623	4.73646
TCGA-A7-A26H	0.171033	3.18838	8.74037	10.0416	1.23477	0.917503	4.27325	0.923847	0.11782	3.08174	6.7144
TCGA-AC-A62Y	0.299189	3.42132	6.61998	9.65369	0.983519	0.836215	0.980321	1.00846	0.43771	3.06623	5.7651
TCGA-D8-A1X6	0	3.2799	7.45825	10.1759	0.793029	1.18095	0.434693	3.40783	0.222579	3.08311	5.44094
TCGA-E9-A2JT	0.310621	3.28473	6.18129	10.5365	0.782503	0.751202	2.74544	0.110753	0.304054	3.06623	3.97624
TCGA-E2-A1IK	0.241339	3.13926	5.37855	10.7614	0.851055	0.501193	1.9677	1.84214	0	3.06623	5.14275
TCGA-A2-A0EN	0.433731	3.26478	8.60386	10.4306	0.973552	0.751025	3.66622	0.158965	0.310049	3.21443	5.46789
TCGA-B6-A409	0.372981	3.22311	9.21132	9.29405	0.904969	0.0344126	1.71596	0.224776	0.106032	3.08014	2.98644
TCGA-D8-A1XL	0.110086	3.29997	8.67791	9.15404	0.558036	0.234465	1.36122	0.0830496	0.524115	3.06623	4.94356
TCGA-A8-A08X	0.472978	3.29144	9.67761	9.61946	0.612214	0.380962	2.15738	0.120324	0.125559	3.81971	2.89276
TCGA-A7-A13D	0.980977	3.99013	8.33302	8.24959	1.22416	0.904178	1.21348	0.519016	0.736201	3.56102	3.83592
TCGA-BH-A0DQ	0.555732	3.86717	8.81272	10.0391	0.128461	0.431472	2.05008	0.23989	0.26333	3.06623	5.89698
TCGA-A8-A097	0.337273	3.22332	9.38524	9.21564	0.803935	0.242656	1.65043	0.0595963	0.375854	3.06623	4.20926
TCGA-D8-A1XU	0.217763	3.34857	9.02115	9.56209	0.650551	0.820085	4.91651	0.0944282	0.152347	3.09508	3.74076
TCGA-A8-A08L	0.0167521	3.6259	8.3447	8.87387	1.29352	0.995841	0.955094	1.68175	0.59765	4.53031	3.01039
TCGA-A2-A04T	1.28841	3.24283	8.46964	9.90409	0.779595	0.36758	1.08379	0.0586115	0.0278702	3.08399	2.88353
TCGA-EW-A1P7	0.854573	3.94251	7.67503	10.3249	2.04382	0.390332	3.42966	0.422691	0.239784	3.15765	3.76876
TCGA-E2-A15H	0.243499	3.07956	8.63133	10.3916	3.76691	0.537861	3.35001	0.214495	0.43309	3.06623	6.43047
TCGA-OL-A66H	0.191067	3.30808	5.42558	10.2952	0.388134	0.673826	1.11798	0.160379	0.114997	3.06623	7.1662
TCGA-A8-A08J	0.0325115	3.56167	9.34539	9.92135	1.66049	0.424795	1.72649	1.16014	0.163739	3.06623	3.88315
TCGA-5L-AAT1	0.386211	3.53446	8.67502	10.7577	0.702509	0.736453	2.89849	0.214835	0.622525	3.16157	4.23176
TCGA-B6-A0RT	0.704746	3.1082	8.09622	10.2586	0.635765	0.36842	5.21228	0.202857	0.273693	3.06623	3.44581
TCGA-C8-A12N	0.142702	3.18393	9.55401	10.7936	1.77243	0.945293	5.11708	0.657346	0.4216	3.06623	6.58469
TCGA-E9-A228	0.0769031	3.74059	6.8205	10.4589	0.661624	0.880323	0.896375	0.124347	0.277072	3.08376	6.20851
TCGA-A2-A0CP	0.61713	3.12101	8.83629	10.7684	0.712818	0.959088	3.45203	0.541922	0.954829	3.06623	4.77401
TCGA-E2-A14V	0.373573	3.01639	9.24572	9.97198	0.821191	0.948211	3.36238	0.34356	0.840435	3.06623	3.82849
TCGA-PL-A8LZ	0.229793	4.27694	7.57783	9.45079	1.78322	0.386729	2.55021	0.612621	0.277936	3.14713	2.90688
TCGA-AO-A128	0.0162048	3.4283	5.83858	9.64231	1.34601	0.366365	1.07109	0.947499	0.0834738	3.06623	2.47954
TCGA-AO-A0JI	0.247577	3.16257	7.45155	9.24629	0.283105	0.303771	3.36422	2.57407	0.410428	3.06623	3.65731
TCGA-D8-A1XV	0	3.01761	5.31135	10.2261	0.629702	0.51262	0.754336	0.67835	0.0604481	3.06623	4.53647
TCGA-B6-A0I5	0.24323	2.96062	8.54294	11.1076	0.400825	0.276394	1.82951	0.478611	0.600729	3.06623	6.62901
TCGA-A2-A1FW	0.27359	3.07468	5.92968	9.81903	0.557719	0.460357	4.91983	1.11486	0.0609915	3.06623	3.66537
TCGA-LD-A74U	1.34927	3.11909	7.71615	10.0764	0.99256	1.0762	3.78544	0.228707	0.1823	3.29231	5.27735
TCGA-AN-A0XR	0.0243768	3.22989	8.40928	9.36882	1.16336	1.37979	1.05532	0.0716754	0.56487	3.0934	6.29646
TCGA-C8-A1HG	0.13135	2.93322	7.79842	9.52011	0.474676	0.650873	2.98315	1.17909	0.116065	3.06623	4.2294
TCGA-A7-A6VV	0.255829	3.48423	8.89384	9.35857	0.423978	0.517839	2.6544	0.428409	0.274861	3.11346	2.80531
TCGA-AN-A0FW	0.496675	3.04992	6.60126	11.0532	0.741494	0.441099	3.32853	0.259258	0.245162	3.06623	3.31163
TCGA-AQ-A04J	0.579875	3.9444	7.67168	10.3042	1.16103	0.350789	3.97647	0.290679	0.391492	3.18131	3.78235
TCGA-LL-A50Y	0.108206	3.27882	9.09125	10.2034	0.363478	0.541047	2.26683	0.0816189	0.0485537	3.06623	7.68046
TCGA-BH-A203	0.180143	3.30077	8.16522	10.1846	0.775379	0.706949	2.83606	1.21359	0.327726	3.34563	2.71967
TCGA-AR-A1AK	1.19771	4.11035	7.86473	9.38131	0.84531	1.02029	5.33651	0.994162	0.437668	3.11928	7.94559
TCGA-E9-A1RA	0.192227	3.10298	8.98094	10.4185	1.12413	0.793713	3.06571	0.484818	0.555569	3.06623	4.10259
TCGA-A1-A0SH	0.402502	3.17419	10.6771	10.4298	0.748107	0.584806	4.32251	0.056694	1.29941	3.12948	4.6903
TCGA-E2-A572	0.0578752	2.8521	7.73974	10.3077	0.0934548	0.194384	1.12318	1.72879	0.253221	3.06623	6.94374
TCGA-BH-A0WA	0.162698	4.03807	9.15206	8.77153	2.15848	0.483908	1.03298	0.392029	0.109282	3.06623	3.6392
TCGA-AO-A03L	0.45352	3.2233	9.42872	10.359	0.45319	0.572555	4.04124	0.576015	0.194449	3.06623	5.22126
TCGA-AC-A23C	0.298379	3.05823	8.80321	10.2436	0.669313	1.13701	2.92332	1.16002	0.365673	3.08374	4.85196
TCGA-PL-A8LV	0.168909	3.08277	10.5056	9.08088	1.57941	0.22282	2.3722	0.178231	0.0515654	3.06623	2.73007
TCGA-A2-A04N	0.208553	3.06078	9.37627	10.3562	1.78676	0.830916	4.1354	0.754279	0.457123	3.06623	6.27644
TCGA-A2-A1G0	0.747383	3.231	6.91875	9.89896	1.38968	0.878435	5.13297	0.0289777	0.539409	3.13025	7.20758
TCGA-E2-A105	0.256414	3.08288	7.85009	10.0907	0.906531	0.72188	1.76158	0.240853	0.401121	3.06623	5.93738
TCGA-D8-A3Z6	0.361319	3.83909	8.89796	9.82284	0.820346	1.02096	5.43261	0.134193	0.143031	3.06623	7.51964
TCGA-BH-A0AV	0.557447	3.72613	8.26974	9.87121	0.771372	0.377266	2.90207	0.0417652	0.546565	3.06623	2.35628
TCGA-E2-A14T	0.258968	3.07582	6.17407	9.86141	0.483379	0.737094	1.53074	0.812018	0.530443	3.08123	5.59685
TCGA-A8-A06N	0	3.2154	6.39446	9.04613	4.37442	1.37457	0.555283	0.0416739	0.481701	3.06623	4.02607
TCGA-A8-A095	0.345599	3.37837	7.79613	10.4998	1.07477	0.581212	4.42279	0.0670804	0.223952	3.06623	5.49328
TCGA-A8-A092	0.0489859	2.97444	8.76324	9.23183	0.730133	0.299358	2.35184	0.703132	1.49636	3.12072	5.6149
TCGA-E9-A1NA	0.0177471	3.27452	10.3188	9.02325	0.336942	0.374207	0.909498	0.404613	0.2315	3.08602	6.16963
TCGA-B6-A402	0.159944	3.20967	10.4401	10.017	2.91209	0.393	0.7326	0.132744	0.0582724	3.06623	3.01242
TCGA-E9-A5FK	0.732143	3.09779	6.49077	10.6871	0.459434	0.705378	2.78312	0.057041	0.795101	3.28574	5.10128
TCGA-A1-A0SJ	0.268342	3.30262	9.31428	9.97841	3.04876	0.398865	4.03193	0.574193	0.417249	3.08801	5.76967
TCGA-C8-A137	0	3.13133	9.20791	10.4258	0.350524	0.584154	2.54256	0.0200109	0.941036	3.28725	2.88849
TCGA-A2-A0YL	1.33765	3.44428	8.59229	10.3636	0.316212	1.05117	3.98676	0.2534	0.610637	3.23832	6.20166
TCGA-AQ-A0Y5	0.127984	3.56099	8.60919	10.6193	2.68671	1.00201	2.10345	2.75147	0.574528	3.12876	4.60198
TCGA-E2-A14R	0.0179558	3.36666	7.89754	10.0011	2.27479	0.0971814	0.16065	0.0399482	0	3.06623	2.8226
TCGA-E9-A1RB	0.128646	3.22754	7.63127	9.59122	2.91637	0.247096	1.11921	1.641	0.608454	3.06623	3.95976
TCGA-AR-A1AX	0.423849	3.05892	8.05603	9.964	1.27509	1.72821	4.64426	0.31511	1.60206	3.08994	4.9708
TCGA-E9-A5UO	0	3.53004	3.732	9.0737	1.7679	0.801867	1.93892	0.171694	0.123245	3.06623	8.05952
TCGA-AC-A62V	0.0738124	3.00826	8.34017	9.6065	0.390802	0.456696	0.489501	2.81984	0.127335	3.06623	2.27916
TCGA-E2-A108	1.15384	3.23088	7.76264	10.2807	0.982184	0.622909	2.65033	0.131082	0.476669	3.18847	3.80412
TCGA-B6-A400	2.46036	3.82655	9.62766	8.93745	2.57165	0.213726	1.91638	0.794215	0.346688	3.0839	3.17878
TCGA-AR-A2LQ	0.968196	3.36137	8.10306	10.4456	0.700858	0.997498	3.73614	0.192752	0.315602	3.49239	4.87309
TCGA-A8-A079	0	2.97494	8.02355	8.99036	6.28563	0.33789	1.16628	0.321616	0.250343	3.06623	4.6574
TCGA-EW-A1PB	0	3.19066	7.778	9.87715	0.252543	0.399447	0.124383	0.451273	0.0863803	3.08495	2.44849
TCGA-LL-A5YL	0.308357	3.11563	8.76518	10.275	0.47468	0.252796	2.63126	0.579819	0.456634	4.08008	3.86562
TCGA-E9-A3Q9	0.363535	3.12596	6.14838	9.85735	0.261561	0.4151	0.26361	1.37292	0.466362	3.06623	8.20002
TCGA-A2-A0T3	0.55425	3.43925	7.54327	9.96082	0.191848	1.0408	1.34105	0.565646	0.0663294	3.06623	7.65515
TCGA-D8-A27G	0.15604	3.20789	7.69221	10.0815	0.500811	0.703521	3.09823	0.361242	0.0629763	3.08652	5.35578
TCGA-A8-A07P	0.0704438	3.10073	8.72252	10.3745	1.34723	0.503477	2.12034	2.02704	0.150494	3.06623	4.1475
TCGA-D8-A1JN	0.128898	2.94484	7.40222	10.7622	2.42906	1.13487	0.860033	0.0200124	0.0918181	4.66924	6.96665
TCGA-A8-A08O	0.763376	3.58817	8.29484	9.54412	0.492889	0.706628	3.66156	0.123467	0.3564	3.06623	6.37792
TCGA-AR-A24M	0.905039	3.47262	9.00438	10.6675	1.05599	0.681468	4.87819	0.170439	0.055653	3.08413	7.64893
TCGA-BH-A0EE	0.013243	2.86749	7.57783	10.0011	0.963366	0.626549	0.022573	0.0868125	0	6.14437	4.84263
TCGA-A8-A08B	0	2.9957	6.9968	10.0478	0.26302	0.861309	1.84338	0	2.81154	3.55355	4.73252
TCGA-AR-A0TP	0.787458	3.9344	8.19037	9.96175	1.62898	0.235328	0.297142	0.686334	0.721857	3.08659	2.92511
TCGA-BH-A0BP	0.684584	3.49066	8.50892	9.79686	1.29816	0.218859	2.91254	0.203216	0.40431	3.06623	4.01669
TCGA-E9-A3QA	0.0997581	3.429	7.54368	8.8484	0.850125	0.140688	3.52829	1.53761	0.171011	3.06623	3.06572
TCGA-AR-A1AW	0.159006	3.25199	7.20756	9.47251	0.965335	0.674851	2.5191	0.0853581	0.140657	3.12137	4.48268
TCGA-E9-A1NF	0	3.72762	9.60007	10.6262	2.75633	0.505315	3.21734	0.334639	1.02448	3.1522	4.99624
TCGA-BH-A1EN	0.0608878	3.28051	9.07289	9.45842	1.19853	0.364927	0.90008	0	0.0797443	3.06623	2.60261
TCGA-AR-A0TS	0.479129	4.00553	9.75966	9.81117	1.37131	0.257834	0.711505	0.262727	0.289902	3.11079	3.19032
TCGA-BH-A0B9	0.057757	3.03762	6.26266	12.1927	0.696954	0.368378	1.47569	0.315211	0.51682	3.07933	3.40745
TCGA-A2-A1G4	0.0448252	3.41572	5.71036	10.8841	1.91419	0.696358	0.848399	0.610409	0.289116	3.06623	5.53808
TCGA-C8-A135	0.389308	3.50647	9.19435	9.73523	0.707589	0.190317	2.76868	0.0594776	0.103331	3.89372	3.65077
TCGA-A2-A3KD	0.32251	3.36991	7.95534	10.2552	0.268775	0.510732	4.20326	0.495755	0.116196	3.08531	7.50335
TCGA-A2-A0CU	0.183777	3.2369	6.57521	9.43958	0.701299	1.32078	1.97273	1.52284	0.49823	3.06623	6.81209
TCGA-B6-A0I1	0.0831968	4.36259	9.46161	8.83592	3.67265	0.658105	0.402135	0.280261	1.69754	3.35137	3.61188
TCGA-B6-A0RP	0.118933	3.68622	9.54067	9.87852	4.02449	0.808446	1.64166	0.138698	0.0308002	3.12426	7.44207
TCGA-EW-A1IW	1.12349	3.38826	8.9665	9.86331	1.26715	0.681112	3.55383	1.97896	0.697415	3.14007	3.67853
TCGA-AO-A12G	0.263109	3.35674	6.98132	10.1513	1.01325	0.203878	2.22822	0.0670464	0.193916	3.06623	5.7676
TCGA-AN-A0XO	0.201525	3.54676	10.1892	9.81087	1.03594	0.879757	2.15436	1.85786	0.248811	3.06623	5.10089
TCGA-EW-A1OV	0.148558	3.2097	7.02138	9.33748	0.856513	0.321938	0.966337	0.417692	0	3.09096	2.53527
TCGA-GM-A2DI	0.523942	3.42544	7.50062	10.6701	0.824557	1.03527	4.42083	0.138401	0.616236	3.06623	5.09368
TCGA-BH-A8FY	0.187452	3.18224	6.85855	9.66052	0.648129	0.736258	0.407353	0.036921	0.0853893	3.06623	6.4523
TCGA-A2-A0EP	0.985455	3.59212	7.32659	10.5505	1.04832	0.783176	3.4234	0.145061	0.654599	3.13458	4.26226
TCGA-E2-A1L8	0.164451	3.03089	8.63717	10.092	0.229871	0.500056	1.3786	0.266652	0.398738	3.06623	5.76922
TCGA-E9-A5UP	0	2.85839	8.39834	9.3725	0.582333	0.874287	0.0931279	4.36083	0.150126	3.06623	5.69448
TCGA-BH-A0GZ	0.0963836	3.28169	8.28996	9.30066	1.18321	0.51527	1.24401	1.5956	0.265931	3.10282	4.85033
TCGA-EW-A1P6	0.180403	3.12049	8.72652	10.0771	7.23009	0.652343	2.46122	0.750657	0.342086	3.12615	7.07656
TCGA-AO-A03O	0	3.02073	6.79686	9.80589	0.507887	0.35226	1.55836	0.61221	1.47563	3.36734	2.9756
TCGA-EW-A423	0.0805106	3.02086	7.90749	10.2384	0.651526	1.15666	0.782178	0.0406717	0.182072	3.11167	6.96712
TCGA-E9-A1R0	0.64388	3.29743	7.51526	10.601	0.760685	0.806291	4.29192	0.199583	0.452468	3.06623	6.9377
TCGA-C8-A8HQ	0	3.55873	9.28489	9.71772	1.45775	0.772172	1.25306	1.66826	0.120146	3.06623	7.33128
TCGA-A7-A5ZV	0.349482	7.39914	9.78477	8.97118	1.07255	0.160036	0.124515	2.16927	0.152104	3.06623	3.35965
TCGA-AC-A2FB	0.825602	3.17203	6.82355	10.5133	0.895999	0.811643	4.24707	0.155328	0.294254	3.1034	5.15622
TCGA-BH-A42U	1.85508	3.17767	8.04429	10.6018	0.059759	0.523582	2.69317	0.455375	0.218703	3.37624	5.28535
TCGA-E2-A10A	0.0218895	3.90353	8.05484	9.79276	1.67791	1.36859	1.5207	0.141203	0.111861	3.06623	8.08925
TCGA-S3-A6ZH	0.155884	3.002	8.3401	9.34115	1.08362	0.366496	2.25144	0.273142	0.181058	3.06623	6.41575
TCGA-AO-A03M	0.508401	3.27865	7.68367	9.85507	2.54268	0.616533	0.653223	0.607502	0.283747	3.11511	3.99675
TCGA-A8-A09X	0	3.61866	9.64399	10.3364	1.43875	0.23225	0.84323	0.108622	3.83224	8.22125	2.79735
TCGA-EW-A1PG	2.07994	3.39949	7.75422	10.3507	0.411257	0.763089	4.31878	0.151972	0.0528732	3.5231	4.85923
TCGA-C8-A8HP	0.179855	3.12757	9.18506	9.20365	0.612704	0.65307	2.52094	0.507595	1.79896	3.95899	4.48543
TCGA-BH-A8FZ	0.918024	3.59703	8.18208	9.96466	0.514515	1.16177	5.34211	1.14455	0.257555	3.14083	6.07005
TCGA-D8-A1JB	1.0264	3.31209	7.8704	10.2984	0.791403	0.684175	4.14259	0.231043	0.0879411	3.09472	5.73551
TCGA-A8-A06Q	0.0326156	2.84079	6.31943	9.51553	0.153352	0.220806	0.0643547	0.140806	0.0753124	3.09056	6.30491
TCGA-C8-A1HL	0.110287	3.64792	5.76067	10.8136	2.24906	0.267029	2.55177	0.115185	0.116081	3.06623	7.22137
TCGA-B6-A0IG	0.163742	3.03909	8.59262	10.8628	0.769048	0.753125	2.0743	0.153508	1.02767	3.08227	5.9713
TCGA-E2-A1LE	0.0561454	3.46665	9.107	9.9966	2.11818	1.16597	2.2934	0.0965275	1.38096	3.33486	2.67061
TCGA-C8-A1HO	0.305969	3.0337	6.02743	9.43831	0.471199	0.452123	2.57265	0.946263	0.08718	3.06623	7.58598
TCGA-A8-A08S	0.0504816	3.1765	8.05013	9.15031	3.66265	0.988462	1.0252	0.795978	2.82208	3.06623	3.73471
TCGA-E9-A245	0.60709	3.37231	7.09244	10.1692	0.771149	1.57259	3.00733	2.54292	0.56542	3.44506	6.29695
TCGA-E9-A54X	0.0278716	2.9695	6.95722	10.285	0.780394	1.38201	0.11556	1.90886	0	3.06623	4.06279
TCGA-S3-AA17	0.0736568	3.15627	7.51159	9.47116	3.86322	0.615306	2.44793	0.0955893	0.0963377	3.06623	6.80214
TCGA-A8-A09T	0.345878	2.84446	9.26976	10.4569	1.13122	0.871111	4.01551	1.02688	0.777658	3.06623	6.63857
TCGA-A8-A08T	0.236004	3.18805	9.18213	9.57542	0.888288	0.82941	0.770225	0.143202	0.181279	3.08653	5.28644
TCGA-A7-A56D	0.0207238	4.30228	9.42109	9.1178	2.22966	0.349027	1.10466	1.91376	1.27751	3.06623	2.72166
TCGA-AN-A0XT	0.317932	3.35976	4.34223	9.78653	1.12592	0.859097	2.55842	0.151267	0.230632	3.06623	6.92573
TCGA-OK-A5Q2	0.474045	3.35769	9.00147	10.1034	0.188933	0.781207	5.06676	1.28109	0.704057	3.20857	5.2691
TCGA-BH-A0B5	0.453141	3.3314	9.14766	10.2573	0.33795	1.02514	4.42422	0.126869	0.216815	3.09077	5.00606
TCGA-A2-A0D2	0.257766	3.3981	7.21185	9.93566	0.713421	0.23734	0.876828	0.404584	0.135205	3.08855	2.87212
TCGA-OL-A5RV	0.582347	3.42856	9.25102	10.1342	0.340053	1.23358	3.24603	1.3141	0.712624	3.23911	6.20176
TCGA-A2-A0D3	0.0196749	3.13703	8.24634	10.9089	4.12748	1.10676	2.40518	0.0861949	0.100855	3.06623	5.48619
TCGA-BH-A18I	0.570762	3.18662	9.13109	10.0726	1.06746	0.450441	5.31999	0.0489892	0.165903	3.06623	7.03097
TCGA-BH-A0DD	0	3.09584	8.36235	8.80231	2.3712	1.21989	1.36796	0.272486	0.655618	3.06623	4.48274
TCGA-A8-A09K	0.0850879	2.85707	6.69929	9.06339	7.35786	0.482514	1.17611	0.458959	0.0380114	3.06623	3.36895
TCGA-E2-A15K	0.0639618	3.21328	7.92827	10.3615	0.849992	0.100816	0.977818	1.24392	0.108033	3.06623	7.59077
TCGA-AC-A8OS	0.419694	3.26468	6.97775	10.0013	0.644817	1.24954	4.80638	0.300174	0.318804	3.15388	5.86735
TCGA-AC-A8OQ	0.167752	3.67022	8.14321	9.47905	0.959784	0.693734	1.77051	0.339048	0.376324	3.09083	3.52753
TCGA-LL-A5YM	0.0184215	3.2512	6.82268	9.3395	0.0593844	0.156268	0.206428	2.20502	0.420976	3.06623	2.25128
TCGA-AO-A0JG	0.675568	3.76811	6.4673	10.0158	1.18098	0.600378	4.34698	0.0669215	0.123461	3.08655	9.10137
TCGA-A2-A0YF	0.152654	3.61807	8.11906	10.5713	0.230644	0.469908	0.849302	0.0589449	0.0555266	3.06623	6.74059
TCGA-AN-A0AL	0.0370678	3.87513	8.87927	9.64661	2.31884	0.542157	1.845	0.302632	0.0645368	3.06623	2.305
TCGA-AO-A03R	0.386765	3.09544	4.70562	9.28753	3.17505	0.350718	1.71129	0.18885	0.508895	3.06623	5.79052
TCGA-D8-A1XM	0.486977	3.0862	9.44603	10.3388	1.21571	1.09537	4.78689	0.785452	0.391071	3.08512	5.34206
TCGA-BH-A0DT	0.865371	3.1725	8.67545	10.8316	0.912715	0.846347	4.87485	0.148448	0.117662	3.11715	6.08766
TCGA-A7-A6VX	0.025352	3.35786	9.53231	8.84414	0.857245	1.37736	2.83265	2.93805	0.458326	3.06623	3.65923
TCGA-AR-A2LK	0.094871	3.30162	8.04175	9.72708	5.01567	0.824961	3.97087	1.30627	0.985293	3.08795	5.44881
TCGA-A8-A07C	1.2981	3.61354	6.62379	9.81581	3.09566	0.158301	0.634575	0.199091	0.126441	3.06623	2.77098
TCGA-C8-A12M	0.0295116	3.58617	4.34332	9.15114	1.36244	0.4641	1.34331	0.300604	0	3.06623	2.30956
TCGA-E2-A1B0	0.257622	3.78643	9.41304	9.79414	0.956939	0.371954	3.12339	0.0385145	0.205065	3.23042	2.71282
TCGA-D8-A1XD	0.28026	3.30726	9.07435	9.17553	6.71825	0.805974	2.74414	1.61063	0.349486	3.06623	4.11754
TCGA-E2-A10F	0.262398	3.442	9.50149	10.1925	1.02935	1.02966	3.45215	0.270703	0.696301	3.06623	4.95814
TCGA-LL-A73Y	1.44596	3.94347	8.79705	10.1932	1.22001	0.981904	3.3014	0.286901	0.714353	3.06623	3.17757
TCGA-3C-AALJ	0.0427592	4.28713	8.00769	9.95488	0.102692	1.23618	0.716357	0.0941556	0.66144	3.06623	2.55072
TCGA-AR-A1AV	0.0576153	3.69586	7.95167	10.6825	1.45581	0.970622	1.18	0.099019	0.696622	3.06623	6.23411
TCGA-A8-A09W	0.0629095	3.29614	8.57258	9.7434	1.38698	0.421063	0.698171	0.0779428	1.12114	3.06623	5.41395
TCGA-AO-A129	0.182209	3.46715	7.87563	10.116	3.34257	0.122368	1.55891	0.515852	0.472196	3.06623	3.24983
TCGA-UU-A93S	0	2.90739	8.45738	10.3451	0	0.12929	0.234004	0.153068	1.01453	3.06623	2.47212
TCGA-D8-A1XF	0.0761329	2.94941	7.80016	9.60502	0.551032	0.714303	1.46501	2.08392	0.0671242	3.06623	2.88689
TCGA-A7-A5ZW	1.03544	3.09155	9.19213	10.6821	0.340645	0.635854	5.56146	0.130505	0	3.25584	5.27837
TCGA-OL-A66L	0.292541	3.31488	7.19417	10.5577	0.0805587	0.475976	3.27223	1.03557	0.480416	3.21576	6.20531
TCGA-E9-A22D	0.108168	3.088	6.62775	9.33417	4.4694	0.259842	1.23489	0.438896	0.0217735	3.06623	7.21171
TCGA-E9-A1R2	0.129598	3.34567	8.70043	9.56053	0.871698	0.980158	3.64478	2.98136	0.375606	3.06623	5.55179
TCGA-BH-A0HY	0.153804	3.39897	9.40878	10.553	0.925412	0.408035	1.94622	0.141108	0.062045	3.06623	4.82958
TCGA-D8-A73U	0.235084	3.34504	8.46019	9.8158	2.72907	0.934197	3.80354	0.220721	0.108052	3.13563	5.85593
TCGA-E2-A15L	0.3975	4.16322	9.20673	10.2855	1.06781	1.02498	1.26634	0.147638	0.0713403	3.06623	7.5353
TCGA-EW-A1J6	0.0620074	2.88192	4.65218	9.22535	0.616733	0.223492	0.763301	0.65689	0.136525	3.06623	3.35301
TCGA-AO-A0J6	0	2.94375	10.1459	8.86997	0.613824	0.18848	0.297792	0.884982	0.105705	3.08009	2.44068
TCGA-BH-A0H0	0.100342	3.34365	3.09794	9.07565	6.61154	0.11886	1.46905	0.117141	0.0762328	3.06623	3.94573
TCGA-AC-A3YJ	0	3.01521	5.05604	10.883	1.08915	0.683766	0.960754	1.9686	0.410597	3.06623	6.74847
TCGA-BH-A0HU	0.139539	3.29844	8.21499	9.31299	0.40365	0.264118	0.988477	0.0360416	0.542202	3.29869	5.30264
TCGA-BH-A0H3	0.790126	3.39158	8.19723	10.7509	1.34797	1.21094	3.75787	0.0430292	0.250842	3.26742	4.78853
TCGA-D8-A1XB	0.38804	3.17586	9.59288	10.1717	1.07729	1.41755	4.62518	0.96588	0.0512544	3.06623	4.10519
TCGA-BH-A0C3	0.965749	3.32727	6.86111	10.0577	0.96934	0.847816	4.27069	1.03621	0.777426	3.16322	5.83551
TCGA-E2-A1BC	0.266256	3.67576	8.43102	10.319	1.01561	0.94183	2.88988	0.0359672	0.963524	3.11955	6.18634
TCGA-OL-A66K	0.317873	3.17299	8.6636	9.25293	0.588573	0.850626	4.1672	1.03744	0.422702	3.09429	6.06364
TCGA-B6-A0X4	0.117582	3.04195	5.56293	10.3864	1.21345	1.47078	0.407866	2.0051	0.103842	3.06623	8.3697
TCGA-BH-A0BJ	0.712161	3.43558	8.33286	10.4956	0.951831	0.80862	4.8285	0.180284	0.392972	3.08993	6.09456
TCGA-BH-A0HF	0.325044	3.59382	8.93176	10.6782	0.919058	0.434566	3.15381	0.0501995	0.0395069	3.06623	6.50095
TCGA-A1-A0SF	0.833315	3.08346	7.99226	10.8822	0.470788	0.479167	4.93371	0.150858	1.30913	3.06623	6.59296
TCGA-LD-A7W6	0.679813	3.16237	7.51762	9.98456	0.712256	0.600216	4.34194	0.435695	0.263247	3.09218	7.99574
TCGA-E2-A574	0.465587	3.28631	6.43727	10.7896	0.844554	1.03132	0.100803	0.325391	0.429914	3.06623	3.75006
TCGA-D8-A141	0.317633	3.6158	9.9187	10.6751	1.11321	0.75288	4.55799	0.180049	0.224481	3.06623	3.90046
TCGA-AO-A12H	0.0605522	3.38969	4.90566	10.6728	0.550211	0.669281	0.469713	1.95119	0.0793076	3.08338	2.9341
TCGA-BH-A0HP	0.646884	3.24139	7.86267	10.6577	0.610959	0.62429	3.50248	0.0597438	0.0836178	3.11981	5.72745
TCGA-AR-A251	0.800657	3.85377	7.28675	8.82879	1.91268	1.32206	1.46812	1.17496	0.241588	3.09169	4.42769
TCGA-AR-A2LN	1.19963	3.22063	8.49926	10.5613	0.58607	1.03528	4.77238	0.297556	0.870994	3.17548	6.90948
TCGA-D8-A1XW	0.349628	3.84169	8.7995	9.39531	2.73516	0.620196	0.982162	2.21145	0.157937	3.06623	2.79238
TCGA-AC-A5XS	0.251737	3.11563	7.03549	9.89803	0.553397	0.455489	2.36642	0.650633	0.223489	3.06623	6.29523
TCGA-A2-A0SW	0.0615819	3.21145	8.48111	8.94289	1.19681	0.270522	0.632259	0.0233186	0.132012	3.06623	6.28694
TCGA-A2-A0EX	0.749567	3.24496	8.92893	11.0419	0.773016	0.44555	4.72424	0.0968365	0.251594	3.09094	5.28646
TCGA-A7-A26F	0	3.10772	7.45273	8.29956	0.825493	0.872785	0.924671	0.203203	0.608993	3.112	3.44542
TCGA-C8-A273	0.138009	3.20192	8.70475	10.3278	0.429205	0.532894	3.07541	0.0356321	0.371944	3.06623	3.04761
TCGA-AN-A0FT	0.0360069	3.34198	7.86588	10.0685	1.32663	0.171913	0.381305	0.5077	0.0830175	3.06623	4.94785
TCGA-E9-A24A	0.15287	4.10217	8.36297	10.0774	2.77786	0.746068	1.91926	0.0265348	0.232236	3.08609	8.33341
TCGA-C8-A1HE	0.197985	3.09553	7.70584	9.90366	1.02198	0.776693	3.22432	0.21043	0.127427	3.08305	7.56208
TCGA-BH-A1FB	1.64818	3.35762	8.43024	10.5265	0.825489	1.10205	5.43382	1.94861	0.35649	3.16148	5.29059
TCGA-PL-A8LY	2.01598	3.01281	7.95042	11.0359	0.182615	0.565222	0.702455	0.439731	0.17499	3.85962	5.07573
TCGA-A8-A09N	0.0273646	3.12221	7.74165	9.16299	1.36795	1.14008	6.28421	0.0204983	0.489456	3.06623	4.22836
TCGA-AR-A1AU	0.945966	3.33719	8.02199	9.86899	1.61313	0.987426	5.02242	1.01985	0.26732	3.19915	4.90252
TCGA-A8-A0AB	0.271819	3.0391	7.76409	9.32977	0.470988	1.25743	2.63227	0.575923	0.0850718	3.12075	5.31657
TCGA-A2-A0SU	0.808064	3.3775	7.39679	10.6608	6.44344	0.425999	3.60875	0.377691	0.0822401	3.19415	7.63756
TCGA-A7-A6VW	0.539016	3.13694	9.04204	9.66374	0.761905	0.214605	0.397138	0.32935	0.339613	3.06623	2.38748
TCGA-AR-A2LM	1.15255	3.1999	9.08224	10.3724	0.765439	1.14883	5.3889	0.099077	0.309034	3.08794	5.23549
TCGA-AR-A24N	0.127457	3.28272	8.81398	9.49128	0.23797	0.875874	3.84565	3.06197	0.242031	3.17332	5.39435
TCGA-AR-A0TT	0.063209	3.7333	7.30586	10.1777	3.77274	0.936368	0.723344	0.0934768	0.63328	3.06623	4.11117
TCGA-LL-A6FP	0.10332	2.92006	7.1124	9.45873	0.333552	0.0665501	0.357413	0.110041	0.152976	3.06623	7.14362
TCGA-AN-A0AJ	0	3.23487	7.80493	9.58669	1.01018	0.403771	2.01995	2.21421	0.42235	3.12012	2.60364
TCGA-E9-A1N4	0.274247	3.46787	6.97744	10.6376	0.605241	0.392206	2.31584	0.0700887	0.434336	3.09654	7.3627
TCGA-OL-A66J	0.443911	3.17756	7.54894	10.3072	0.146788	0.317328	2.49438	0.0689498	0.22986	3.06623	3.85044
TCGA-LL-A9Q3	0.109836	3.22892	7.76039	10.2696	0.949508	0.416304	2.10003	1.55531	0.0780914	3.1644	3.11805
TCGA-E9-A1RC	0.0155627	3.24286	8.89932	9.18722	1.23122	0.614503	1.43632	3.01067	0.737476	3.10072	3.00268
TCGA-BH-A0BG	0.194317	3.6025	7.15103	10.2438	0.882215	0.0863886	1.96415	0.147628	0.108334	3.08398	2.54608
TCGA-B6-A0RL	0	3.04864	7.87393	9.17693	3.16869	0.690476	0.190235	0.392549	1.06502	3.0865	3.6008
TCGA-A8-A08C	0.121363	3.50922	7.68178	10.5196	0.35052	0.953013	0.954562	0.467356	0.14123	3.06623	6.8951
TCGA-AN-A0XU	0.576662	3.51488	7.26151	9.63586	0.832769	1.0289	0.382332	0.742636	0.391678	3.10949	2.91873
TCGA-S3-AA11	0.368633	3.14206	7.56006	10.4219	0.232082	1.54171	1.5888	1.56464	0.348154	3.06623	3.84096
TCGA-OL-A5RW	0.702879	4.53371	8.83694	9.14136	1.90186	0.387027	1.32654	0.598167	0.336544	3.09009	4.0566
TCGA-BH-A1F0	0.321799	3.50744	7.57804	9.94908	1.63239	0.304071	1.83348	0.113299	0.0771154	3.06623	2.92525
TCGA-E2-A1LG	2.04188	5.901	7.18585	11.4674	0.821326	0.964697	0.137873	0.25084	0	3.06623	2.93961
TCGA-A2-A3XS	0.400717	3.9857	10.1309	9.7533	1.38626	0.286529	2.48752	0.327926	0.926344	3.18135	3.60683
TCGA-AQ-A1H2	0.0458328	2.91068	7.49789	9.27117	7.10101	0.455405	1.35319	2.53811	0.381408	3.06623	3.98738
TCGA-B6-A0I2	0	2.96408	7.21526	10.4133	0.381599	0.0812848	0.199686	0.072994	0.029058	3.06623	2.78865
TCGA-EW-A3E8	0.55736	3.36836	7.66845	10.1614	0.45205	1.03948	4.1266	0.338343	0.337712	3.13353	6.44359
TCGA-GM-A2D9	0.173342	3.48064	7.8692	10.5859	1.18256	0.488025	2.40921	0.930816	0.0529757	3.06623	6.70991
TCGA-AN-A0FL	0.178156	3.03878	6.49396	10.4681	0.873988	0.077035	0.590456	0.268589	0.0545104	3.06623	2.35667
TCGA-B6-A2IU	0.352675	3.03106	6.56644	9.45323	0.895503	0.42113	1.84033	0.195174	0.19665	3.06623	6.35144
TCGA-JL-A3YX	0.398863	3.05907	8.22075	10.7857	0.847185	1.04912	2.09343	0.569673	1.12269	3.13515	4.65488
TCGA-EW-A1OZ	0.090759	3.42905	9.0202	9.38684	0.256559	0.438556	0.859379	0.439175	0.131079	3.06623	4.23654
TCGA-EW-A6SB	0.105352	3.43593	7.00106	9.68186	0.876609	0.0692559	0.404763	0.0534473	0.0316692	3.06623	2.72063
TCGA-A2-A0EY	0.0903232	3.30959	8.72286	10.4201	1.62833	0.531821	0.549952	0.195153	1.85283	3.45861	5.01262
TCGA-AO-A1KQ	0.0441186	3.08277	7.79825	9.72741	1.6762	0.261463	1.09876	0.894228	0.628401	3.06623	4.85907
TCGA-EW-A6SD	0.110401	3.19174	9.43826	10.0753	0.308456	0.498751	1.1966	0.224519	3.89365	3.10826	4.75809
TCGA-C8-A138	0.317506	3.06432	8.90323	10.6571	1.39511	0.0955664	1.13736	0.330617	0.496809	3.08591	4.75242
TCGA-BH-A0BF	0.176981	3.36756	9.23335	9.85385	1.22261	0.407931	5.09685	0.29199	0.611331	3.14774	5.72284
TCGA-E2-A570	0.211298	3.1137	9.3966	10.0314	0.456804	0.637665	2.7968	0.25876	0.127526	3.17454	4.09939
TCGA-AC-A5EH	0.0469485	3.46879	11.5019	10.3655	0.572141	0.741359	2.44369	0.275137	0.738683	3.30864	3.60926
TCGA-B6-A1KF	0.126452	3.25138	9.55367	8.87977	3.12735	0.317708	0.61845	0.619405	0.0382077	3.11452	2.31838
TCGA-A2-A0CT	0.131071	3.22958	8.22393	9.52389	0.460254	0.407428	1.02151	1.78247	0.47517	3.06623	3.77633
TCGA-A2-A0T0	0.454394	3.11256	10.3556	10.4109	1.53067	0.484888	1.16181	0.790239	0.438245	3.06623	2.5143
TCGA-E2-A1IL	0.351987	3.44074	8.44806	9.37443	0.833427	1.20959	5.06352	0.51487	0.200943	3.10004	6.74291
TCGA-D8-A1JM	1.58692	3.09859	9.25961	9.53511	1.02797	0.349348	0.147579	0.715317	0.990137	3.06623	3.12005
TCGA-AN-A03Y	0.105253	3.10286	6.91683	10.1994	0.815672	0.737892	2.56738	0.0345524	0.227798	3.06623	3.90519
TCGA-AN-A0XL	0.705147	3.35249	7.05519	9.71963	0.656829	0.341645	2.21942	0.167826	0.425395	3.09019	8.08896
TCGA-BH-A0GY	0.651669	3.00724	9.74833	10.0297	1.5593	0.407917	2.75423	0.462501	3.37135	3.06623	3.51675
TCGA-AR-A0TV	0.0540539	3.25716	6.72419	8.59356	1.02881	0.532149	0.371605	0.523526	0.0319171	3.06623	7.06859
TCGA-B6-A40B	0.221756	3.26694	9.32051	10.0578	0.692204	0.554237	3.84625	0.565698	0.391254	3.08396	5.08077
TCGA-AR-A0TW	0.063495	2.93779	6.58365	8.95195	5.03352	0.248242	1.82339	0.0938955	0.083136	3.08423	2.33865
TCGA-C8-A134	0.110913	3.28391	9.0442	9.42357	0.343197	0.283768	1.51984	0.855592	0.0443453	3.09453	3.69214
TCGA-D8-A1JD	0.160317	3.11801	9.55703	9.08602	1.36792	0.567099	4.31087	0.541147	0.479662	3.06623	4.73622
TCGA-E9-A1RD	0.101189	3.31123	8.69629	9.53242	1.28333	1.31948	3.29727	0.118124	0.12595	3.08285	7.15499
TCGA-AC-A3TM	0.4559	3.05871	8.66162	10.2934	0.333891	0.41394	3.03275	0.802318	0.641492	3.06623	5.98611
TCGA-BH-A18T	0.230613	3.44226	8.35307	9.79087	1.11367	0.254453	0.443531	0.300189	1.25873	3.06623	2.50074
TCGA-A2-A0CX	0.182473	3.34894	9.57929	9.54515	0.454955	0.167044	1.86434	0.0131544	1.12763	3.92891	2.64427
TCGA-AN-A04C	0.0887353	3.29187	8.82955	10.0501	0.883283	0.118651	0.646769	0.0945383	0.739039	4.91084	3.28221
TCGA-BH-A18R	0.459694	3.02603	6.40941	10.2036	0.869736	0.602935	2.19777	0.173082	0.33325	3.12007	3.32417
TCGA-C8-A131	0	3.31207	9.52566	10.5968	1.53201	0.148621	0.737257	0.120941	0.242246	6.03873	2.80983
TCGA-A2-A0ES	1.68069	3.37667	7.02866	10.6794	0.50952	0.979628	3.96999	0.582881	0.108448	3.06623	7.16131
TCGA-EW-A6S9	0.104306	3.16295	8.9825	9.18261	0.994905	1.07702	2.08538	0.67258	1.67256	3.06623	4.95985
TCGA-A2-A25F	0.544511	3.35909	6.1504	10.4512	0.94807	0.584589	0.583265	0.354347	0.203044	3.141	2.5376
TCGA-D8-A13Y	0.0643745	3.63866	8.24134	9.30568	1.57389	0.823859	1.13521	5.44333	0.912513	3.09051	3.10844
TCGA-B6-A0WS	0.0967236	3.35769	8.73524	9.69394	0.583847	0.910471	4.03071	0.446504	0	3.06623	8.05425
TCGA-BH-A0BO	1.48974	3.22642	7.19701	10.4217	0.168814	0.670306	4.16871	0.258221	0.284974	3.10997	5.74972
TCGA-GM-A2DB	0.04207	3.04485	9.70821	9.55787	0.340374	0.250152	1.33229	0.179734	1.28117	6.27596	4.35248
TCGA-A2-A0D4	0.123574	3.67483	6.77733	9.00229	1.093	0.393392	2.44431	0.155247	0.411558	3.06623	7.50037
TCGA-A8-A07F	0.253302	3.48453	8.25376	9.15971	1.33582	2.06641	5.97857	0.780016	0.339232	3.30747	4.36483
TCGA-OL-A5D7	0.112557	3.10766	7.37436	9.05181	0.308943	0.261408	1.32112	0.510418	0.262657	3.09212	2.68562
TCGA-A2-A0CO	0.859138	3.17156	7.12731	9.93278	0.541289	0.868927	3.52361	0.341169	0.138034	3.06623	7.15654
TCGA-D8-A1XG	0.54227	2.99797	7.49923	10.1188	1.57311	0.89189	1.62998	0.970667	0.123154	3.06623	5.21641
TCGA-BH-A2L8	0.308572	3.18852	8.25095	10.3303	0.643331	1.08144	4.27261	0.494516	2.02941	3.08864	3.97101
MB-0362	5.20871	3.16964	9.57235	9.38343	5.99954	5.57522	5.8674	5.33314	5.43233	3.20467	4.4851
MB-0346	5.29482	3.25827	9.77554	9.71099	7.26732	5.51041	5.2203	5.79127	6.06964	4.27545	3.627
MB-0386	5.16972	3.66498	9.44116	9.75011	5.28735	5.65031	5.6978	5.62176	5.50477	3.17697	6.98063
MB-0574	5.32869	3.5799	9.01875	10.5901	6.64777	5.43307	5.40984	5.40247	5.32071	2.85918	3.43846
MB-0503	5.06437	4.01816	9.4294	10.1601	5.65536	5.6203	5.51417	5.78754	5.52215	3.2327	7.12716
MB-0641	5.25061	3.09512	8.81021	10.607	5.41456	5.41423	5.79074	5.43597	5.50076	2.91771	4.35504
MB-0201	5.0828	3.26798	10.864	10.2741	5.63693	5.68787	5.42255	5.51428	5.51737	3.05733	3.38089
MB-0218	5.59868	2.866	10.0672	11.2177	5.5783	5.46879	5.46844	5.89628	5.71812	3.13671	3.60347
MB-0316	5.15022	3.448	10.2579	11.0965	5.76438	5.60703	5.76879	5.48384	5.75659	3.30116	3.92521
MB-0189	5.43061	3.3248	9.63756	11.4553	5.51448	5.56646	5.59322	5.38172	5.41811	3.22674	5.16825
MB-0891	5.51333	4.14703	9.35494	11.6318	5.35598	5.56558	5.55437	5.42109	5.39046	3.19348	4.12003
MB-0658	5.58349	3.40662	9.10861	11.0331	6.24418	5.71333	5.52946	5.51597	5.46445	3.10555	3.60434
MB-0899	5.38864	3.53959	9.83288	11.141	5.66845	5.58953	5.75106	5.64652	5.49279	3.14606	3.95675
MB-0605	5.36465	3.47081	9.91566	11.4598	5.36081	5.79708	6.02656	5.76917	5.60069	2.9379	5.91089
MB-0258	5.20798	3.90482	8.86746	10.788	5.71994	5.55652	5.73012	5.48085	5.57908	2.96341	8.3217
MB-0506	5.26902	3.29935	11.042	9.4294	6.58706	5.42461	5.54881	5.65625	7.28793	3.20201	4.62165
MB-0420	5.20163	3.05568	9.79029	10.1899	6.66323	5.55794	5.41078	5.54216	5.56754	3.15931	3.37804
MB-0223	5.43455	3.27443	9.46383	10.7158	5.69908	5.54795	5.63949	5.51653	5.46573	3.16002	3.66121
MB-0445	5.45466	3.02081	9.71528	10.3823	8.81582	5.62786	5.83867	5.6663	5.50826	2.88707	6.36544
MB-0199	5.40455	3.59779	10.339	10.4258	6.50737	5.60974	6.29414	5.48963	5.50419	3.15283	8.18508
MB-0517	5.24753	3.43207	7.75245	10.6028	5.63796	5.66621	5.99512	5.60816	5.55484	3.16897	7.99969
MB-0155	5.32704	3.29397	9.08211	11.4258	5.51717	5.50156	5.84739	5.4388	5.48871	3.04652	5.32229
MB-0428	5.37291	3.57181	8.65766	10.7538	5.47332	5.77784	5.58898	5.4459	5.50274	3.11508	7.06783
MB-0117	5.0687	3.13512	9.22774	10.9754	7.5575	5.26344	5.65514	5.48413	5.44905	3.25108	5.19403
MB-0906	5.25249	3.85099	10.8329	10.5447	5.51223	5.66693	5.537	5.42881	5.45778	4.61124	5.22268
MB-0249	5.41176	4.11876	10.6351	10.6815	5.36575	5.53674	5.53566	5.40106	5.72822	3.16235	3.2282
MB-0660	5.44373	3.45478	10.0588	9.66241	5.41348	5.69313	5.52375	5.36407	5.55643	3.91397	3.36366
MB-0497	5.24542	3.62095	7.22924	10.1366	6.07686	5.71029	6.13348	5.3627	5.30253	3.36703	4.12614
MB-0434	5.30277	3.44857	10.4686	10.3372	5.51818	5.54913	5.34969	5.64674	5.54865	3.40977	3.44874
MB-0143	5.31324	3.49761	9.93284	10.5346	5.67309	5.64224	5.36502	5.58574	5.41563	3.02716	4.1371
MB-0513	5.22992	3.02126	8.1794	10.4935	5.64118	5.49492	6.60354	5.82965	5.53381	3.11657	4.21749
MB-0541	5.41645	3.33681	8.82407	10.6724	5.40432	5.64833	5.75199	5.44814	5.59029	2.77174	5.45203
MB-0653	5.40611	3.80857	9.41426	10.2065	5.63192	5.67977	5.2239	5.36331	5.59367	5.00374	3.78702
MB-0455	5.32384	3.21745	9.08211	11.8073	5.58191	5.60919	5.75491	5.58408	5.42569	2.7843	4.09515
MB-0540	5.21693	3.81975	5.88507	12.7211	5.50389	5.60985	5.5515	5.38785	5.61089	3.47717	3.47978
MB-0384	5.20631	2.67817	10.3203	11.6624	5.313	5.66638	5.46217	5.40473	5.52044	3.24838	6.74058
MB-0637	5.40354	3.17632	8.53976	10.6329	5.71883	5.56873	5.53926	5.76462	5.41674	3.13253	3.36189
MB-0157	5.26792	2.79623	9.88883	10.3425	6.30225	5.6438	5.39775	5.46949	5.44734	3.19784	3.48966
MB-0443	5.4084	3.17099	8.73489	11.588	5.38383	5.50343	5.21511	5.20246	5.31432	2.97981	4.80835
MB-0584	5.42604	3.44468	8.58738	11.2107	5.77566	5.74052	5.73843	5.39179	5.702	3.18445	5.28455
MB-0292	5.3539	4.07538	11.766	10.2773	5.77898	5.41452	5.38527	5.36615	5.69844	3.283	3.62391
MB-0322	5.32978	3.09149	9.74564	11.0037	5.55059	5.67121	4.89944	5.4524	5.45575	2.96049	6.49814
MB-0501	5.2503	2.93151	8.90465	10.7832	6.28004	5.65432	5.20595	5.48186	5.70181	2.93096	7.66871
MB-0401	5.32203	2.83597	8.95359	10.5611	5.31827	5.5808	5.41377	5.30148	5.57124	3.16822	3.17058
MB-0140	5.218	3.64484	8.62119	12.0369	6.12882	5.42989	5.891	5.46262	5.53869	3.18316	9.70007
MB-0606	5.64174	3.51166	8.25902	11.4949	5.88977	5.56928	5.43028	5.69993	5.33501	3.13271	5.95285
MB-0666	5.37889	3.41664	9.56549	10.6838	5.88111	5.61782	5.49977	5.3757	5.94975	3.02981	3.67416
MB-0598	5.36839	3.96171	10.1062	11.3338	5.57284	5.48294	5.59908	5.53232	5.81563	3.18606	4.89585
MB-0453	5.23598	3.77043	10.411	11.1937	5.38472	5.3744	5.48049	5.4291	5.50049	6.21651	3.37957
MB-0138	5.38965	2.92581	9.67703	10.8079	5.47142	5.71913	5.99262	5.36752	5.48472	2.9207	6.66516
MB-0579	5.36625	3.19739	10.5488	10.0479	6.57279	5.70209	5.64754	5.38505	5.5845	3.2715	6.94991
MB-0471	5.15384	3.68683	7.22999	10.1914	6.74763	5.71954	5.28024	5.16614	5.56646	3.14666	5.92396
MB-0619	5.27527	3.44631	7.56747	11.109	5.59211	5.65312	5.92009	5.25322	5.58876	3.17926	7.68842
MB-0171	5.23755	2.85682	8.42396	11.2387	5.38386	5.54773	6.40549	5.348	5.35737	2.85743	6.1838
MB-0310	5.09379	3.53204	9.24205	11.397	5.40189	5.73919	5.51665	5.27339	5.37543	2.85037	5.40046
MB-0621	5.13506	3.62733	9.32462	11.2317	5.35319	5.62872	6.79166	5.44905	5.44533	3.20122	7.22009
MB-0614	5.16891	3.2412	8.4431	10.788	5.55201	5.76892	5.74319	5.51834	5.54331	3.05658	6.05648
MB-0372	5.35451	3.61309	8.61251	10.6568	5.16881	5.71883	5.27407	5.33155	5.38083	3.29534	5.17746
MB-0374	5.12501	3.235	10.4202	11.042	5.72025	5.71472	5.25072	5.26911	5.37374	3.16797	8.31991
MB-0382	5.23569	3.5866	9.36527	11.0995	5.38485	5.65777	5.76499	5.49212	5.50748	2.88142	5.32371
MB-0066	5.55294	3.71111	7.56187	10.912	5.6837	5.54786	5.22803	5.44993	5.36941	2.9651	4.63502
MB-0144	5.39726	3.46591	9.87558	11.1638	5.41824	5.53817	5.49012	5.66733	5.39583	3.41766	5.03268
MB-0596	5.40264	3.57212	9.79715	11.5129	5.5259	5.39202	5.44925	5.57584	5.24128	2.95833	5.38616
MB-0164	5.32741	3.57913	10.5287	10.5611	5.45277	5.47557	5.13945	5.39742	5.36552	2.94466	3.3379
MB-0215	5.30999	3.15108	9.70136	11.8697	5.30124	5.61826	5.46089	5.57942	5.67891	3.16235	8.99968
MB-0146	5.33544	3.45562	9.08137	10.3475	5.85251	5.46862	5.16624	5.62491	5.77707	2.97474	8.63726
MB-0229	5.66854	3.42979	10.2096	11.0508	5.68647	5.53049	5.69862	5.39291	5.65216	3.02904	6.52857
MB-0505	5.20208	2.96321	9.56938	11.6022	5.67534	5.41681	5.96842	5.58936	5.54995	3.19217	5.31372
MB-0102	5.2527	3.67168	10.2453	10.9923	5.59868	5.36183	6.15337	5.63499	5.48204	3.22793	3.55055
MB-0569	5.50023	3.77193	9.68336	11.1802	5.77277	5.44082	5.31061	5.70172	5.36855	3.21955	4.74941
MB-0516	5.38567	2.89757	9.0634	10.5837	8.16406	5.22211	5.20928	5.4792	5.67943	2.92167	3.447
MB-0272	5.35448	3.31	9.18703	11.6071	5.7296	5.39404	5.25373	5.49604	5.45006	3.10246	8.10294
MB-0585	5.36105	3.55593	9.64168	10.7634	5.59328	5.6515	5.11281	5.52988	5.30277	3.06188	5.43994
MB-0494	5.11482	3.07677	10.3304	11.2039	5.76818	5.25015	5.34837	5.46424	5.78901	2.81182	3.15821
MB-0306	5.20322	2.86468	10.1527	11.4949	5.39502	5.50481	5.70115	5.53618	5.42056	2.97552	3.99001
MB-0463	5.39979	3.44237	10.4202	11.8133	5.40617	5.68439	5.93717	5.43379	5.09094	3.05693	4.51885
MB-0198	5.24089	3.29136	10.5053	12.2065	5.5245	5.68665	5.99721	5.63644	5.58381	3.00778	3.11338
MB-0203	5.29648	4.00025	9.41689	11.6571	5.41627	5.6004	5.5968	5.71067	5.53156	3.09511	4.53783
MB-0607	5.38367	3.59864	8.34051	10.8562	5.54736	5.34484	5.74555	5.39583	5.61365	3.11401	3.66127
MB-0631	5.39435	3.05349	8.39193	11.0096	5.33191	5.79061	5.47511	5.49921	5.23726	3.23339	5.87765
MB-0363	5.33999	3.60243	7.85127	11.1869	5.55059	5.6675	5.57594	5.31703	5.46148	2.94865	6.18165
MB-0427	5.33794	3.68828	8.0098	10.9559	5.34571	5.5069	5.4388	5.49891	5.25548	3.08012	5.79604
MB-0519	5.30492	2.95327	7.98665	11.1541	5.32255	5.50011	6.10387	5.39888	5.1419	2.89233	3.26209
MB-0371	5.52737	3.24983	10.3544	10.8004	5.57686	5.41599	5.3501	5.40176	5.3994	2.95113	4.05411
MB-0380	5.39583	3.74134	9.30294	10.0129	5.19329	5.53653	5.20381	5.51786	5.60961	3.23133	5.09848
MB-0221	5.24184	3.59377	8.38567	10.9923	5.56171	5.3277	5.40873	5.548	5.75398	8.22056	3.61406
MB-0348	5.15502	3.37664	8.45374	11.278	6.23774	5.57028	5.3838	5.59267	5.68396	3.38027	9.0261
MB-0261	5.10179	3.81648	9.04702	10.3984	5.65506	5.85316	5.49212	5.20448	5.34302	3.06247	9.22789
MB-0576	5.05026	3.78775	9.77328	11.766	5.20492	5.68344	5.34077	5.3493	5.58349	3.30042	4.38564
MB-0385	5.38126	3.522	7.53032	11.8891	5.26412	5.47409	5.31913	5.57119	5.36735	3.10378	3.40933
MB-0659	5.34844	3.85752	10.5306	11.564	6.8015	5.58265	5.33133	5.34999	5.2471	2.76179	4.72348
MB-0270	5.50462	3.94169	8.82025	9.49912	5.60454	5.46939	5.44824	5.4568	5.51104	2.8997	6.41765
MB-0379	5.3162	3.57913	10.3338	10.4591	5.53614	5.62305	5.88629	5.40086	5.46248	3.09077	5.80269
MB-0527	5.19859	3.74807	7.325	10.7904	7.74193	5.62965	5.38057	5.38341	5.44473	3.20554	4.76877
MB-0624	5.29227	3.29915	8.46927	10.9615	5.65402	5.33872	5.38208	5.65209	5.46134	3.19192	4.39342
MB-0273	5.4444	2.9568	7.96498	10.9503	5.45751	5.58741	5.3082	5.45392	5.79288	3.16325	4.8916
MB-0050	5.36378	3.38795	8.48663	10.659	5.39108	5.58424	5.56151	5.30706	5.57624	3.07904	6.48617
MB-0460	5.37922	2.9609	9.04419	10.5901	5.53527	5.47867	5.64588	5.35577	5.53601	3.06302	3.45525
MB-0654	5.08673	3.40165	9.12489	11.3887	5.84994	5.3197	5.79383	5.48613	5.61832	3.08972	8.06848
MB-0454	5.16635	3.54412	6.63455	11.43	5.75123	5.74886	5.58763	5.46103	5.43736	3.32562	4.42999
MB-0392	5.38693	3.11271	8.3333	11.4011	6.10124	5.51501	5.43745	5.3337	5.39421	3.021	4.19798
MB-0336	5.16003	3.80324	9.56155	10.5267	5.67683	5.6637	5.88524	5.31846	5.48718	3.08196	3.59274
MB-0467	5.41781	3.82238	10.8665	11.5266	5.62119	5.5984	5.61297	5.43127	5.33676	4.65151	3.33678
MB-0349	5.34288	3.59377	9.7644	11.042	8.53473	5.45884	6.1627	5.69816	5.3502	2.87903	7.94503
MB-0378	5.21931	3.35064	10.6838	10.9037	7.5703	5.58006	5.82148	5.58537	5.57098	7.04369	3.66039
MB-0176	5.21181	3.21566	9.12195	11.2634	5.50857	5.63789	6.20761	5.6008	5.58233	3.15248	5.11426
MB-0429	5.20899	3.74143	6.93971	10.0672	5.32428	5.82001	5.40138	5.50163	5.48197	2.87378	5.3384
MB-0397	5.35645	3.44615	8.43294	11.8011	5.5495	5.56108	5.86906	5.3248	5.41593	3.17554	4.61635
MB-0571	5.80934	3.16284	8.67516	11.7153	5.70059	5.58312	5.77151	5.59178	5.32015	2.82009	4.26171
MB-0426	5.47411	3.06531	9.06845	12.2888	5.34962	5.61346	6.17826	5.32686	5.45778	3.30855	5.41494
MB-0135	5.34944	3.89145	9.42047	11.0125	10.1091	5.2861	5.67367	5.79846	5.46646	3.13626	8.21638
MB-0112	5.34095	3.85792	9.74125	11.5735	7.10371	5.29922	5.6187	5.80426	5.48755	3.14158	6.18601
MB-0352	5.34109	2.96608	10.1793	11.3038	6.08745	5.66276	5.52272	5.61675	5.38936	3.60362	3.74696
MB-0644	5.2376	3.8205	8.39925	12.1978	5.393	5.60347	5.58633	5.53912	5.64567	3.14752	5.11877
MB-0601	5.15618	3.06681	9.37564	10.5407	5.5915	5.37156	5.52117	5.61463	5.98347	2.97284	5.53921
MB-0568	5.13945	3.3651	8.55593	10.5014	5.43311	5.52665	5.73235	5.50057	5.4806	3.13303	8.20874
MB-0328	5.36447	3.98158	8.70061	10.3003	5.59506	5.42112	5.27458	5.30027	5.64855	2.94555	4.06785
MB-0325	5.17645	3.03418	8.9271	9.90336	5.96039	5.52158	5.15325	5.31425	5.38768	3.17001	3.30152
MB-0358	5.40961	2.94093	9.30457	10.0963	5.45901	5.64877	5.43429	5.58849	5.65899	3.2938	3.7092
MB-0413	5.08361	3.32414	8.63671	10.2533	5.51593	5.47328	5.76867	5.53502	5.48147	3.03428	4.19017
MB-0636	5.18125	3.872	9.83759	10.1091	5.46816	5.80273	5.44393	5.56422	5.53055	2.96199	4.13566
MB-0145	5.43137	2.6111	9.1693	10.1899	5.11373	5.63644	6.16674	5.16551	5.58488	3.10623	6.05271
MB-0195	5.23446	3.70306	9.26057	8.91322	5.48201	5.44476	5.35967	5.70087	5.6043	3.02286	3.1374
MB-0422	5.60617	3.51327	8.11432	10.1914	5.67592	5.79764	5.19499	5.76512	5.59529	3.06689	4.4896
MB-0483	4.98502	3.15959	6.73699	9.29061	7.33339	5.47444	5.46656	5.67088	5.54452	3.01804	4.89499
MB-0317	5.18375	3.38358	9.74344	10.3613	5.55248	5.71492	5.38351	5.57985	5.30444	2.95059	4.2839
MB-0486	5.48545	2.86644	7.83134	10.1062	5.64337	5.63098	5.70153	5.38563	5.42053	3.33245	6.54935
MB-0139	5.19905	3.54174	8.55593	10.4313	5.51505	5.95365	6.02043	5.46876	5.59417	3.30661	6.64323
MB-0257	5.26325	3.00066	9.24127	10.7277	6.14763	5.49194	5.7442	5.27835	5.47924	3.18836	5.22502
MB-0345	5.21797	3.72487	8.08492	10.864	5.71924	5.66862	6.043	5.45395	5.64761	3.12785	6.37218
MB-0375	5.28846	3.47985	8.92245	10.6792	5.46615	5.51713	5.51393	5.49194	5.28082	3.21985	3.52579
MB-0419	5.44165	3.63635	9.97751	9.25002	9.02293	5.53965	5.7035	5.41495	5.55004	2.94698	3.67936
MB-0480	5.22295	3.34169	9.02363	10.2188	5.88043	5.64761	5.97752	5.67285	5.50729	3.13231	4.12922
MB-0311	5.31463	3.15574	11.5312	10.9255	5.59445	5.54832	5.59183	5.34411	5.36794	3.17236	4.48198
MB-0324	5.24251	3.58082	7.73231	11.0721	5.48989	5.42828	5.52454	5.4026	5.50103	3.05281	4.71085
MB-0368	5.28884	3.16298	8.68636	11.4384	6.12147	5.48269	5.23011	5.39747	5.78103	3.19448	3.04154
MB-0389	5.23475	3.58852	10.3666	11.5404	5.417	5.51882	5.64075	5.53873	5.33719	3.1689	4.87683
MB-0248	5.4659	4.0286	10.0866	12.1221	5.51061	5.57335	5.58676	5.41316	5.21787	3.14025	6.0182
MB-0035	5.34484	3.72229	10.4239	11.6992	5.63058	5.74086	5.46117	5.40925	5.2543	3.83126	3.61051
MB-0904	5.26706	2.98196	10.2741	10.7658	5.51476	5.67251	5.48559	5.61413	5.23615	2.93662	5.57179
MB-0119	5.35482	3.54235	8.51391	11.5174	5.85525	6.02413	5.60092	5.41622	5.4761	3.07089	3.64256
MB-0650	5.16489	4.03763	9.69603	11.2743	5.55889	5.61309	5.35615	5.4853	5.4621	2.96192	3.56531
MB-0204	5.46761	2.99993	10.8956	11.1671	5.82935	5.75176	6.00983	5.41055	5.50888	2.88155	5.3499
MB-0184	5.48154	3.83008	6.7944	11.6885	8.12332	6.01499	5.43669	5.819	5.53129	3.20978	3.91193
MB-0600	5.24715	3.58852	8.28344	10.9308	5.70031	5.64782	5.13362	5.52795	5.19601	3.46142	6.4397
MB-0400	5.32996	3.41214	9.19705	10.4762	7.62689	5.53055	5.31169	5.47753	5.44513	3.16883	3.89195
MB-0511	5.66541	3.663	9.98137	11.5927	5.33872	5.6019	5.46649	5.67417	5.41176	3.19675	4.06594
MB-0500	5.51068	3.61023	10.6243	9.67392	7.82303	5.66269	5.40523	5.70961	5.3969	2.98429	3.53302
MB-0150	5.37976	3.67656	9.88159	10.8432	5.69124	5.84947	5.53228	5.46697	5.6104	2.83811	3.57593
MB-0895	5.25903	3.47475	9.18778	10.3912	5.70077	5.71802	5.44613	5.51703	5.38047	3.07428	3.46223
MB-0366	5.27298	3.15476	9.95176	10.877	6.01434	5.96802	5.51373	5.9366	5.17022	3.12849	5.64289
MB-0173	5.15337	3.64444	8.7698	10.2266	5.44827	5.78569	5.51096	5.63024	5.46496	2.91065	3.9611
MB-0131	5.41039	3.9733	8.47848	10.3203	5.77039	5.84852	5.43646	5.48758	5.48693	2.85655	6.34927
MB-0206	5.44307	3.60583	10.2595	9.42229	6.39812	5.71363	5.29849	5.58741	5.72991	3.08761	3.95578
MB-0315	5.36007	2.92478	11.0213	10.163	5.55937	6.02724	5.90468	5.35006	5.54456	3.08465	4.27663
MB-0361	5.55059	3.62226	11.6624	11.5266	5.32151	5.96641	5.45939	5.54376	5.88733	3.01146	3.46071
MB-0545	5.48838	3.59361	7.74152	11.1671	7.91163	5.85638	5.49627	5.57707	5.63159	3.12021	3.96061
MB-0370	5.4462	3.30524	9.07996	10.7158	5.45158	5.79342	5.42428	5.6078	5.28476	2.80514	5.4613
MB-0642	5.57426	3.69182	9.03638	11.2458	5.57898	5.92792	5.48704	5.50011	5.36149	3.02445	9.25815
MB-0431	5.59123	3.41389	10.2142	11.749	5.63132	5.73798	5.59084	5.46981	5.3913	3.28977	3.31764
MB-0181	5.44727	3.77915	8.90528	11.588	5.73107	5.56747	5.49766	5.56983	5.46172	3.02316	6.18869
MB-0603	5.39779	4.04654	9.69279	11.5686	5.33911	5.70512	5.60132	5.57163	5.27316	2.82061	7.91903
MB-0295	5.45263	3.37899	9.34728	10.9868	5.48742	5.73278	5.69231	5.42855	5.47824	2.88521	4.96991
MB-0618	5.54705	3.04645	9.39565	9.61509	5.48617	5.63935	5.5915	5.49153	5.63111	3.0692	7.64183
MB-0496	5.33929	2.78484	8.83356	10.1718	5.3969	5.67227	5.53114	5.33252	5.40451	3.14923	5.92082
MB-0411	5.59367	2.89563	10.5287	11.1736	5.7527	5.84852	5.58784	5.47878	5.55243	2.80229	5.22645
MB-0285	5.46255	2.87002	8.02799	10.7732	5.12157	5.89487	5.82133	5.60259	6.07897	2.86272	3.95545
MB-0360	5.54313	3.82257	9.14132	9.97622	6.1875	5.78504	5.20208	5.34786	5.48638	2.77633	4.64988
MB-0359	5.45185	2.86779	8.13706	10.3271	6.88616	5.77821	6.03919	5.47803	5.56661	3.22655	6.07894
MB-0344	5.75551	3.81126	8.47412	10.3492	6.61538	5.71492	6.06708	5.4464	5.45277	3.20938	7.605
MB-0583	5.4126	3.10868	9.0938	10.3789	5.62382	5.891	5.71087	5.62667	5.39765	2.98829	8.30661
MB-0202	5.45178	3.4712	10.1542	10.1659	5.74274	5.75398	6.21628	5.45659	5.53869	3.04186	4.36927
MB-0485	5.60525	2.93808	7.66421	10.1838	5.54646	5.70219	5.51329	5.36849	5.21728	2.97873	5.08405
MB-0609	5.50527	3.43678	9.00697	10.0741	5.59641	5.92326	5.39492	5.60715	5.31993	3.28541	3.59668
MB-0538	5.57809	3.66308	9.21431	10.2987	5.41381	5.58058	5.41121	5.57717	5.49706	2.80731	6.61848
MB-0197	5.42779	3.37265	10.6503	10.6113	5.37004	5.57599	5.69513	5.27912	5.65394	3.22977	3.79771
MB-0410	5.29045	3.75648	8.36712	11.6169	5.51585	5.65838	6.2831	5.53956	5.46076	3.13926	4.89414
MB-0528	5.33274	3.52681	8.94588	11.0096	5.4113	5.59618	5.55224	5.35645	5.4916	2.94514	3.53425
MB-0165	5.38396	3.00286	10.7228	11.6624	5.91246	5.45833	5.74521	5.52766	5.45243	3.28792	4.16814
MB-0152	5.59562	3.35153	12.0746	11.6266	5.55666	5.68682	5.49469	5.66152	5.48454	3.68139	4.72388
MB-0148	5.24421	3.18828	10.9895	11.1869	5.55096	5.49179	5.48132	5.32347	5.52854	3.31774	3.66966
MB-0594	5.47342	2.91788	8.94721	11.0628	6.83433	5.6056	5.27677	5.59334	5.40241	2.60965	3.69026
MB-0521	5.43587	3.40276	9.89972	12.1635	5.54963	5.54755	6.1675	5.75503	5.66854	3.08401	4.2541
MB-0532	5.40624	3.54151	10.73	9.69813	5.65253	5.55737	5.4051	5.42321	5.53489	3.18402	3.24212
MB-0536	5.23731	3.90968	9.01252	10.3338	5.46106	5.7254	5.45908	5.27266	5.2321	3.30268	3.21805
MB-0319	5.17404	3.03734	8.18369	10.0425	5.8559	5.79088	5.36098	5.30784	5.3913	3.33905	9.93705
MB-0491	5.11939	3.33773	10.3736	10.2838	5.70568	5.68147	6.25358	5.0674	5.56489	3.03504	5.22038
MB-0404	5.37553	3.20479	10.2806	10.1293	6.30508	5.57753	5.61788	5.48718	5.52015	3.12963	4.80629
MB-0243	5.4828	3.44817	10.0837	10.2376	5.56017	5.66917	5.51549	5.28406	5.50259	2.92215	6.91684
MB-0580	5.25923	3.83965	9.87558	10.141	5.87107	5.63206	5.82664	5.47703	5.45802	3.23382	3.63118
MB-0312	5.2692	2.82736	9.3054	10.0921	5.27089	5.74352	5.31955	5.57763	5.41961	3.09692	5.82171
MB-0060	5.34352	3.23443	9.4045	10.2173	5.70474	5.56968	5.34414	5.36358	5.77784	3.08604	3.46805
MB-0649	5.18867	3.3853	10.0879	12.0369	5.5275	5.41775	6.13128	5.44767	5.3601	3.27923	5.16005
MB-0643	5.38563	3.14459	10.515	11.1443	5.39463	5.63672	5.4729	5.56587	5.9626	3.28761	3.59993
MB-0581	5.53614	2.83701	11.4343	11.5083	6.06252	5.56978	5.47304	5.25455	5.38531	3.18635	3.6355
MB-0383	5.26596	3.23409	9.98663	11.2634	6.19997	5.59178	5.60715	5.44564	5.53584	3.00654	4.55991
MB-0142	5.40854	3.35009	6.93144	10.5817	5.39625	5.25104	5.34717	5.72706	5.60098	3.14501	11.1037
MB-0320	5.46552	3.11818	8.89021	11.732	5.6831	5.59965	5.60324	5.34706	5.52387	3.54763	6.16695
MB-0207	5.48017	3.37413	10.5228	11.2458	5.47892	5.69714	5.57114	5.49438	5.40747	2.99812	3.73265
MB-0167	5.37242	3.32742	9.97231	10.9364	5.44587	5.4218	5.40289	5.47614	5.56238	2.90414	3.88096
MB-0591	5.32898	3.49614	10.6815	11.3113	5.91246	5.46069	5.53394	6.64132	5.65201	3.08761	4.71952
MB-0613	5.55206	3.1396	9.88042	11.1638	5.53127	5.57244	5.08144	5.58741	5.44989	5.46943	4.05453
MB-0313	5.40705	3.37474	7.82475	11.8133	7.54066	5.43993	5.42572	5.44096	5.43847	3.313	3.74623
MB-0599	5.2693	3.39607	10.7855	11.5781	5.59805	5.57214	5.77027	5.61083	5.34404	3.40716	3.96488
MB-0286	5.33737	3.01301	10.7586	11.8254	5.53038	5.76756	5.55252	5.61163	5.45029	3.07912	3.87753
MB-0575	5.38981	3.12134	10.435	11.6266	5.38432	5.38537	5.94103	5.26644	5.33644	3.25286	5.82119
MB-0214	5.16489	4.12026	11.9923	11.0568	6.04881	5.53782	5.39433	5.31797	5.42614	3.1268	3.54564
MB-0589	5.28821	3.49238	8.63843	11.7432	5.41101	5.41566	5.44165	5.36539	5.39349	3.02651	6.66985
MB-0406	5.45629	3.15136	10.1062	11.7832	5.50493	5.58795	5.5108	5.56402	5.17052	3.04963	8.16652
MB-0452	5.38318	3.82675	10.788	11.522	5.85802	5.67096	5.41635	5.66168	5.74634	2.88561	4.62318
MB-0524	5.34386	3.65463	10.8029	11.5083	5.6078	5.33498	5.6123	5.95073	5.51409	3.22651	3.33297
MB-0880	5.18855	3.31126	8.04759	11.2211	5.71994	5.60126	5.57088	5.60721	5.58376	2.94131	6.80777
MB-0573	5.41111	2.96917	8.57386	11.6938	9.17233	5.35784	5.26285	5.85965	5.49875	3.25735	3.65565
MB-0664	5.11074	3.26809	10.4166	10.5093	5.71802	5.62402	5.43015	6.08816	5.46283	3.07679	3.2455
MB-0446	5.45622	3.60814	10.5632	10.7323	5.97264	5.52582	5.37427	5.24602	6.04477	3.14072	3.20213
MB-0008	5.30213	3.53622	10.033	10.0714	5.27817	5.48975	5.28713	6.02899	5.54447	3.04675	3.31978
MB-0656	5.45151	3.80737	9.57038	11.3338	5.5554	5.48516	5.58687	5.49902	5.69724	3.10404	3.36498
MB-0154	5.06806	3.37046	9.85294	11.2211	5.32	5.44824	5.38965	5.47153	5.56735	3.09603	4.99744
MB-0597	5.00504	2.85395	9.46111	11.6368	5.48993	5.53674	6.11251	5.39117	5.39268	3.02627	4.16789
MB-0550	5.17833	3.69006	9.65102	10.4935	5.45534	5.46458	5.35686	5.38172	5.24223	2.95334	5.41396
MB-0616	5.28671	2.86824	9.80865	11.1312	5.98163	5.52783	5.41837	6.16244	5.29147	3.04724	3.2509
MB-0412	5.2123	3.33865	9.87679	10.2035	5.33964	5.71215	5.39333	5.67235	5.40579	3.05822	3.23844
MB-0122	5.2968	3.90417	10.4202	11.4642	5.48147	5.74521	5.65061	5.52135	5.38465	3.04742	5.60841
MB-0425	5.33061	3.32215	11.0302	10.7904	5.43764	5.62608	5.46604	5.55326	5.58784	3.01925	7.71268
MB-0314	5.36153	3.33627	10.5754	10.7855	5.82501	5.57269	5.03919	5.54809	5.50794	3.13444	3.73501
MB-0356	5.43564	3.12506	10.4896	11.3001	5.46144	5.78941	5.7224	5.72271	5.45959	2.88086	5.90726
MB-0440	5.35781	4.00507	8.2125	11.4727	5.45653	5.75328	5.39736	5.3296	5.27164	3.26148	3.75417
MB-0398	5.40676	3.55601	11.2963	10.9418	5.65113	5.61113	5.25533	5.37394	5.37473	3.01019	3.89882
MB-0438	4.99307	3.5102	10.3527	11.6571	5.63595	5.59244	5.4527	5.12125	5.44125	3.65718	3.34466
MB-0449	5.29652	2.62044	9.00491	11.8762	5.28471	6.16801	5.88421	5.34999	5.50244	3.90311	6.17999
MB-0162	5.26596	3.44358	10.3355	11.8697	5.68147	5.60086	5.96762	5.53178	5.3945	3.17886	7.60143
MB-0593	5.33108	4.15901	10.3527	12.3377	5.51814	5.73919	5.56968	5.28178	5.42197	3.64357	3.67956
MB-0301	5.16645	3.95706	9.29469	11.5357	6.14838	5.55484	5.38758	5.22754	5.59908	3.12553	6.19469
MB-0628	5.20163	3.67761	10.8458	10.9811	5.53562	5.5233	5.71333	5.68717	5.55284	2.98721	3.81409
MB-0106	5.54344	3.06625	11.2107	11.8193	5.53622	5.6498	5.28046	5.73022	5.45375	3.0236	4.10189
MB-0341	5.37955	3.50797	9.39134	11.6266	5.45744	5.69872	5.44878	5.43022	5.36987	2.96078	4.99744
MB-0474	5.25337	3.73264	9.28082	11.9022	5.55456	5.34119	5.54696	5.45898	5.33608	3.19941	4.63159
MB-0394	5.34848	3.35949	7.90682	11.141	5.48791	5.79681	5.67501	5.4781	5.75398	3.14241	10.9046
MB-0373	5.40595	3.59973	9.95306	11.6831	5.95741	5.55059	5.52837	5.41179	5.32195	3.35377	5.24628
MB-0247	5.24421	4.46717	10.7806	12.0443	5.5208	5.74341	5.9158	5.49045	5.54795	3.04112	5.8672
MB-0225	5.4334	4.04626	9.12565	10.4896	5.41902	5.77015	5.31169	5.36274	5.41068	3.01119	3.31042
MB-0424	5.43745	3.67425	9.30209	11.7101	6.3355	5.70257	5.29303	5.28371	5.39761	2.95334	3.76604
MB-0209	5.35267	3.61698	8.61139	11.5174	5.54818	5.43814	5.25589	5.29143	5.45138	3.20195	3.6779
MB-0115	5.34741	2.73955	9.71206	10.3237	6.99454	5.61445	5.60774	5.41062	5.39404	3.19891	3.46776
MB-0136	5.30925	2.78139	10.5508	11.357	5.50026	5.66144	5.436	5.32686	5.38281	3.05149	5.40957
MB-0542	5.3238	3.16366	9.25334	11.4553	5.13214	5.68353	5.61763	5.35923	5.47473	2.9833	3.45615
MB-0354	5.30124	3.36528	9.872	10.9615	5.31425	5.48028	5.32869	5.08439	5.69632	3.88153	4.38241
MB-0151	5.43475	3.63291	9.76327	10.7465	7.25907	5.57877	5.50118	5.54714	5.53627	3.21491	3.44808
MB-0590	5.24139	3.44157	10.2611	9.92172	5.687	5.70636	5.45351	5.42083	5.53068	3.37699	4.37407
MB-0608	5.42431	2.85207	9.86484	10.7205	5.68954	5.64203	5.23947	5.43269	5.4585	3.23107	4.12756
MB-0657	5.16213	4.24373	8.65766	11.1937	5.24618	5.465	5.28791	5.44437	5.37136	3.15721	3.55837
MB-0559	5.22088	3.13872	10.163	10.5797	5.66276	5.48415	5.60247	5.76524	5.57944	2.97454	7.97829
MB-0893	5.36071	3.07587	6.36631	11.3766	5.75386	5.55657	5.64012	5.66354	5.67683	2.97835	3.64418
MB-0514	5.3805	3.74901	10.1615	11.1802	5.41788	5.48049	5.8917	5.19943	5.40199	3.08512	3.86817
MB-0395	5.15572	3.43792	9.36006	10.4276	5.73809	5.29387	5.14596	5.51373	5.52754	6.30743	4.57606
MB-0294	5.46628	4.00244	11.0213	10.7832	5.68293	5.4803	6.32757	5.41602	5.31601	2.87089	3.5538
MB-0439	5.45609	4.03525	8.63958	11.397	5.84441	5.84237	5.46862	5.27536	5.42539	2.95529	9.14292
MB-0481	5.23621	3.78973	8.72823	11.001	5.95131	5.5818	5.35312	5.38354	5.60207	3.10374	3.62156
MB-0529	5.27211	3.44881	9.84229	11.2211	5.73385	5.64509	5.75503	5.43564	5.4464	2.94498	4.34253
MB-0224	5.27099	4.1836	10.3613	11.5927	5.45175	5.49631	5.7423	5.3472	5.53351	2.98441	4.07338
MB-0302	5.23173	3.34561	10.3701	11.5591	5.43768	5.74008	5.96701	5.29676	5.55803	3.56749	4.01136
MB-0126	5.3447	3.75769	9.6469	11.1802	5.38208	5.65976	5.32828	5.5784	5.26902	3.25382	6.21757
MB-0220	5.26601	4.0031	7.43402	11.8506	5.29726	5.68036	5.83314	5.41762	5.5764	3.0577	3.93901
MB-0192	5.042	3.14033	8.79644	11.1541	5.55961	5.54159	5.8482	5.53787	5.38808	3.15241	5.2449
MB-0121	5.35212	3.17975	9.87438	11.5495	5.65558	5.66385	5.16147	5.71382	5.66106	3.09992	5.47536
MB-0239	5.3395	3.02306	9.78685	10.6373	5.52641	5.75083	5.56602	5.38152	5.35072	3.07044	5.25424
MB-0364	5.32565	3.45434	9.96598	10.8406	5.4763	5.69403	5.8709	5.3754	5.46165	3.21029	5.69201
MB-0232	5.19134	3.3796	10.1763	11.2006	5.40968	5.78517	5.82309	5.43748	5.57244	3.28862	5.30338
MB-0884	5.29689	3.30005	9.31036	11.1769	5.6509	5.54362	5.50826	5.41358	5.48602	3.16954	4.05085
MB-0238	5.26003	3.43216	9.07135	10.4239	7.26131	5.68396	5.07461	5.33953	6.1325	2.80762	3.58401
MB-0194	5.49665	3.98096	10.6657	11.2177	5.45758	5.68353	5.82783	5.46496	5.34274	3.21506	4.06785
MB-0882	5.369	3.23409	10.033	9.50848	5.55077	5.56938	5.54079	6.21993	5.53135	3.03381	3.39191
MB-0010	5.52829	3.11563	10.7683	11.1248	5.71985	5.70474	5.21524	5.35994	5.56075	2.91055	4.77039
MB-0236	5.23047	3.52185	10.0741	11.2107	5.43042	5.64047	6.22943	5.5456	5.4443	3.29001	4.60658
MB-0377	5.26028	3.07911	9.33299	11.2926	5.53211	5.12709	5.98347	5.37866	5.71812	2.92224	4.22509
MB-0123	5.16383	3.13422	8.96558	11.3001	5.30733	5.48483	5.45676	5.66044	5.26261	3.21018	3.46837
MB-0504	5.47458	3.05646	9.47492	11.2177	5.59697	5.60126	6.03563	5.51258	5.52561	3.04853	5.51268
MB-0475	5.50489	3.20562	9.34387	10.8692	5.61413	5.97854	5.29445	5.73744	5.57778	3.23839	3.65689
MB-0321	5.3014	3.65763	9.36872	9.79373	5.59123	5.62859	5.62726	5.78322	5.49271	3.14627	3.84291
MB-0482	5.48136	3.72737	10.5922	10.3823	5.43412	5.85802	6.79913	5.52445	5.8152	3.10299	3.68188
MB-0101	5.36612	3.65313	9.15334	11.0391	5.49432	5.66709	5.54247	5.52458	5.65914	3.14505	6.83068
MB-0662	5.2258	2.9672	10.307	10.5713	5.41974	5.7874	5.88524	5.43403	5.50309	2.99441	4.1119
MB-0291	5.35147	3.18752	10.3718	10.3806	5.51633	5.70002	5.60847	5.42848	5.50099	3.1075	9.18798
MB-0465	5.49223	2.60528	10.737	9.67185	5.54159	5.82501	5.46848	5.90792	5.34027	3.32781	4.45953
MB-0630	5.39998	3.16559	8.19087	9.96074	5.39839	5.75362	5.34595	5.77745	5.44181	2.88183	3.64636
MB-0036	5.34578	3.7145	8.84753	10.1542	5.53271	6.00039	5.46141	5.80052	5.57406	2.94698	4.99656
MB-0166	5.40727	3.71648	8.74213	10.1527	5.92848	5.74646	5.42038	5.48114	5.54066	3.09314	3.87102
MB-0180	5.32931	3.75743	11.2006	9.1693	5.54474	5.83774	5.41596	5.73482	5.60063	2.99687	5.59447
MB-0525	5.39033	3.38804	11.1671	9.75228	5.593	5.67104	5.84836	5.60436	5.71964	2.98213	3.68422
MB-0307	5.57073	3.69182	9.81677	12.2793	5.51068	5.49706	5.97346	5.50137	5.55975	3.05061	3.80215
MB-0002	5.505	3.61015	9.93661	11.5973	5.81076	5.81247	5.49026	5.72591	5.58017	2.86618	5.11697
MB-0466	5.45398	3.19727	7.90507	11.9998	5.88128	5.46775	6.08864	5.48186	5.53275	3.07436	7.13879
MB-0632	5.48545	2.69064	11.6571	12.1385	5.56538	5.52285	5.60566	5.38357	5.48949	2.98901	4.39016
MB-0120	5.71492	3.49285	11.0842	11.732	5.49597	5.70247	5.82979	5.63984	5.75873	3.1492	3.97156
MB-0507	5.55197	2.95624	8.69761	11.6675	5.53322	5.72886	5.34827	5.71029	5.35496	3.05919	3.69508
MB-0287	5.53309	3.56138	10.5366	11.2815	9.56155	5.76953	5.41462	5.45663	5.69576	2.88838	6.26271
MB-0869	5.61445	3.56698	10.4686	10.7181	6.78597	5.76015	5.20733	5.55846	5.6807	3.04154	3.70508
MB-4633	5.41085	3.07623	10.1293	10.5754	7.60119	5.60412	5.52031	5.48417	5.42759	3.1493	4.92611
MB-4627	5.34837	3.22006	9.78685	10.8744	5.19974	5.87957	5.90271	5.524	5.4892	2.91605	3.89247
MB-4004	5.31486	3.21458	8.19181	10.5247	5.63335	5.60949	5.37331	5.56286	5.52787	3.20707	7.4564
MB-4708	5.2276	3.02238	8.41916	11.3113	5.34341	5.65031	5.54874	5.38315	5.54389	3.27798	7.29064
MB-4618	5.61095	3.47475	9.45561	10.7732	7.91737	5.62233	5.40151	5.28606	5.61507	3.09135	8.9342
MB-4641	5.0146	3.12225	9.40182	10.8153	6.18984	5.65754	5.49627	5.5976	5.53271	3.14008	7.79532
MB-4622	5.44945	2.85254	10.9839	10.3948	7.8161	5.50316	5.04775	5.35777	5.54052	3.11911	3.5609
MB-4634	5.23078	3.34772	10.1308	10.5986	5.31891	5.42456	5.42418	5.45646	5.61272	3.20192	4.60135
MB-4688	5.3472	3.33617	9.70564	10.7158	5.47796	5.4986	5.03418	6.72876	5.82207	3.10129	3.54465
MB-4665	5.36287	3.67992	9.30375	9.66137	5.83314	5.6421	5.56666	5.63561	5.62055	3.12108	7.26689
MB-4666	5.20117	3.12475	9.78572	10.9308	7.9138	5.77302	5.3573	5.80469	5.19593	3.07347	6.48673
MB-4640	5.41707	3.49371	11.2598	9.6202	5.62792	5.71873	5.56506	5.38399	6.90481	3.35796	3.8478
MB-4691	5.4718	4.08391	10.4975	10.3753	5.51124	5.90128	5.60213	5.80107	5.32023	3.09814	4.05948
MB-4671	5.15653	2.92718	10.0588	10.0907	5.33921	5.71009	5.5554	5.593	5.63588	3.07928	3.87177
MB-4667	5.16562	3.09357	10.1091	10.7205	5.50419	5.58665	5.37801	5.60555	5.8806	4.54942	3.79674
MB-4721	5.37517	2.90886	8.24961	10.877	5.66845	5.78968	5.54159	5.49249	5.62595	3.03405	5.62383
MB-4723	5.34592	3.14661	9.9582	9.93284	5.4235	5.59167	5.24591	5.25348	5.40717	3.13972	3.51175
MB-4718	5.26475	3.60382	8.7373	10.73	5.54543	5.8896	5.72302	5.23975	5.59641	3.16979	5.04551
MB-4716	5.2809	2.90632	9.26869	10.2789	5.66717	5.62246	5.77961	5.50539	5.81304	3.0445	3.95146
MB-4729	5.46055	3.65251	10.4591	10.9364	5.36048	5.81577	5.28117	5.39615	5.82965	3.24468	3.85728
MB-4717	5.46276	3.53867	10.0263	10.998	5.64082	5.48982	5.35628	5.53769	5.34827	3.03728	3.65826
MB-4724	5.32912	3.35718	10.317	10.1469	5.71903	5.70077	5.39498	5.47674	5.72622	3.67747	3.4442
MB-4770	5.33112	3.54826	10.9697	10.1077	5.94276	5.37925	5.28262	5.61451	5.66339	4.24151	3.27393
MB-4752	5.42376	3.03902	8.99663	9.74125	5.64855	5.59018	5.47079	5.7986	5.42347	3.08453	5.38519
MB-4762	5.42162	3.93882	11.0154	10.102	5.75659	5.58143	6.80756	5.50412	5.45033	2.97656	3.87615
MB-5169	5.41078	3.21181	10.0658	9.63248	6.20312	5.46676	5.47226	5.52056	5.62067	2.92472	3.43359
MB-4796	5.09723	3.30093	9.49535	10.8254	5.84899	5.58154	5.511	5.50783	5.50624	3.1714	3.35036
MB-4790	5.22766	3.52596	8.97381	11.3338	7.84738	5.17071	6.05221	5.37044	5.32916	3.0603	6.18924
MB-4797	5.32376	3.83859	8.21537	10.9725	5.99492	5.59144	5.55794	5.32079	5.41717	3.1051	8.06441
MB-4800	5.45792	2.77712	10.3613	10.1718	5.52971	5.66083	5.43919	6.05977	5.57103	3.3138	4.51247
MB-5541	5.28148	2.77712	10.6459	11.7153	5.97062	5.33644	6.52287	5.35608	5.5351	3.2118	6.61085
MB-5549	5.22473	3.08694	10.1134	11.4384	5.46563	5.40673	5.48656	5.25731	5.71572	4.92284	3.71696
MB-5519	5.46834	3.97996	10.5508	10.9642	5.58882	5.71165	5.3625	5.57975	5.41482	3.08136	4.58419
MB-5495	5.26495	3.40233	9.56254	11.564	5.57008	5.457	5.85949	5.37497	5.57129	3.0348	6.91996
MB-4832	5.35686	3.33172	9.71099	11.2561	5.54447	5.59322	5.7256	5.42848	5.34955	3.11635	5.22921
MB-4745	5.25548	3.28955	11.2211	10.6882	5.59874	5.52264	5.71463	5.58601	5.71019	3.72842	3.18786
MB-4825	5.28829	3.37378	10.0741	10.5053	5.57018	5.44962	5.59822	5.52783	5.44607	3.04126	8.78351
MB-4814	5.19734	3.7135	8.42658	10.8744	5.5905	5.63554	5.71245	6.327	5.35655	3.18127	3.74243
MB-4757	5.31936	2.96636	8.74093	10.5964	5.93111	5.49563	5.7393	5.62563	5.51673	3.11556	3.22132
MB-4694	5.30429	3.37343	8.91256	10.1469	5.24515	5.71822	5.2722	5.72086	5.20813	2.97732	3.29668
MB-4698	5.41277	2.99378	9.37045	10.5775	5.46103	5.50787	5.51258	5.56958	5.54269	2.98871	5.84962
MB-4715	5.33487	2.73593	10.2904	10.1557	5.8938	5.19134	5.23668	5.48154	5.49917	3.08725	3.86841
MB-4685	5.01989	3.44954	8.70538	9.87438	5.91172	5.60974	5.48664	5.49944	5.67235	2.99297	4.18573
MB-4712	5.39875	3.03923	10.6481	10.0209	5.67874	5.5452	5.80948	5.36197	5.86873	7.03179	4.23131
MB-4672	5.49197	4.35297	9.0349	9.30375	7.15707	5.64921	5.82979	5.53631	5.48132	3.20068	4.83821
MB-4704	5.40627	3.19275	10.138	10.3859	5.43028	5.53541	6.49716	5.36058	5.32019	3.10238	5.12781
MB-4655	5.59908	3.53297	10.411	10.5306	5.50183	5.5064	6.28611	5.6215	5.28804	3.24413	3.66315
MB-4651	5.39505	2.77043	9.44563	10.9587	5.49384	5.74297	5.35441	5.45233	5.28345	3.13847	3.84607
MB-4661	5.40782	3.55746	10.1322	11.2142	5.58687	5.60816	5.58312	5.42033	5.7323	3.0852	6.22084
MB-4649	5.31045	3.11883	10.9255	10.9923	5.31513	5.49635	5.24536	5.57197	5.48573	3.13448	4.43943
MB-4642	5.1809	3.23782	9.11752	11.0479	6.04611	5.28493	5.3915	5.58424	5.15595	3.10653	4.73024
MB-4674	5.14149	3.48198	9.82822	11.6469	7.52111	5.38305	5.48168	5.86724	5.50873	3.11933	9.15147
MB-4648	5.23697	3.09202	9.78916	11.5174	8.03207	5.35178	5.65157	5.5348	5.49687	3.17568	6.33923
MB-5197	5.1719	3.19851	7.95958	11.0183	5.67534	5.67891	5.71762	5.49665	5.47557	3.12542	4.73424
MB-5152	5.15699	3.03628	9.13758	10.1808	5.38772	5.53369	5.45128	5.3955	5.30035	3.1735	5.37902
MB-5201	5.32923	3.27888	7.88616	10.4916	8.42447	5.87174	5.62376	5.40377	5.2727	2.81064	9.26446
MB-5189	5.33213	3.53088	10.9475	10.3475	5.67509	5.52182	6.75427	5.41283	5.52891	3.09225	7.25701
MB-5281	5.34692	3.28083	11.1606	10.4554	5.37817	5.69724	5.72801	5.63872	5.30401	6.09985	4.96468
MB-5212	5.38498	3.74705	10.998	11.2598	5.46701	5.91043	5.2861	5.53709	5.47704	3.66182	3.48937
MB-5172	5.2545	3.46177	9.37998	10.8054	5.51513	5.53038	5.34708	5.50822	5.56953	3.02216	4.88903
MB-5183	5.29718	2.95857	10.3003	10.2611	5.93891	5.86957	5.69927	5.46652	5.511	2.96943	5.43565
MB-5185	5.36785	3.79045	10.9811	10.0063	6.09791	5.70436	5.46472	5.81534	5.42503	3.19455	4.4644
MB-5014	5.35451	3.16831	9.02505	10.0303	8.85199	5.60034	5.37609	5.36549	5.52462	3.00081	8.55454
MB-4994	5.23737	2.99701	9.74678	9.83406	6.59782	5.70855	5.57712	5.48751	5.59056	3.17683	7.87954
MB-5017	5.11589	3.63944	10.0129	10.3527	5.60051	5.56849	5.71039	5.53545	5.63038	3.11764	3.82198
MB-4982	5.51765	3.75468	10.998	9.47584	5.39237	5.66245	5.51836	5.49736	5.67243	3.42951	3.90595
MB-5004	5.43946	3.0696	10.351	9.34728	5.90755	5.6535	5.70827	5.35777	5.3389	3.17293	3.95146
MB-4986	5.28791	3.57012	10.1527	10.2127	5.46028	5.73908	5.44287	5.45263	5.42298	2.74507	4.50533
MB-5327	5.31497	2.87696	10.6135	9.76218	5.49554	5.59658	5.55913	5.41121	5.61291	7.77311	3.21233
MB-5341	5.45408	3.46496	8.94588	10.363	5.70257	5.63389	5.4249	5.10786	5.45236	3.00215	3.8463
MB-5323	5.28842	2.61304	8.67691	10.8511	5.47367	5.69937	5.4791	5.5287	5.38133	3.13422	3.45361
MB-5328	5.27257	2.97167	8.25407	10.3003	5.60626	5.55975	5.43636	5.56988	5.3103	2.94762	3.9982
MB-5318	5.29299	3.28277	9.99444	10.0142	5.69043	5.58297	5.46625	5.50733	5.83789	2.88747	4.44997
MB-5287	5.57747	2.59075	10.1337	10.7538	5.49834	5.53566	5.72929	5.63111	5.44915	3.31503	5.36703
MB-5324	5.43442	3.39257	10.6092	10.8254	5.65127	5.62259	6.16244	5.49902	5.48686	2.98219	6.50729
MB-4682	5.21687	3.6861	7.87389	10.0907	5.48591	5.65603	5.76244	5.66083	5.36068	3.0653	3.77557
MB-4710	5.45673	3.54942	8.39298	10.8432	5.25025	5.77427	5.73635	5.42007	5.52031	3.0542	5.2855
MB-4701	5.51464	3.48596	10.0303	11.2669	6.9532	5.89699	5.68096	5.32531	5.50516	2.95121	6.53086
MB-4709	5.15641	3.33829	10.1498	10.5964	5.58328	5.68019	6.38406	5.53182	5.32825	2.98521	6.17075
MB-4686	5.29194	3.09408	10.8029	10.7228	5.45493	5.50381	5.70427	5.42956	5.41772	2.6262	4.65825
MB-4706	5.05878	3.35727	9.05413	10.2904	5.47842	5.69258	5.47981	5.43304	5.33836	3.04341	4.71085
MB-4719	5.32967	2.77119	9.3896	10.6657	5.17588	5.53644	5.81577	5.43741	5.52133	3.24312	8.45657
MB-4702	5.31041	2.39452	9.2246	9.12489	5.41211	5.45656	5.43019	5.5148	5.47188	2.97662	3.51214
MB-4908	5.50628	3.85436	9.51608	10.0548	5.84661	5.86973	5.4464	5.60822	5.42904	3.12995	3.41262
MB-4871	5.32229	3.45009	11.1736	10.9011	5.5466	5.70153	5.31601	5.13347	5.49672	3.2514	3.73682
MB-4906	5.59692	4.21805	8.07654	10.0358	5.50023	5.72633	5.78244	6.25224	5.29224	3.33897	3.50718
MB-4911	5.26157	3.01209	10.3753	10.5131	6.09649	5.70294	5.45029	5.3078	5.63335	3.05524	3.34193
MB-4866	5.28419	3.06243	9.4547	10.6329	5.44082	5.7573	5.64987	5.18943	5.51798	2.77765	6.45493
MB-4858	5.16255	2.99577	10.2406	10.5053	6.31097	5.90325	5.40423	5.3331	6.09316	3.71272	3.32312
MB-4862	5.41446	2.93514	9.79145	10.73	5.25944	5.46124	5.50904	5.40722	5.44543	3.15789	3.81594
MB-4872	5.40669	3.55716	8.09048	11.2458	5.39606	5.58942	5.63219	5.59456	5.41456	2.81658	9.41364
MB-4887	5.40912	3.79595	10.1929	10.8613	5.47824	5.67426	5.53921	5.33198	5.38609	2.85278	3.79125
MB-4867	5.50194	2.94534	10.0782	11.5038	5.47374	5.78648	5.64146	5.30662	5.30225	3.19185	5.45058
MB-4888	5.20595	3.48689	10.4762	10.2659	5.54718	5.64416	6.075	5.67858	5.60919	3.06829	3.47186
MB-4929	5.21462	3.12225	10.1062	9.98009	5.45077	5.67451	5.31401	5.40938	5.55137	3.21591	3.46974
MB-4945	5.21278	4.53252	10.302	10.4388	7.46127	5.54009	5.71913	5.60092	5.55587	3.0856	3.46518
MB-4930	5.42115	2.67424	10.3053	9.44023	5.61507	5.45867	5.39635	5.83054	5.74828	3.10877	5.2255
MB-4894	5.38386	3.07274	9.82136	10.4092	5.6863	5.52178	5.39531	5.55013	5.42552	3.01403	6.68826
MB-4898	5.3101	3.92133	8.51118	11.4258	6.33208	5.61675	5.3968	5.38129	5.58164	2.90906	6.05271
MB-4670	5.23227	4.79401	9.44206	9.99187	5.54313	5.92662	5.24312	5.80693	5.49695	3.28726	5.51268
MB-5013	5.38687	3.71922	9.13456	9.9582	8.05533	5.54637	5.404	5.69677	5.44	2.84291	6.99837
[truncated: 2,374 more rows]

## Sheet: S9
Supplementary Table-9: GSEA analysis of significant enriched pathways in GO gene set
[truncated: 930 more rows]

[truncated: 8 more sheets: S10, S11, S12, S13, S14, S15, S16, S17]
